# Supplementary material for: Single-molecule junction spontaneously restored by DNA zipper
Source: Nat Commun. 2021 Oct 1;12:5762. doi: 10.1038/s41467-021-25943-3 (PMC8486845; doi:10.1038/s41467-021-25943-3)
Supplement: Supplementary file 7 — Source Data [file 41467_2021_25943_MOESM7_ESM.zip]

Archive with 2 entries (2 files):
- 237444_3_related_ms_5782263_qy55p8.xlsx
- 237444_3_related_ms_5782262_qyxxp9.xlsx
