# Supplementary material for: Single-molecule junction spontaneously restored by DNA zipper
Source: Nat Commun. 2021 Oct 1;12:5762. doi: 10.1038/s41467-021-25943-3 (PMC8486845; doi:10.1038/s41467-021-25943-3)
Supplement: Supplementary file 7 — Source Data [file 41467_2021_25943_MOESM7_ESM.zip › 237444_3_related_ms_5782263_qy55p8.xlsx]

## Sheet: Fig.S1a
	Blank	Displacement (nm)1	Conductance (mG0)1	Displacement (nm)2	Conductance (mG0)2	Displacement (nm)3	Conductance (mG0)3		10-mer_DNAzipper	Displacement (nm)1	Conductance (mG0)1	Displacement (nm)2	Conductance (mG0)2	Displacement (nm)3	Conductance (mG0)3		90-mer_DNAzipper	Displacement (nm)1	Conductance (mG0)1	Displacement (nm)2	Conductance (mG0)2	Displacement (nm)3	Conductance (mG0)3
		0.0035825	4.53613	0.000738445	2.87656	0.00911441	4.23353			0.576641	0.00496027	0.585709	0.00371951	0.00619918	0.575064			-0.02945	54.0106	-0.0279	57.8704	-0.01705	52.8343
		0.00408247	2.48617	0.00123862	1.86764	0.00961431	3.2331			0.52775	0.0062001	0.509613	0.00496027	0.00743994	0.496996			-0.0279	42.2911	-0.02635	46.2129	-0.0155	41.3168
		0.00458243	1.72249	0.0017388	1.46907	0.0101142	2.1341			0.477676	0.00744087	0.447119	0.0062001	0.00867978	0.437064			-0.02635	33.8151	-0.0248	37.107	-0.01395	32.6066
		0.0050824	1.33567	0.00223897	1.23897	0.0106141	1.53981			0.431544	0.0086807	0.392707	0.00743994	0.00991961	0.38975			-0.0248	29.6108	-0.02325	30.2891	-0.0124	25.4899
		0.00558237	1.1179	0.00273915	1.08141	0.011114	1.23527			0.400593	0.00992054	0.348745	0.00867978	0.0111594	0.360376			-0.02325	23.1993	-0.0217	24.4644	-0.01085	19.8966
		0.00608233	0.969816	0.00323932	0.975954	0.0116139	1.05112			0.383442	0.0111604	0.314245	0.00991961	0.0123993	0.333762			-0.0217	19.5925	-0.02015	19.6409	-0.00929998	15.6842
		0.0065823	0.861376	0.0037395	0.897034	0.0121138	0.912082			0.369445	0.0124002	0.286842	0.0111594	0.01364	0.316808			-0.02015	18.279	-0.0186	16.8739	-0.00774999	12.2874
		0.00708227	0.780294	0.00423968	0.831973	0.0126137	0.814014			0.350322	0.01364	0.264565	0.0124002	0.0148799	0.306162			-0.0186	14.586	-0.01705	14.1581	-0.00619999	9.5042
		0.00758224	0.714567	0.00473985	0.774678	0.0131136	0.741905			0.330805	0.0148808	0.243668	0.01364	0.0161197	0.295319			-0.01705	12.7692	-0.0155	12.0963	-0.00464999	7.99419
		0.0080822	0.661287	0.00524003	0.727616	0.0136135	0.68495			0.315231	0.0161206	0.226123	0.0148799	0.0173596	0.285659			-0.0155	12.8903	-0.01395	10.7397	-0.00309999	7.31051
		0.00858217	0.617616	0.0057402	0.688662	0.0141134	0.638331			0.302614	0.0173605	0.208971	0.0161197	0.0185994	0.274817			-0.01395	11.7544	-0.0124	9.87027	-0.00155	6.10465
		0.00908214	0.582287	0.00624038	0.532234	0.0146133	0.600685			0.288419	0.0186003	0.197537	0.0173596	0.0198392	0.267719			-0.0124	11.7114	-0.01085	8.85282	0	5.25678
		0.0095821	0.548269	0.00674055	0.511248	0.0151132	0.567185			0.278168	0.0198402	0.187088	0.0186003	0.02108	0.260228			-0.01085	12.4516	-0.00930001	7.86229	0.00155	4.72653
		0.0100821	0.518622	0.00724073	0.495083	0.015613	0.538017			0.267917	0.02108	0.17664	0.0198402	0.0223198	0.252342			-0.00930001	10.8958	-0.00775002	7.76271	0.00309999	4.14513
		0.010582	0.492885	0.0077409	0.480738	0.0161129	0.5149			0.259045	0.0223207	0.16836	0.02108	0.0235597	0.250962			-0.00774999	9.17313	-0.00619999	7.25129	0.00465002	3.55297
		0.011082	0.47202	0.00824108	0.468412	0.0166128	0.496192			0.251948	0.0235606	0.16146	0.0223198	0.0247995	0.249977			-0.00619999	8.60519	-0.00464999	6.4115	0.00620002	3.39416
		0.011582	0.453805	0.00874126	0.456674	0.0171127	0.478203			0.244062	0.0248004	0.15594	0.0235597	0.0260393	0.235388			-0.00464999	7.2163	-0.00309999	5.82472	0.00775002	3.24343
		0.0120819	0.43751	0.00924143	0.445469	0.0176126	0.463483			0.23736	0.0260403	0.1518	0.0247995	0.0272792	0.220208			-0.00309999	6.19348	-0.00155	5.83818	0.00930001	2.92851
		0.0125819	0.423494	0.00974161	0.43751	0.0181125	0.450981			0.233614	0.0272801	0.147266	0.0260403	0.0285199	0.207985			-0.00155	6.06697	0	5.57709	0.01085	2.7401
		0.0130819	0.410088	0.0102418	0.426852	0.0186124	0.439315			0.231248	0.0285209	0.142731	0.0272801	0.0297598	0.200691			0	5.29177	0.00155	5.13297	0.0124	2.78316
		0.0135818	0.398124	0.010742	0.416233	0.0191123	0.428935			0.22632	0.0297607	0.139774	0.0285199	0.0309996	0.195565			0.00155	4.78574	0.00309999	5.06298	0.01395	2.7051
		0.0140818	0.386852	0.0112421	0.406995	0.0196122	0.418924			0.222574	0.0310005	0.136817	0.0297598	0.0322394	0.18906			0.00309999	4.7373	0.00464999	5.00915	0.0155	2.42786
		0.0145818	0.376108	0.0117423	0.398453	0.0201121	0.408364			0.21666	0.0322404	0.134846	0.0309996	0.0334793	0.184131			0.00464999	4.36316	0.00619999	4.74268	0.01705	2.48708
		0.0150817	0.365904	0.0122425	0.390828	0.020612	0.398124			0.210154	0.0334802	0.13248	0.0322394	0.03472	0.178414			0.00619999	4.10476	0.00774999	4.69154	0.0186	2.56514
		0.0155817	0.35627	0.0127427	0.383081	0.0211119	0.388436			0.204043	0.03472	0.128537	0.0334802	0.0359599	0.174668			0.00774999	4.03208	0.00929998	4.7992	0.02015	2.3848
		0.0160817	0.347267	0.0132428	0.37488	0.0216118	0.379347			0.205817	0.0359608	0.125777	0.03472	0.0371997	0.171514			0.00930001	3.75485	0.01085	4.48159	0.0217	2.47362
		0.0165816	0.33823	0.013743	0.366962	0.0221117	0.370908			0.204043	0.0372006	0.119863	0.0359599	0.0384395	0.171908			0.01085	3.45876	0.0124	3.86789	0.02325	2.76163
		0.0170816	0.329261	0.0142432	0.359574	0.0226116	0.362584			0.201677	0.0384405	0.1173	0.0371997	0.0396794	0.170331			0.0124	3.45338	0.01395	4.09399	0.0248	2.64589
		0.0175816	0.320633	0.0147434	0.352519	0.0231115	0.355219			0.20286	0.0396803	0.117694	0.0384395	0.0409192	0.16836			0.01395	3.37532	0.0155	3.94326	0.02635	2.43325
		0.0180815	0.31202	0.0152435	0.34411	0.0236114	0.347567			0.20424	0.0409201	0.116512	0.0396803	0.04216	0.165994			0.0155	3.21652	0.01705	3.5126	0.0279	2.6755
		0.0185815	0.303404	0.0157437	0.336717	0.0241113	0.339137			0.20286	0.04216	0.116512	0.0409201	0.0433998	0.16008			0.01705	3.25689	0.0186	3.80599	0.02945	2.75624
		0.0190815	0.29445	0.0162439	0.329567	0.0246112	0.331247			0.198128	0.0434007	0.114934	0.04216	0.0446396	0.161263			0.0186	3.23805	0.02015	4.07246	0.031	2.44132
		0.0195814	0.285804	0.0167441	0.322803	0.0251111	0.323421			0.195171	0.0446406	0.111977	0.0433998	0.0458795	0.16146			0.02015	3.09808	0.0217	3.6418	0.03255	2.75086
		0.0200814	0.277321	0.0172442	0.316111	0.025611	0.31564			0.18906	0.0458804	0.109612	0.0446396	0.0471193	0.157911			0.0217	3.24074	0.02325	3.28112	0.0341	3.31072
		0.0205814	0.269017	0.0177444	0.309643	0.0261108	0.30853			0.179794	0.0471202	0.109217	0.0458795	0.0483592	0.158109			0.02325	3.20037	0.0248	3.16807	0.03565	3.03887
		0.0210813	0.26038	0.0182446	0.302921	0.0266107	0.301143			0.174668	0.0483601	0.109612	0.0471202	0.0495999	0.159291			0.0248	3.19498	0.02635	3.13308	0.0372	2.94735
		0.0215813	0.251767	0.0187448	0.296092	0.0271106	0.293791			0.168163	0.0496008	0.108823	0.0483601	0.0508398	0.158503			0.02635	3.2865	0.0279	2.84776	0.03875	2.98773
		0.0220813	0.243379	0.0192449	0.28965	0.0276105	0.286643			0.163431	0.0508407	0.0997545	0.0495999	0.0520796	0.157123			0.0279	3.30534	0.02945	2.84238	0.0403	2.8666
		0.0225812	0.235428	0.0197451	0.282939	0.0281104	0.280564			0.160474	0.0520805	0.0934459	0.0508398	0.0533194	0.155151			0.02945	3.27573	0.031	2.98503	0.04185	2.6109
		0.0230812	0.227192	0.0202453	0.276978	0.0286103	0.274398			0.157911	0.0533203	0.0934459	0.0520796	0.0545593	0.152786			0.031	3.30534	0.03255	2.72395	0.0434	2.75894
		0.0235812	0.219058	0.0207455	0.27076	0.0291102	0.268842			0.155546	0.0545602	0.0898974	0.0533194	0.0558	0.150026			0.03255	3.36725	0.0341	2.5113	0.04495	2.76701
		0.0240812	0.211045	0.0212456	0.264454	0.0296101	0.262332			0.15318	0.0558	0.0918688	0.0545602	0.0570399	0.148449			0.0341	3.29457	0.03565	2.63243	0.0465	2.5463
		0.0245811	0.167035	0.0217458	0.257883	0.03011	0.255373			0.15042	0.0570408	0.0916717	0.0558	0.0582797	0.145886			0.03565	3.26497	0.0372	2.52745	0.04805	2.5436
		0.0250811	0.160124	0.022246	0.251042	0.0306099	0.248682			0.15042	0.0582806	0.0831946	0.0570399	0.0595195	0.143323			0.0372	3.29727	0.03875	2.45747	0.0496	2.71049
		0.0255811	0.153638	0.0227462	0.24448	0.0311098	0.241907			0.148843	0.0595205	0.0747175	0.0582797	0.0607594	0.140957			0.03875	3.14922	0.0403	3.00657	0.05115	2.68088
		0.026081	0.147768	0.0232464	0.238583	0.0316097	0.235428			0.150026	0.0607603	0.0697889	0.0595195	0.0619992	0.140169			0.0403	3.15461	0.04185	3.11692	0.0527	2.52745
		0.026581	0.142322	0.0237465	0.233191	0.0321096	0.229823			0.146871	0.0620001	0.0648604	0.0607603	0.06324	0.138789			0.04185	3.12769	0.0434	2.90967	0.05425	2.65935
		0.027081	0.136186	0.0242467	0.227192	0.0326095	0.223418			0.145294	0.06324	0.0628889	0.0620001	0.0644798	0.137211			0.0434	3.03887	0.04495	3.1573	0.0558	2.80739
		0.0275809	0.130127	0.0247469	0.221715	0.0331094	0.216965			0.14628	0.0644807	0.0597347	0.06324	0.0657196	0.135043			0.04495	3.68486	0.0465	3.57181	0.05735	2.6109
		0.0280809	0.124691	0.0252471	0.215059	0.0336093	0.210853			0.147069	0.0657206	0.0555947	0.0644798	0.0669595	0.13386			0.0465	3.59604	0.04805	3.34571	0.0589	2.58129
		0.0285809	0.119156	0.0257472	0.208361	0.0341092	0.204325			0.138591	0.0669604	0.054609	0.0657196	0.0681993	0.1311			0.04805	3.3511	0.0496	2.9635	0.06045	2.74548
		0.0290808	0.114059	0.0262474	0.202978	0.0346091	0.197192			0.13524	0.0682002	0.051849	0.0669595	0.0694391	0.130509			0.0496	3.45876	0.05115	3.15461	0.062	2.62435
		0.0295808	0.108876	0.0267476	0.196419	0.035109	0.190618			0.131889	0.0694401	0.0461319	0.0682002	0.0706799	0.127946			0.05115	3.33495	0.0527	2.91236	0.06355	2.40902
		0.0300808	0.103791	0.0272478	0.189844	0.0356089	0.183843			0.132283	0.0706808	0.0419919	0.0694401	0.0719197	0.127157			0.0527	3.12769	0.05425	2.49246	0.0651	2.5786
		0.0305807	0.0993022	0.0277479	0.183649	0.0361087	0.177844			0.131889	0.0719207	0.0378519	0.0706799	0.0731596	0.12834			0.05425	3.28112	0.0558	2.60013	0.06665	2.65127
		0.0310807	0.0945796	0.0282481	0.177457	0.0366086	0.171468			0.1311	0.0731605	0.0350919	0.0719197	0.0743994	0.130903			0.0558	3.18691	0.05735	2.67011	0.0682	2.42248
		0.0315807	0.0902785	0.0287483	0.171468	0.0371085	0.165304			0.132086	0.0744003	0.0321348	0.0731596	0.0756392	0.130311			0.05735	3.00118	0.0589	2.30674	0.06975	2.35788
		0.0320806	0.0862276	0.0292485	0.165304	0.0376084	0.159933			0.133269	0.0756402	0.0293748	0.0743994	0.07688	0.12972			0.0589	3.19229	0.06045	2.21522	0.0713	2.35788
		0.0325806	0.0821186	0.0297486	0.159359	0.0381083	0.154399			0.132874	0.07688	0.0272062	0.0756402	0.0781198	0.125974			0.06045	3.04425	0.062	2.38749	0.07285	2.33635
		0.0330806	0.0786994	0.0302488	0.154018	0.0386082	0.149657			0.135831	0.0781208	0.0252348	0.07688	0.0793597	0.123806			0.062	2.91236	0.06355	2.22599	0.0744	2.27982
		0.0335805	0.0750696	0.030749	0.1489	0.0391081	0.144757			0.139774	0.0793606	0.024052	0.0781198	0.0805995	0.122229			0.06355	3.07386	0.0651	2.02412	0.07595	2.34981
		0.0340805	0.0718116	0.0312492	0.14307	0.039608	0.140083			0.140563	0.0806004	0.0228691	0.0793597	0.0818394	0.118089			0.0651	2.90698	0.06665	2.20446	0.0775	2.42786
		0.0345805	0.068497	0.0317493	0.137667	0.0401079	0.136002			0.14214	0.0818403	0.0218834	0.0805995	0.0830792	0.114343			0.06665	2.802	0.0682	2.23137	0.07905	2.30674
		0.0350804	0.0655361	0.0322495	0.132688	0.0406078	0.132688			0.141943	0.0830801	0.0208977	0.0818403	0.0843199	0.112766			0.0682	2.96888	0.06975	2.04296	0.0806	2.30405
		0.0355804	0.0627799	0.0327497	0.127399	0.0411077	0.129762			0.140169	0.0843199	0.0197148	0.0830801	0.0855598	0.113949			0.06975	2.83161	0.0713	2.06718	0.08215	2.33635
		0.0360804	0.0598406	0.0332499	0.123075	0.0416076	0.125772			0.137803	0.0855607	0.0179406	0.0843199	0.0867996	0.11454			0.0713	2.71049	0.07285	2.40902	0.0837	2.30136
		0.0365803	0.0572301	0.03375	0.118271	0.0421075	0.122896			0.13524	0.0868005	0.0177434	0.0855598	0.0880395	0.114737			0.07285	2.79931	0.0744	2.26906	0.08525	2.30943
		0.0370803	0.0548093	0.0342502	0.11371	0.0426074	0.118802			0.134846	0.0880404	0.0173491	0.0867996	0.0892793	0.11316			0.0744	2.71318	0.07595	2.08333	0.0868	2.37941
		0.0375803	0.0524527	0.0347504	0.109733	0.0431073	0.114757			0.134846	0.0892802	0.0169549	0.0880395	0.0905201	0.110992			0.07595	2.6755	0.0775	2.31481	0.08835	2.33635
		0.0380802	0.0502735	0.0352506	0.106151	0.0436072	0.110765			0.132086	0.0905201	0.0167577	0.0892802	0.0917599	0.110006			0.0775	2.74548	0.07905	2.38749	0.0899	2.22599
		0.0385802	0.0482628	0.0357507	0.101952	0.0441071	0.10683			0.127749	0.0917608	0.0165606	0.0905201	0.0929997	0.11178			0.07905	2.68357	0.0806	2.04834	0.09145	2.26636
		0.0390802	0.0464117	0.0362509	0.0978254	0.044607	0.102118			0.122426	0.0930007	0.0155749	0.0917599	0.0942396	0.112372			0.0806	2.64589	0.08215	2.45747	0.093	2.35788
		0.0395801	0.0447122	0.0367511	0.093776	0.0451069	0.0983167			0.117892	0.0942405	0.015772	0.0929997	0.0954794	0.114146			0.08215	2.65665	0.0837	3.15192	0.09455	2.25291
		0.0400801	0.0430538	0.0372513	0.0902785	0.0456068	0.0949019			0.112569	0.0954803	0.015772	0.0942396	0.0967192	0.11316			0.0837	2.63243	0.08525	2.80739	0.0961	2.20715
		0.0405801	0.0413369	0.0377514	0.0869996	0.0461067	0.091543			0.110006	0.0967202	0.0161663	0.0954794	0.09796	0.107837			0.08525	2.48708	0.0868	2.52745	0.09765	2.26367
		0.04108	0.0397632	0.0382516	0.0837804	0.0466065	0.0885536			0.11316	0.09796	0.015772	0.0967202	0.0991998	0.0960088			0.0868	2.50592	0.08835	2.86122	0.0992	2.32827
		0.04158	0.0381358	0.0387518	0.0806227	0.0471064	0.085459			0.11316	0.0992008	0.0147863	0.09796	0.10044	0.083786			0.08835	2.46555	0.0899	2.71587	0.10075	2.15601
		0.04208	0.0368301	0.039252	0.0778199	0.0476063	0.0824195			0.115723	0.100441	0.0145892	0.0991998	0.10168	0.076886			0.0899	2.40364	0.09145	2.32827	0.1023	2.19907
		0.0425799	0.0354653	0.0397521	0.0749262	0.0481062	0.0794362			0.116117	0.10168	0.0138006	0.10044	0.102919	0.0676203			0.09145	2.44671	0.093	2.35788	0.10385	2.24483
		0.0430799	0.0341359	0.0402523	0.0727948	0.0486061	0.0760766			0.114343	0.10292	0.013012	0.10168	0.104159	0.0589461			0.093	2.30943	0.09455	2.88006	0.1054	2.191
		0.0435799	0.0329266	0.0407525	0.0700053	0.049106	0.073077			0.113949	0.10416	0.013012	0.10292	0.1054	0.0522433			0.09455	2.30405	0.0961	2.44671	0.10695	2.17485
		0.0440798	0.0315816	0.0412527	0.0676821	0.0496059	0.0705584			0.112963	0.105401	0.0128149	0.10416	0.10664	0.0471176			0.0961	2.29059	0.09765	2.29328	0.1085	2.27713
		0.0445798	0.0304368	0.0417529	0.0655361	0.0501058	0.0676821			0.108823	0.106641	0.0124206	0.1054	0.10788	0.0427805			0.09765	2.27175	0.0992	2.61628	0.11005	2.24752
		0.0450798	0.0293217	0.042253	0.0630394	0.0506057	0.0652706			0.10626	0.107881	0.0124206	0.10664	0.109119	0.0392319			0.0992	2.20715	0.10075	2.30943	0.1116	2.14793
		0.0455797	0.0283127	0.0427532	0.0609808	0.0511056	0.0629095			0.10212	0.10912	0.0124206	0.10788	0.110359	0.0356833			0.10075	2.21792	0.1023	1.99182	0.11315	2.2556
		0.0460797	0.0273288	0.0432534	0.0590875	0.0516055	0.0604724			0.10212	0.11036	0.011632	0.109119	0.1116	0.0329234			0.1023	2.16947	0.10385	2.18831	0.1147	2.26636
		0.0465797	0.0263698	0.0437536	0.0569851	0.0521054	0.0578452			0.103894	0.1116	0.0110406	0.11036	0.11284	0.0303605			0.10385	2.05373	0.1054	2.20446	0.11625	2.191
		0.0470796	0.0253645	0.0442537	0.0549288	0.0526053	0.0555288			0.112766	0.112841	0.0112377	0.1116	0.11408	0.0283891			0.1054	2.05373	0.10695	1.85993	0.1178	2.14255
		0.0475796	0.0245945	0.0447539	0.0529189	0.0531052	0.0536229			0.1242	0.114081	0.0106463	0.11284	0.11532	0.026812			0.10695	2.00528	0.1085	2.01335	0.11935	2.22599
		0.0480796	0.0237067	0.0452541	0.051184	0.0536051	0.0517583			0.12558	0.11532	0.0106463	0.11408	0.116559	0.0252348			0.1085	1.88953	0.11005	2.43863	0.1209	2.25022
		0.0485795	0.022974	0.0457543	0.0493734	0.054105	0.0500475			0.108232	0.11656	0.00985775	0.11532	0.117799	0.024052			0.11005	1.83301	0.1116	2.08333	0.12245	2.1587
		0.0490795	0.022194	0.0462544	0.0476041	0.0546049	0.0485943			0.0977831	0.1178	0.00985775	0.11656	0.11904	0.0232634			0.1116	1.7711	0.11315	2.00258	0.124	2.23407
		0.0495795	0.0214965	0.0467546	0.046197	0.0551048	0.0471683			0.0910802	0.11904	0.00946346	0.1178	0.12028	0.0232634			0.11315	1.97028	0.1147	3.03887	0.12555	2.29866
		0.0500794	0.0207542	0.0472548	0.0447122	0.0556047	0.0457696			0.0839831	0.120281	0.00887204	0.11904	0.12152	0.0234605			0.1147	2.04834	0.11625	3.03887	0.1271	2.19638
		0.0505794	0.0200313	0.047755	0.0433616	0.0561046	0.0442937			0.0802374	0.121521	0.00788633	0.12028	0.122759	0.022672			0.11625	2.16408	0.1178	2.53553	0.12865	2.10756
		0.0510794	0.0194435	0.0482551	0.0421391	0.0566045	0.0432589			0.0764917	0.12276	0.00788633	0.12152	0.123999	0.0220805			0.1178	1.97836	0.11935	2.49515	0.1302	2.40095
		0.0515793	0.0188688	0.0487553	0.0408407	0.0571043	0.0419375			0.0739289	0.124	0.00788633	0.122759	0.125239	0.0214891			0.11935	1.91107	0.1209	2.56245	0.13175	2.39556
		0.0520793	0.0183626	0.0492555	0.0396662	0.0576042	0.0407419			0.0749146	0.12524	0.00768918	0.124	0.12648	0.0203063			0.1209	2.08064	0.12245	2.20177	0.1333	2.37403
		0.0525793	0.0177581	0.0497557	0.0385146	0.0581041	0.0393762			0.0733375	0.126481	0.00650633	0.12524	0.12772	0.0195177			0.12245	2.11294	0.124	1.98105	0.13485	2.42248
		0.0530792	0.0172748	0.0502558	0.0372929	0.058604	0.0381358			0.0654518	0.127721	0.00709776	0.12648	0.12896	0.0197148			0.124	2.12909	0.12555	2.21792	0.1364	2.44401
		0.0535792	0.0168016	0.050756	0.0362799	0.0591039	0.0368301			0.0595375	0.128961	0.00630919	0.12772	0.130199	0.0193206			0.12555	2.10487	0.1271	2.09679	0.13795	2.37672
		0.0540792	0.0163384	0.0512562	0.0354653	0.0596038	0.0356453			0.0548061	0.1302	0.00650633	0.12896	0.131439	0.0183349			0.1271	2.15062	0.12865	1.84378	0.1395	2.79662
		0.0545791	0.0158851	0.0517564	0.034487	0.0601037	0.0342234			0.0496804	0.13144	0.00552062	0.130199	0.13268	0.0177434			0.12865	2.2556	0.1302	1.92991	0.14105	3.03887
		0.0550791	0.0153442	0.0522565	0.0336139	0.0606036	0.0330119			0.046329	0.13268	0.00552062	0.13144	0.13392	0.0165606			0.1302	2.39826	0.13175	2.00258	0.1426	3.15461
		0.0555791	0.0149599	0.0527567	0.0325866	0.0611035	0.0319141			0.0437662	0.133921	0.00512634	0.13268	0.13516	0.0153777			0.13175	2.33904	0.1333	1.76034	0.14415	3.27842
		0.056079	0.0145831	0.0532569	0.0316645	0.0616034	0.0307608			0.042189	0.135161	0.00552062	0.13392	0.1364	0.0151806			0.1333	2.38749	0.13485	1.65267	0.1457	3.26497
		0.056579	0.0142137	0.0537571	0.0309237	0.0621033	0.0297166			0.0400205	0.1364	0.00552062	0.13516	0.137639	0.0153777			0.13485	2.42517	0.1364	1.92453	0.14725	3.64987
		0.057079	0.0138069	0.0542572	0.0299553	0.0626032	0.0286978			0.0378519	0.13764	0.0049292	0.1364	0.138879	0.0147863			0.1364	2.28521	0.13795	1.87877	0.1488	3.00926
		0.0575789	0.0135408	0.0547574	0.0290866	0.0631031	0.0276289			0.0354862	0.13888	0.00552062	0.13764	0.14012	0.0141949			0.13795	2.28521	0.1395	1.79533	0.15035	3.00118
		0.0580789	0.0132354	0.0552576	0.0283127	0.063603	0.0265889			0.0333176	0.14012	0.00532348	0.13888	0.14136	0.014392			0.1395	2.2233	0.14105	1.97836	0.1519	2.58667
		0.0585789	0.0129354	0.0557578	0.0276289	0.0641029	0.0256488			0.0325291	0.141361	0.00532348	0.14012	0.1426	0.0132092			0.14105	2.18562	0.1426	2.1264	0.15345	2.27444
		0.0590789	0.0125991	0.0562579	0.026957	0.0646028	0.0247332			0.0307548	0.142601	0.00571776	0.14136	0.143839	0.0136034			0.1426	2.28521	0.14415	1.73342	0.155	1.92183
		0.0595788	0.0123515	0.0567581	0.026152	0.0651027	0.0238417			0.0295719	0.14384	0.0049292	0.1426	0.145079	0.0132092			0.14415	2.37941	0.1457	1.50194	0.15655	1.93529
		0.0600788	0.0120272	0.0572583	0.0255064	0.0656026	0.02304			0.0283891	0.14508	0.00512634	0.143839	0.146319	0.0126177			0.1457	2.28521	0.14725	1.76572	0.1581	1.99989
		0.0605788	0.0117491	0.0577585	0.0249423	0.0661025	0.0223227			0.0270091	0.14632	0.0049292	0.14508	0.14756	0.0120263			0.14725	2.2879	0.1488	1.79533	0.15965	2.07795
		0.0610787	0.0115147	0.0582586	0.0244563	0.0666024	0.0214965			0.0264177	0.147561	0.00433777	0.14632	0.1488	0.0120263			0.1488	2.26906	0.15035	1.68497	0.1612	2.03219
		0.0615787	0.011246	0.0587588	0.0237741	0.0671022	0.0208153			0.0252348	0.148801	0.0049292	0.14756	0.15004	0.0112377			0.15035	2.27444	0.1519	2.32289	0.16275	1.8034
		0.0620787	0.010945	0.059259	0.0231722	0.0676021	0.0202702			0.0234605	0.150041	0.00473205	0.1488	0.151279	0.0110406			0.1519	2.36057	0.15345	2.52476	0.1643	1.52347
		0.0625786	0.0107235	0.0597592	0.0225815	0.068102	0.0196771			0.0224748	0.15128	0.00473205	0.15004	0.152519	0.0108435			0.15345	2.34711	0.155	2.10218	0.16585	1.44003
		0.0630786	0.0105417	0.0602594	0.0219385	0.0686019	0.0189827			0.0210948	0.15252	0.00453491	0.151279	0.15376	0.0112377			0.155	2.26098	0.15655	2.02143	0.1674	2.02412
		0.0635786	0.0103267	0.0607595	0.0213714	0.0691018	0.0184184			0.0197148	0.15376	0.0049292	0.15252	0.155	0.0112377			0.15655	2.26636	0.1581	2.1587	0.16895	1.65267
		0.0640785	0.0101153	0.0612597	0.0208153	0.0696017	0.0178668			0.0191234	0.155001	0.00433777	0.15376	0.15624	0.0106463			0.1581	2.23676	0.15965	2.01335	0.1705	1.29199
		0.0645785	0.009873	0.0617599	0.0202103	0.0701016	0.0149599			0.0177434	0.156241	0.00453491	0.155	0.15748	0.0106463			0.15965	2.23676	0.1612	2.04027	0.17205	1.02552
		0.0650785	0.00963539	0.0622601	0.0198536	0.0706015	0.0145831			0.0163634	0.15748	0.00433777	0.15624	0.158719	0.0106463			0.1612	2.37672	0.16275	2.5759	0.1736	0.788652
		0.0655784	0.00953495	0.0627602	0.0193275	0.0711014	0.0142137			0.0147863	0.15872	0.00453491	0.15748	0.159959	0.0106463			0.16275	2.37403	0.1643	2.62166	0.17515	0.611003
		0.0660784	0.00933664	0.0632604	0.0188688	0.0716013	0.0138965			0.014392	0.15996	0.0049292	0.15872	0.1612	0.010252			0.1643	2.31481	0.16585	2.14524	0.1767	0.487188
		0.0665784	0.00914164	0.0637606	0.018307	0.0721012	0.0135408			0.013012	0.1612	0.00512634	0.15996	0.16244	0.00985775			0.16585	2.29597	0.1674	2.34442	0.17825	0.390289
		0.0670783	0.00894995	0.0642608	0.0178124	0.0726011	0.0132787			0.0126177	0.162441	0.00473205	0.1612	0.16368	0.00946346			0.1674	2.191	0.16895	2.74279	0.1798	0.293389
		0.0675783	0.00882397	0.0647609	0.017328	0.073101	0.0129779			0.0114349	0.163681	0.00473205	0.16244	0.164919	0.00926632			0.16895	1.86262	0.1705	2.34442	0.18135	0.236865
		0.0680783	0.0086685	0.0652611	0.0169059	0.0736009	0.0126826			0.0110406	0.16492	0.00453491	0.16368	0.166159	0.00906918			0.1705	1.59076	0.17205	1.94606	0.1829	0.185724
		0.0685782	0.00851526	0.0657613	0.0163894	0.0741008	0.0123925			0.0108435	0.16616	0.00394349	0.164919	0.167399	0.00867489			0.17205	1.41311	0.1736	2.24752	0.18445	0.142657
		0.0690782	0.00833427	0.0662615	0.0160351	0.0746007	0.012148			0.0114349	0.1674	0.00414063	0.16616	0.16864	0.00867489			0.1736	1.20855	0.17515	2.09141	0.186	0.104974
		0.0695782	0.00821535	0.0667616	0.0155883	0.0751006	0.011828			0.0118292	0.168641	0.00394349	0.1674	0.16988	0.00847775			0.17515	1.06051	0.1767	1.63383	0.18755	0.0726744
		0.0700781	0.00806864	0.0672618	0.0152475	0.0756005	0.0116314			0.011632	0.169881	0.00374634	0.16864	0.17112	0.00847775			0.1767	0.9663	0.17825	1.82494	0.1891	0.0672911
		0.0705781	0.00798164	0.067762	0.0147706	0.0761004	0.0113606			0.0108435	0.17112	0.00374634	0.16988	0.172359	0.00887204			0.17825	0.869401	0.1798	2.15062	0.19065	0.0403747
		0.0710781	0.00783833	0.0682622	0.0143975	0.0766003	0.0111324			0.0104492	0.17236	0.00394349	0.17112	0.173599	0.00847775			0.1798	0.823643	0.18135	1.75495	0.1922	0.0349914
		0.071578	0.00766914	0.0687623	0.0140318	0.0771002	0.0109079			0.0114349	0.1736	0.00453491	0.172359	0.17484	0.00808347			0.18135	0.785961	0.1829	1.55039	0.19375	0.0134582
		0.072078	0.00758566	0.0692625	0.0136733	0.0776	0.010687			0.0118292	0.17484	0.00414063	0.1736	0.17608	0.00828061			0.1829	0.742894	0.18445	2.16677	0.1953	0.00538329
		0.072578	0.00750293	0.0697627	0.0133656	0.0780999	0.0104338			0.0118292	0.176081	0.00414063	0.17484	0.17732	0.00808347			0.18445	0.748277	0.186	2.04834	0.19685	0
		0.0730779	0.00736668	0.0702629	0.0130633	0.0785998	0.0102559			0.0114349	0.177321	0.00433777	0.17608	0.17856	0.00788633			0.186	0.726744	0.18755	1.63114	0.1984	0.00538329
		0.0735779	0.0072859	0.070763	0.0127244	0.0790997	0.00997627			0.0112377	0.17856	0.00414063	0.17732	0.179799	0.00788633			0.18755	0.691753	0.1891	1.88146	0.19995	-0.00269165
		0.0740779	0.00723246	0.0712632	0.0124748	0.0795996	0.009873			0.0110406	0.1798	0.00394349	0.17856	0.181039	0.00709776			0.1891	0.729436	0.19065	2.18562	0.2015	-0.00538329
		0.0745778	0.00710023	0.0717634	0.0122291	0.0800995	0.00966904			0.0112377	0.18104	0.00394349	0.1798	0.18228	0.00749204			0.19065	0.710594	0.1922	1.77918	0.20305	-0.00807494
		0.0750778	0.00697	0.0722636	0.0119872	0.0805994	0.00946848			0.0110406	0.18228	0.00433777	0.18104	0.18352	0.00749204			0.1922	0.952842	0.19375	1.73073	0.2046	-0.0242248
		0.0755778	0.00689281	0.0727637	0.0117098	0.0810993	0.00923873			0.0104492	0.183521	0.00414063	0.18228	0.18476	0.0072949			0.19375	0.917851	0.1953	2.14255	0.20615	-0.0161499
		0.0760777	0.00681631	0.0732639	0.0114374	0.0815992	0.00917392			0.0100549	0.184761	0.00394349	0.18352	0.185999	0.00690062			0.1953	0.885551	0.19685	1.90568	0.2077	-0.0296081
		0.0765777	0.00674051	0.0737641	0.0111702	0.0820991	0.00894995			0.00985775	0.186	0.00374634	0.18476	0.187239	0.00749204			0.19685	0.791344	0.1984	1.48579	0.20925	-0.0188415
		0.0770777	0.00664053	0.0742643	0.0109823	0.082599	0.00879269			0.00946346	0.18724	0.00394349	0.185999	0.18848	0.00788633			0.1984	0.769811	0.19995	1.46156	0.2108	-0.0296081
		0.0775776	0.00656634	0.0747644	0.0107235	0.0830989	0.0086685			0.0096606	0.18848	0.00394349	0.18724	0.18972	0.00709776			0.19995	0.783269	0.2015	1.33775	0.21235	-0.0242248
		0.0780776	0.00651727	0.0752646	0.0105417	0.0835988	0.00854572			0.0096606	0.189721	0.00414063	0.18848	0.19096	0.00690062			0.2015	0.726744	0.20305	1.04167	0.2139	-0.0188415
		0.0785776	0.00637184	0.0757648	0.0102913	0.0840987	0.00842436			0.00985775	0.190961	0.00394349	0.18972	0.1922	0.0072949			0.20305	0.796727	0.2046	0.888243	0.21545	-0.0215332
		0.0790775	0.00630013	0.076265	0.0101153	0.0845986	0.00827464			0.00946346	0.1922	0.00414063	0.19096	0.193439	0.0072949			0.2046	0.769811	0.20615	0.734819	0.217	-0.037683
		0.0795775	0.00625269	0.0767651	0.00997627	0.0850985	0.00812706			0.00926632	0.19344	0.00453491	0.1922	0.194679	0.00768918			0.20615	0.68637	0.2077	0.551787	0.21855	-0.0322997
		0.0800775	0.00615872	0.0772653	0.00980463	0.0855984	0.00801056			0.00887204	0.19468	0.00394349	0.19344	0.19592	0.00709776			0.2077	0.702519	0.20925	0.460271	0.2201	-0.0322997
		0.0805774	0.0060659	0.0777655	0.00960181	0.0860983	0.00783833			0.00847775	0.19592	0.00473205	0.19468	0.19716	0.00749204			0.20925	0.697136	0.2108	0.39298	0.22165	-0.0215332
		0.0810774	0.00604288	0.0782657	0.00943538	0.0865982	0.00769713			0.00867489	0.197161	0.00433777	0.19592	0.1984	0.00749204			0.2108	0.616387	0.21235	0.336456	0.2232	-0.0188415
		0.0815774	0.0059515	0.0787659	0.00930391	0.0870981	0.0076134			0.00847775	0.198401	0.00414063	0.19716	0.199639	0.00749204			0.21235	0.629845	0.2139	0.271856	0.22475	-0.0296081
		0.0820773	0.00588373	0.079266	0.00920628	0.0875979	0.00747551			0.00828061	0.19964	0.00414063	0.1984	0.200879	0.00788633			0.2139	0.640612	0.21545	0.242248	0.2263	-0.0296081
		0.0825773	0.00581659	0.0797662	0.00901348	0.0880978	0.00739376			0.00768918	0.20088	0.00374634	0.199639	0.202119	0.00788633			0.21545	0.576012	0.217	0.231481	0.22785	-0.0403747
		0.0830773	0.00577219	0.0802664	0.00888678	0.0885977	0.0072859			0.0072949	0.20212	0.00433777	0.20088	0.20336	0.00709776			0.217	0.578704	0.21855	0.193798	0.2294	-0.0322997
		0.0835772	0.00570611	0.0807666	0.00876151	0.0890976	0.00717933			0.0072949	0.203361	0.00394349	0.20212	0.2046	0.00749204			0.21855	0.581395	0.2201	0.183032	0.23095	-0.0161499
		0.0840772	0.0056624	0.0812667	0.00863767	0.0895975	0.00704791			0.00749204	0.204601	0.00394349	0.20336	0.20584	0.00749204			0.2201	0.543712	0.22165	0.177649	0.2325	-0.0134582
		0.0845772	0.00561898	0.0817669	0.00842436	0.0900974	0.00694419			0.00749204	0.205841	0.00394349	0.2046	0.207079	0.00768918			0.22165	0.541021	0.2232	0.158807	0.23405	-0.0242248
		0.0850771	0.00555436	0.0822671	0.00833427	0.0905973	0.00684173			0.00709776	0.20708	0.00414063	0.20584	0.208319	0.0072949			0.2232	0.541021	0.22475	0.134582	0.2356	-0.0296081
		0.0855771	0.00549035	0.0827673	0.00818584	0.0910972	0.0067657			0.00768918	0.20832	0.00453491	0.207079	0.20956	0.0072949			0.22475	0.489879	0.2263	0.148041	0.23715	-0.0403747
		0.0860771	0.00544802	0.0832674	0.00803955	0.0915971	0.00666541			0.00768918	0.20956	0.00394349	0.20832	0.2108	0.00709776			0.2263	0.519488	0.22785	0.153424	0.2387	-0.0322997
		0.086577	0.00536417	0.0837676	0.0079528	0.092097	0.006591			0.00768918	0.210801	0.00374634	0.20956	0.21204	0.00690062			0.22785	0.508721	0.2294	0.137274	0.24025	-0.0403747
		0.087077	0.00530199	0.0842678	0.00783833	0.0925969	0.00651727			0.00768918	0.212041	0.00374634	0.2108	0.21328	0.00690062			0.2294	0.489879	0.23095	0.118432	0.2418	-0.0403747
		0.087577	0.00530199	0.084768	0.00769713	0.0930968	0.00642002			0.00768918	0.21328	0.0035492	0.21204	0.214519	0.00690062			0.23095	0.481804	0.2325	0.123816	0.24335	-0.0296081
		0.0880769	0.0051997	0.0852681	0.0076134	0.0935967	0.00632396			0.00749204	0.21452	0.0035492	0.21328	0.215759	0.0072949			0.2325	0.44143	0.23405	0.134582	0.2449	-0.0349914
		0.0885769	0.00517944	0.0857683	0.00750293	0.0940966	0.00627638			0.00749204	0.21576	0.00394349	0.21452	0.217	0.00690062			0.23405	0.414513	0.2356	0.126507	0.24645	-0.045758
		0.0890769	0.00513911	0.0862685	0.00739376	0.0945965	0.00620556			0.0072949	0.217	0.00414063	0.21576	0.21824	0.00709776			0.2356	0.374139	0.23715	0.129199	0.248	-0.0403747
		0.0895768	0.00511904	0.0867687	0.00733968	0.0950964	0.0061354			0.00788633	0.218241	0.00453491	0.217	0.21948	0.00709776			0.23715	0.325689	0.2387	0.118432	0.24955	-0.0269165
		0.0900768	0.00505924	0.0872688	0.0072859	0.0955963	0.00604288			0.00768918	0.219481	0.00433777	0.21824	0.220719	0.00670347			0.2387	0.277239	0.24025	0.0968992	0.2511	-0.0403747
		0.0905768	0.00500002	0.087769	0.00717933	0.0960962	0.00592884			0.00749204	0.22072	0.00473205	0.21948	0.221959	0.00670347			0.24025	0.266473	0.2418	0.0780577	0.25265	-0.0242248
		0.0910767	0.00498041	0.0882692	0.00707403	0.0965961	0.00590625			0.00749204	0.22196	0.00433777	0.220719	0.223199	0.0072949			0.2418	0.236865	0.24335	0.091516	0.2542	-0.0296081
		0.0915767	0.00494138	0.0887694	0.00702186	0.097096	0.00581659			0.00768918	0.2232	0.00433777	0.22196	0.22444	0.00709776			0.24335	0.19649	0.2449	0.0753661	0.25575	-0.0322997
		0.0920767	0.00488332	0.0892695	0.00691846	0.0975959	0.00577219			0.00749204	0.224441	0.00453491	0.2232	0.22568	0.00709776			0.2449	0.19649	0.24645	0.0672911	0.2573	-0.0161499
		0.0925766	0.00484492	0.0897697	0.00686723	0.0980957	0.00572807			0.00768918	0.225681	0.00453491	0.22444	0.22692	0.00690062			0.24645	0.193798	0.248	0.0645995	0.25885	-0.0296081
		0.0930766	0.00480678	0.0902699	0.0067657	0.0985956	0.0056624			0.00788633	0.226921	0.00414063	0.22568	0.228159	0.00690062			0.248	0.158807	0.24955	0.0753661	0.2604	-0.0322997
		0.0935766	0.00480678	0.0907701	0.00669037	0.0990955	0.00557583			0.00768918	0.22816	0.0035492	0.22692	0.229399	0.00690062			0.24955	0.16419	0.2511	0.0592162	0.26195	-0.0188415
		0.0940765	0.00473125	0.0912702	0.00666541	0.0995954	0.00553295			0.0072949	0.2294	0.00433777	0.228159	0.23064	0.00670347			0.2511	0.158807	0.25265	0.0753661	0.2635	-0.0322997
		0.0945765	0.00467526	0.0917704	0.006591	0.100095	0.00544802			0.0072949	0.23064	0.00374634	0.2294	0.23188	0.00650633			0.25265	0.153424	0.2542	0.0753661	0.26505	-0.0188415
		0.0950765	0.00467526	0.0922706	0.00654176	0.100595	0.00540596			0.0072949	0.231881	0.00433777	0.23064	0.23312	0.00611205			0.2542	0.16419	0.25575	0.0645995	0.2666	-0.0188415
		0.0955765	0.00465671	0.0927708	0.00644421	0.101095	0.00532265			0.00749204	0.233121	0.00374634	0.23188	0.23436	0.00591491			0.25575	0.137274	0.2573	0.0699828	0.26815	-0.0269165
		0.0960764	0.00458316	0.0932709	0.00637184	0.101595	0.0052814			0.00690062	0.23436	0.00374634	0.23312	0.235599	0.00611205			0.2573	0.137274	0.25885	0.083441	0.2697	-0.0296081
		0.0965764	0.00456493	0.0937711	0.00627638	0.102095	0.0052814			0.0072949	0.2356	0.00394349	0.23436	0.236839	0.00552062			0.25885	0.126507	0.2604	0.0753661	0.27125	-0.0349914
		0.0970764	0.00452864	0.0942713	0.00622909	0.102595	0.00522002			0.00690062	0.23684	0.00315492	0.2356	0.23808	0.00591491			0.2604	0.115741	0.26195	0.0780577	0.2728	-0.0322997
		0.0975763	0.00449259	0.0947715	0.0061821	0.103095	0.0051997			0.00690062	0.23808	0.00374634	0.23684	0.23932	0.0049292			0.26195	0.123816	0.2635	0.0780577	0.27435	-0.0296081
		0.0980763	0.00449259	0.0952716	0.0060659	0.103595	0.00511904			0.00690062	0.239321	0.00335206	0.23808	0.24056	0.00552062			0.2635	0.110357	0.26505	0.0753661	0.2759	-0.0349914
		0.0985763	0.00445679	0.0957718	0.00597424	0.104094	0.00505924			0.00690062	0.240561	0.0035492	0.23932	0.241799	0.00552062			0.26505	0.134582	0.2666	0.0592162	0.27745	-0.0322997
		0.0990762	0.0043859	0.096272	0.00597424	0.104594	0.0050197			0.00670347	0.2418	0.00315492	0.24056	0.243039	0.00532348			0.2666	0.177649	0.26815	0.0538329	0.279	-0.0403747
		0.0995762	0.0043859	0.0967722	0.00590625	0.105094	0.00496086			0.00670347	0.24304	0.00394349	0.241799	0.244279	0.0049292			0.26815	0.177649	0.2697	0.0861326	0.28055	-0.0296081
		0.100076	0.00436832	0.0972723	0.0058389	0.105594	0.00492196			0.00670347	0.24428	0.00335206	0.24304	0.24552	0.00552062			0.2697	0.166882	0.27125	0.0699828	0.2821	-0.037683
		0.100576	0.00433335	0.0977725	0.00579436	0.106094	0.00490261			0.00611205	0.245521	0.00335206	0.24428	0.24676	0.00552062			0.27125	0.16419	0.2728	0.0538329	0.28365	-0.045758
		0.101076	0.00431595	0.0982727	0.0057501	0.106594	0.00484492			0.00630919	0.246761	0.0035492	0.24552	0.248	0.00571776			0.2728	0.177649	0.27435	0.0753661	0.2852	-0.0403747
		0.101576	0.00428133	0.0987729	0.0056624	0.107094	0.00476889			0.00552062	0.248001	0.00295778	0.24676	0.249239	0.00532348			0.27435	0.177649	0.2759	0.0780577	0.28675	-0.0296081
		0.102076	0.00424694	0.0992731	0.0056624	0.107594	0.00473125			0.00591491	0.24924	0.00276063	0.248	0.250479	0.00552062			0.2759	0.183032	0.27745	0.0699828	0.2883	-0.045758
		0.102576	0.00421279	0.0997732	0.00557583	0.108094	0.00471252			0.00571776	0.25048	0.00295778	0.249239	0.25172	0.00552062			0.27745	0.183032	0.279	0.0645995	0.28985	-0.0296081
		0.103076	0.00419579	0.100273	0.00553295	0.108594	0.00469386			0.00571776	0.25172	0.00335206	0.25048	0.25296	0.00591491			0.279	0.166882	0.28055	0.0726744	0.2914	-0.037683
		0.103576	0.00416199	0.100774	0.00551162	0.109093	0.00463824			0.00512634	0.252961	0.0035492	0.25172	0.2542	0.00552062			0.28055	0.177649	0.2821	0.0780577	0.29295	-0.0188415
		0.104076	0.00414517	0.101274	0.00542695	0.109593	0.00460146			0.00512634	0.254201	0.00335206	0.25296	0.25544	0.00532348			0.2821	0.177649	0.28365	0.0538329	0.2945	-0.0296081
		0.104576	0.0041117	0.101774	0.00536417	0.110093	0.00458316			0.00512634	0.25544	0.00315492	0.2542	0.256679	0.00552062			0.28365	0.158807	0.2852	0.0538329	0.29605	-0.0269165
		0.105076	0.00406193	0.102274	0.00532265	0.110593	0.00452864			0.00552062	0.25668	0.00335206	0.25544	0.257919	0.00591491			0.2852	0.177649	0.28675	0.0349914	0.2976	-0.0296081
		0.105576	0.00406193	0.102774	0.00526088	0.111093	0.00449259			0.00552062	0.25792	0.00295778	0.25668	0.25916	0.00532348			0.28675	0.145349	0.2883	0.0269165	0.29915	-0.0242248
		0.106076	0.00404546	0.103274	0.00526088	0.111593	0.00442122			0.00532348	0.25916	0.00315492	0.25792	0.2604	0.00532348			0.2883	0.21264	0.28985	0.045758	0.3007	-0.0188415
		0.106576	0.00401267	0.103775	0.0051997	0.112093	0.00442122			0.00532348	0.260401	0.00276063	0.25916	0.26164	0.00571776			0.28985	0.21264	0.2914	0.0592162	0.30225	-0.0215332
		0.107076	0.00399636	0.104275	0.00517944	0.112593	0.00440353			0.00512634	0.261641	0.00295778	0.2604	0.262879	0.00591491			0.2914	0.21264	0.29295	0.0699828	0.3038	-0.0322997
		0.107576	0.00396391	0.104775	0.00513911	0.113093	0.00433335			0.00512634	0.26288	0.00295778	0.26164	0.264119	0.00571776			0.29295	0.174957	0.2945	0.0699828	0.30535	-0.0188415
		0.108076	0.00394777	0.105275	0.00509905	0.113592	0.00431595			0.00473205	0.26412	0.00276063	0.262879	0.265359	0.00552062			0.2945	0.16419	0.29605	0.0780577	0.3069	-0.045758
		0.108576	0.00391565	0.105775	0.00503944	0.114092	0.00426411			0.0049292	0.26536	0.00276063	0.26412	0.2666	0.00532348			0.29605	0.145349	0.2976	0.0780577	0.30845	-0.0269165
		0.109076	0.00389968	0.106276	0.00480678	0.114592	0.00424694			0.00512634	0.266601	0.00295778	0.26536	0.26784	0.00552062			0.2976	0.148041	0.29915	0.0592162	0.31	-0.045758
		0.109576	0.00386789	0.106776	0.00476889	0.115092	0.00422983			0.0049292	0.267841	0.00236635	0.2666	0.26908	0.00552062			0.29915	0.145349	0.3007	0.045758	0.31155	-0.0296081
		0.110075	0.00386789	0.107276	0.00473125	0.115592	0.00421279			0.00453491	0.26908	0.00256349	0.26784	0.270319	0.00571776			0.3007	0.148041	0.30225	0.0296081	0.3131	-0.037683
		0.110575	0.00383632	0.107776	0.00469386	0.116092	0.00417886			0.00433777	0.27032	0.00276063	0.26908	0.271559	0.00512634			0.30225	0.126507	0.3038	0.0134582	0.31465	-0.0403747
		0.111075	0.00383632	0.108276	0.00469386	0.116592	0.00412841			0.00433777	0.27156	0.00276063	0.270319	0.2728	0.00512634			0.3038	0.129199	0.30535	-0.00538329	0.3162	-0.0134582
		0.111575	0.00382062	0.108776	0.00465671	0.117092	0.00407847			0.00433777	0.2728	0.00276063	0.27156	0.27404	0.0049292			0.30535	0.110357	0.3069	0.00538329	0.31775	-0.0296081
		0.112075	0.00378938	0.109277	0.00460146	0.117592	0.00406193			0.00453491	0.274041	0.00276063	0.2728	0.27528	0.00552062			0.3069	0.115741	0.30845	0.0107666	0.3193	-0.0242248
		0.112575	0.00378938	0.109777	0.00458316	0.118092	0.00402904			0.00473205	0.275281	0.00295778	0.27404	0.27652	0.00591491			0.30845	0.118432	0.31	0	0.32085	-0.0161499
		0.113075	0.00377384	0.110277	0.00454675	0.118591	0.00399636			0.00433777	0.27652	0.00276063	0.27528	0.277759	0.00611205			0.31	0.0968992	0.31155	0.0107666	0.3224	-0.0242248
		0.113575	0.00375835	0.110777	0.00451059	0.119091	0.00398011			0.00473205	0.27776	0.00256349	0.27652	0.278999	0.00591491			0.31155	0.107666	0.3131	0.00269165	0.32395	-0.037683
		0.114075	0.00372754	0.111277	0.00449259	0.119591	0.00399636			0.0049292	0.279	0.00276063	0.27776	0.28024	0.00532348			0.3131	0.0942076	0.31465	-0.0161499	0.3255	-0.0269165
		0.114575	0.00369694	0.111777	0.00445679	0.120091	0.00391565			0.00512634	0.28024	0.00236635	0.279	0.28148	0.00552062			0.31465	0.091516	0.3162	0	0.32705	-0.037683
		0.115075	0.00369694	0.112278	0.00443897	0.120591	0.00389968			0.0049292	0.281481	0.00295778	0.28024	0.28272	0.00552062			0.3162	0.0888243	0.31775	-0.00538329	0.3286	-0.0403747
		0.115575	0.00366655	0.112778	0.0043859	0.121091	0.00389968			0.0049292	0.282721	0.00276063	0.28148	0.283959	0.00532348			0.31775	0.0995909	0.3193	-0.00538329	0.33015	-0.0269165
		0.116075	0.00366655	0.113278	0.0043859	0.121591	0.00386789			0.00453491	0.28396	0.00216921	0.28272	0.285199	0.00552062			0.3193	0.0888243	0.32085	-0.0242248	0.3317	-0.0430663
		0.116575	0.00365144	0.113778	0.00433335	0.122091	0.00385208			0.00512634	0.2852	0.00276063	0.283959	0.28644	0.00552062			0.32085	0.0861326	0.3224	-0.0134582	0.33325	-0.0296081
		0.117075	0.00363638	0.114278	0.00433335	0.122591	0.00385208			0.00453491	0.28644	0.00295778	0.2852	0.28768	0.00591491			0.3224	0.091516	0.32395	-0.0188415	0.3348	-0.037683
		0.117575	0.00362137	0.114778	0.00429861	0.123091	0.00382062			0.00433777	0.287681	0.00276063	0.28644	0.28892	0.00591491			0.32395	0.0968992	0.3255	-0.0269165	0.33635	-0.045758
		0.118075	0.00360642	0.115279	0.00426411	0.12359	0.00382062			0.00473205	0.288921	0.00315492	0.28768	0.29016	0.00591491			0.3255	0.104974	0.32705	-0.0349914	0.3379	-0.0322997
		0.118575	0.00357666	0.115779	0.00424694	0.12409	0.00378938			0.00453491	0.29016	0.00276063	0.28892	0.291399	0.00630919			0.32705	0.083441	0.3286	-0.0296081	0.33945	-0.0403747
		0.119075	0.00357666	0.116279	0.00422983	0.12459	0.00377384			0.00433777	0.2914	0.00276063	0.29016	0.292639	0.00591491			0.3286	0.091516	0.33015	-0.0403747	0.341	-0.0269165
		0.119575	0.00354711	0.116779	0.00419579	0.12509	0.00374292			0.00453491	0.29264	0.00256349	0.2914	0.29388	0.00571776			0.33015	0.0942076	0.3317	-0.0269165	0.34255	-0.0403747
		0.120075	0.00354711	0.117279	0.00416199	0.12559	0.00374292			0.00433777	0.29388	0.00197207	0.29264	0.29512	0.00512634			0.3317	0.0672911	0.33325	-0.0188415	0.3441	-0.0430663
		0.120575	0.00353242	0.11778	0.00416199	0.12609	0.00371221			0.00433777	0.295121	0.00256349	0.29388	0.29636	0.00532348			0.33325	0.0753661	0.3348	-0.045758	0.34565	-0.045758
		0.121075	0.00348864	0.11828	0.00409506	0.12659	0.00368172			0.00453491	0.296361	0.00216921	0.29512	0.297599	0.00532348			0.3348	0.0780577	0.33635	-0.0215332	0.3472	-0.0403747
		0.121575	0.00348864	0.11878	0.00409506	0.12709	0.00366655			0.00453491	0.2976	0.00256349	0.29636	0.298839	0.00552062			0.33635	0.0888243	0.3379	-0.0430663	0.34875	-0.0296081
		0.122075	0.00350318	0.11928	0.00407847	0.12759	0.00365144			0.00453491	0.29884	0.00276063	0.297599	0.300079	0.00591491			0.3379	0.0942076	0.33945	-0.037683	0.3503	-0.037683
		0.122575	0.00347415	0.11978	0.00404546	0.128089	0.00365144			0.00414063	0.30008	0.00236635	0.29884	0.30132	0.00532348			0.33945	0.0861326	0.341	-0.045758	0.35185	-0.0484496
		0.123075	0.00344532	0.12028	0.00402904	0.128589	0.00363638			0.00374634	0.301321	0.00276063	0.30008	0.30256	0.00591491			0.341	0.0753661	0.34255	-0.0511413	0.3534	-0.0430663
		0.123575	0.00343098	0.120781	0.00401267	0.129089	0.00360642			0.00414063	0.302561	0.00236635	0.30132	0.3038	0.00611205			0.34255	0.0753661	0.3441	-0.0403747	0.35495	-0.045758
		0.124075	0.00340246	0.121281	0.00398011	0.129589	0.00359151			0.00473205	0.303801	0.00216921	0.30256	0.305039	0.00630919			0.3441	0.0645995	0.34565	-0.045758	0.3565	-0.0484496
		0.124575	0.00337414	0.121781	0.00396391	0.130089	0.00357666			0.00414063	0.30504	0.00256349	0.3038	0.306279	0.00650633			0.34565	0.0753661	0.3472	-0.0403747	0.35805	-0.0322997
		0.125075	0.00336005	0.122281	0.00396391	0.130589	0.00356186			0.00453491	0.30628	0.00236635	0.305039	0.30752	0.00630919			0.3472	0.045758	0.34875	-0.0403747	0.3596	-0.0484496
		0.125574	0.00334602	0.122781	0.00393168	0.131089	0.00354711			0.00414063	0.30752	0.00256349	0.30628	0.30876	0.00630919			0.34875	0.0672911	0.3503	-0.045758	0.36115	-0.0403747
		0.126074	0.00334602	0.123281	0.00391565	0.131589	0.00354711			0.00414063	0.308761	0.00256349	0.30752	0.31	0.00650633			0.3503	0.0753661	0.35185	-0.0403747	0.3627	-0.037683
		0.126574	0.00333203	0.123782	0.00389968	0.132089	0.00351777					0.00256349	0.30876					0.35185	0.0888243	0.3534	-0.045758	0.36425	-0.045758
		0.127074	0.0033042	0.124282	0.00388376	0.132589	0.00350318					0.00256349	0.31					0.3534	0.0942076	0.35495	-0.0403747	0.3658	-0.0484496
		0.127574	0.00331809	0.124782	0.00386789	0.133088	0.00347415											0.35495	0.102282	0.3565	-0.0322997	0.36735	-0.0403747
		0.128074	0.0033042	0.125282	0.00385208	0.133588	0.00348864											0.3565	0.107666	0.35805	-0.045758	0.3689	-0.0484496
		0.128574	0.0033042	0.125782	0.00383632	0.134088	0.00345971											0.35805	0.104974	0.3596	-0.0403747	0.37045	-0.0403747
		0.129074	0.00329037	0.126283	0.00380497	0.134588	0.00344532											0.3596	0.113049	0.36115	-0.0296081	0.372	-0.0349914
		0.129574	0.00327658	0.126783	0.00380497	0.135088	0.00343098											0.36115	0.0995909	0.3627	-0.0403747	0.37355	-0.0538329
		0.130074	0.00326284	0.127283	0.00377384	0.135588	0.0034167											0.3627	0.107666	0.36425	-0.0511413	0.3751	-0.0403747
		0.130574	0.00326284	0.127783	0.00378938	0.136088	0.00340246											0.36425	0.104974	0.3658	-0.0242248	0.37665	-0.045758
		0.131074	0.00324915	0.128283	0.00374292	0.136588	0.0034167											0.3658	0.091516	0.36735	-0.0403747	0.3782	-0.0430663
		0.131574	0.00320836	0.128783	0.00371221	0.137088	0.00340246											0.36735	0.0995909	0.3689	-0.0296081	0.37975	-0.0511413
		0.132074	0.0032355	0.129284	0.00371221	0.137587	0.00337414											0.3689	0.0995909	0.37045	-0.0161499	0.3813	-0.0484496
		0.132574	0.00322191	0.129784	0.00372754	0.138087	0.00336005											0.37045	0.0942076	0.372	-0.0215332	0.38285	-0.037683
		0.133074	0.00320836	0.130284	0.00369694	0.138587	0.00334602											0.372	0.0888243	0.37355	-0.0296081	0.3844	-0.0484496
		0.133574	0.00320836	0.130784	0.00366655	0.139087	0.00333203											0.37355	0.0753661	0.3751	-0.0322997	0.38595	-0.0484496
		0.134074	0.00319487	0.131284	0.00366655	0.139587	0.00333203											0.3751	0.0753661	0.37665	-0.0349914	0.3875	-0.0484496
		0.134574	0.00318142	0.131784	0.00365144	0.140087	0.0033042											0.37665	0.0942076	0.3782	-0.0430663	0.38905	-0.045758
		0.135074	0.00318142	0.132285	0.00365144	0.140587	0.0033042											0.3782	0.0888243	0.37975	-0.0403747	0.3906	-0.0484496
		0.135574	0.00316802	0.132785	0.00362137	0.141087	0.00329037											0.37975	0.083441	0.3813	-0.045758	0.39215	-0.0484496
		0.136074	0.00316802	0.133285	0.00365144	0.141587	0.00329037											0.3813	0.0780577	0.38285	-0.0403747	0.3937	-0.045758
		0.136574	0.00318142	0.133785	0.00362137	0.142087	0.00329037											0.38285	0.0753661	0.3844	-0.0349914	0.39525	-0.0322997
		0.137074	0.00315467	0.134285	0.00359151	0.142586	0.00329037											0.3844	0.0888243	0.38595	-0.0296081	0.3968	-0.045758
		0.137574	0.00314137	0.134786	0.00359151	0.143086	0.00327658											0.38595	0.083441	0.3875	-0.0430663	0.39835	-0.0403747
		0.138074	0.00314137	0.135286	0.00357666	0.143586	0.00326284											0.3875	0.0888243	0.38905	-0.0296081	0.3999	-0.0403747
		0.138574	0.0031149	0.135786	0.00357666	0.144086	0.00324915											0.38905	0.0672911	0.3906	-0.0242248	0.40145	-0.0511413
		0.139074	0.0031149	0.136286	0.00356186	0.144586	0.0032355											0.3906	0.0592162	0.39215	-0.0215332	0.403	-0.0403747
		0.139574	0.0031149	0.136786	0.00356186	0.145086	0.0032355											0.39215	0.0645995	0.3937	-0.037683	0.40455	-0.037683
		0.140074	0.0031149	0.137286	0.00351777	0.145586	0.00322191											0.3937	0.0645995	0.39525	-0.00538329	0.4061	-0.0403747
		0.140573	0.00310174	0.137787	0.00353242	0.146086	0.00319487											0.39525	0.0726744	0.3968	0.0134582	0.40765	-0.045758
		0.141073	0.00308862	0.138287	0.00350318	0.146586	0.00318142											0.3968	0.0780577	0.39835	-0.00269165	0.4092	-0.0430663
		0.141573	0.00308862	0.138787	0.00348864	0.147085	0.00318142											0.39835	0.0753661	0.3999	-0.0107666	0.41075	-0.0430663
		0.142073	0.00307556	0.139287	0.00345971	0.147585	0.00316802											0.3999	0.0511413	0.40145	-0.0188415	0.4123	-0.045758
		0.142573	0.00307556	0.139787	0.00347415	0.148085	0.00319487											0.40145	0.0511413	0.403	-0.0134582	0.41385	-0.0403747
		0.143073	0.00307556	0.140287	0.00344532	0.148585	0.00316802											0.403	0.0511413	0.40455	-0.0134582	0.4154	-0.0349914
		0.143573	0.00304957	0.140788	0.00343098	0.149085	0.00314137											0.40455	0.0592162	0.4061	-0.0161499	0.41695	-0.0430663
		0.144073	0.00304957	0.141288	0.0034167	0.149585	0.00314137											0.4061	0.0565245	0.40765	-0.0242248	0.4185	-0.045758
		0.144573	0.00303664	0.141788	0.0034167	0.150085	0.00314137											0.40765	0.0538329	0.4092	-0.0107666	0.42005	-0.0484496
		0.145073	0.00304957	0.142288	0.00340246	0.150585	0.00312811											0.4092	0.0538329	0.41075	-0.0161499	0.4216	-0.0538329
		0.145573	0.00303664	0.142788	0.00338827	0.151085	0.00310174											0.41075	0.0645995	0.4123	-0.0242248	0.42315	-0.0349914
		0.146073	0.00302376	0.143289	0.00337414	0.151585	0.00310174											0.4123	0.0699828	0.41385	-0.0188415	0.4247	-0.0430663
		0.146573	0.00304957	0.143789	0.00336005	0.152084	0.00310174											0.41385	0.0645995	0.4154	-0.0188415	0.42625	-0.0322997
		0.147073	0.00301093	0.144289	0.00336005	0.152584	0.00310174											0.4154	0.0484496	0.41695	-0.0242248	0.4278	-0.0242248
		0.147573	0.00299814	0.144789	0.00334602	0.153084	0.00310174											0.41695	0.0565245	0.4185	-0.0107666	0.42935	-0.0538329
		0.148073	0.00301093	0.145289	0.00333203	0.153584	0.00307556											0.4185	0.0753661	0.42005	-0.0242248	0.4309	-0.0484496
		0.148573	0.00301093	0.145789	0.00331809	0.154084	0.00307556											0.42005	0.0699828	0.4216	-0.0188415	0.43245	-0.045758
		0.149073	0.00299814	0.14629	0.00331809	0.154584	0.00306254											0.4216	0.0753661	0.42315	-0.0188415	0.434	-0.0349914
		0.149573	0.0029854	0.14679	0.00329037	0.155084	0.00306254											0.42315	0.0645995	0.4247	-0.0188415	0.43555	-0.045758
		0.150073	0.0029854	0.14729	0.00329037	0.155584	0.00302376											0.4247	0.0430663	0.42625	-0.0215332	0.4371	-0.0322997
		0.150573	0.00299814	0.14779	0.00327658	0.156084	0.00303664											0.42625	0.037683	0.4278	-0.00538329	0.43865	-0.0484496
		0.151073	0.0029854	0.14829	0.00327658	0.156583	0.00302376											0.4278	0.0403747	0.42935	-0.0242248	0.4402	-0.0484496
		0.151573	0.0029854	0.14879	0.00326284	0.157083	0.00301093											0.42935	0.0188415	0.4309	-0.0188415	0.44175	-0.0430663
		0.152073	0.0029854	0.149291	0.0032355	0.157583	0.00301093											0.4309	0.0188415	0.43245	-0.0107666	0.4433	-0.045758
		0.152573	0.00296006	0.149791	0.0032355	0.158083	0.00299814											0.43245	0.00538329	0.434	-0.0161499	0.44485	-0.0484496
		0.153073	0.00296006	0.150291	0.0032355	0.158583	0.00299814											0.434	0.00807494	0.43555	-0.00538329	0.4464	-0.045758
		0.153573	0.00296006	0.150791	0.0032355	0.159083	0.00299814											0.43555	0	0.4371	-0.0403747	0.44795	-0.0484496
		0.154073	0.00296006	0.151291	0.0032355	0.159583	0.0029854											0.4371	0.00269165	0.43865	-0.0269165	0.4495	-0.0484496
		0.154573	0.00294746	0.151791	0.00320836	0.160083	0.00297271											0.43865	0.0242248	0.4402	-0.0296081	0.45105	-0.0430663
		0.155073	0.00296006	0.152292	0.00319487	0.160583	0.00297271											0.4402	0.0107666	0.44175	-0.0296081	0.4526	-0.0403747
		0.155573	0.00296006	0.152792	0.00318142	0.161083	0.00296006											0.44175	0.0188415	0.4433	-0.0296081	0.45415	-0.0430663
		0.156072	0.0029349	0.153292	0.00319487	0.161582	0.00294746											0.4433	0.0188415	0.44485	-0.0322997	0.4557	-0.0349914
		0.156572	0.00294746	0.153792	0.00319487	0.162082	0.00294746											0.44485	0.0242248	0.4464	-0.045758	0.45725	-0.0349914
		0.157072	0.0029349	0.154292	0.00316802	0.162582	0.00294746											0.4464	0.0161499	0.44795	-0.0242248	0.4588	-0.0349914
		0.157572	0.00292239	0.154793	0.00315467	0.163082	0.0029349											0.44795	0.0188415	0.4495	-0.0296081	0.46035	-0.0403747
		0.158072	0.00292239	0.155293	0.00315467	0.163582	0.0029349											0.4495	0.0242248	0.45105	-0.0296081	0.4619	-0.0349914
		0.158572	0.00290993	0.155793	0.00314137	0.164082	0.00292239											0.45105	0.0161499	0.4526	-0.0296081	0.46345	-0.045758
		0.159072	0.00290993	0.156293	0.00314137	0.164582	0.00292239											0.4526	0.0134582	0.45415	-0.037683	0.465	-0.037683
		0.159572	0.00292239	0.156793	0.00314137	0.165082	0.00290993											0.45415	0.0188415	0.4557	-0.0349914	0.46655	-0.045758
		0.160072	0.00289751	0.157293	0.00312811	0.165582	0.00289751											0.4557	0.00538329	0.45725	-0.0403747	0.4681	-0.045758
		0.160572	0.00289751	0.157794	0.00312811	0.166081	0.0028728											0.45725	0.00538329	0.4588	-0.045758	0.46965	-0.045758
		0.161072	0.00290993	0.158294	0.0031149	0.166581	0.00288513											0.4588	0.0107666	0.46035	-0.0242248	0.4712	-0.0296081
		0.161572	0.00289751	0.158794	0.00310174	0.167081	0.0028728											0.46035	-0.00269165	0.4619	-0.0349914	0.47275	-0.0403747
		0.162072	0.00289751	0.159294	0.00310174	0.167581	0.00286052											0.4619	0	0.46345	-0.0511413	0.4743	-0.0430663
		0.162572	0.00288513	0.159794	0.00308862	0.168081	0.00286052											0.46345	0	0.465	-0.0403747	0.47585	-0.045758
		0.163072	0.00289751	0.160294	0.00310174	0.168581	0.00284828											0.465	-0.0188415	0.46655	-0.0349914	0.4774	-0.0484496
		0.163572	0.00288513	0.160795	0.00308862	0.169081	0.00284828											0.46655	-0.0161499	0.4681	-0.0403747	0.47895	-0.0403747
		0.164072	0.00288513	0.161295	0.00307556	0.169581	0.00286052											0.4681	-0.0107666	0.46965	-0.0511413	0.4805	-0.0349914
		0.164572	0.0028728	0.161795	0.00308862	0.170081	0.00281183											0.46965	-0.0188415	0.4712	-0.0538329	0.48205	-0.0322997
		0.165072	0.0028728	0.162295	0.00307556	0.170581	0.00279977											0.4712	-0.0242248	0.47275	-0.0403747	0.4836	-0.0484496
		0.165572	0.0028728	0.162795	0.00306254	0.17108	0.00279977											0.47275	-0.0215332	0.4743	-0.037683	0.48515	-0.0484496
		0.166072	0.00286052	0.163296	0.00306254	0.17158	0.00281183											0.4743	-0.00807494	0.47585	-0.0403747	0.4867	-0.045758
		0.166572	0.00286052	0.163796	0.00304957	0.17208	0.00279977											0.47585	-0.0188415	0.4774	-0.0322997	0.48825	-0.045758
		0.167072	0.00283608	0.164296	0.00303664	0.17258	0.00277578											0.4774	-0.0134582	0.47895	-0.0403747	0.4898	-0.0403747
		0.167572	0.00284828	0.164796	0.00303664	0.17308	0.00278775											0.47895	-0.0161499	0.4805	-0.0349914	0.49135	-0.0403747
		0.168072	0.00282394	0.165296	0.00306254	0.17358	0.00276385											0.4805	-0.0242248	0.48205	-0.0349914	0.4929	-0.0242248
		0.168572	0.00279977	0.165796	0.00304957	0.17408	0.00277578											0.48205	-0.0242248	0.4836	-0.0403747	0.49445	-0.0484496
		0.169072	0.00281183	0.166297	0.00301093	0.17458	0.00275196											0.4836	-0.0188415	0.48515	-0.0296081	0.496	-0.0538329
		0.169572	0.00279977	0.166797	0.00301093	0.17508	0.00275196											0.48515	-0.0107666	0.4867	-0.0430663	0.49755	-0.0349914
		0.170072	0.00278775	0.167297	0.00299814	0.175579	0.00275196											0.4867	-0.0188415	0.48825	-0.0403747	0.4991	-0.045758
		0.170572	0.00281183	0.167797	0.00299814	0.176079	0.00276385											0.48825	-0.0107666	0.4898	-0.0484496	0.50065	-0.0403747
		0.171071	0.00278775	0.168297	0.0029854	0.176579	0.00274012											0.4898	-0.0161499	0.49135	-0.0484496	0.5022	-0.0403747
		0.171571	0.00278775	0.168797	0.00299814	0.177079	0.00275196											0.49135	-0.00269165	0.4929	-0.0430663	0.50375	-0.0484496
		0.172071	0.00277578	0.169298	0.00297271	0.177579	0.00274012											0.4929	-0.00538329	0.49445	-0.0403747	0.5053	-0.037683
		0.172571	0.00277578	0.169798	0.0029854	0.178079	0.00272832											0.49445	0	0.496	-0.0430663	0.50685	-0.0484496
		0.173071	0.00276385	0.170298	0.00297271	0.178579	0.00274012											0.496	-0.0161499	0.49755	-0.0322997	0.5084	-0.0592162
		0.173571	0.00275196	0.170798	0.00297271	0.179079	0.00271657											0.49755	0	0.4991	-0.0322997	0.50995	-0.045758
		0.174071	0.00274012	0.171298	0.00297271	0.179579	0.00271657											0.4991	0	0.50065	-0.0403747	0.5115	-0.045758
		0.174571	0.00274012	0.171799	0.00296006	0.180079	0.00270486											0.50065	-0.00538329	0.5022	-0.037683	0.51305	-0.0403747
		0.175071	0.00274012	0.172299	0.00296006	0.180578	0.00270486											0.5022	0.00538329	0.50375	-0.0403747	0.5146	-0.0403747
		0.175571	0.00274012	0.172799	0.0029349	0.181078	0.00270486											0.50375	0	0.5053	-0.0511413	0.51615	-0.0430663
		0.176071	0.00272832	0.173299	0.00294746	0.181578	0.00271657											0.5053	0.00538329	0.50685	-0.0322997	0.5177	-0.0538329
		0.176571	0.00270486	0.173799	0.00296006	0.182078	0.00270486											0.50685	0.00538329	0.5084	-0.0430663	0.51925	-0.0511413
		0.177071	0.00272832	0.174299	0.0029349	0.182578	0.00269319											0.5084	0.0215332	0.50995	-0.0349914	0.5208	-0.0672911
		0.177571	0.00271657	0.1748	0.0029349	0.183078	0.00269319											0.50995	0	0.5115	-0.0349914	0.52235	-0.0511413
		0.178071	0.00271657	0.1753	0.00292239	0.183578	0.00269319											0.5115	0.0188415	0.51305	-0.045758	0.5239	-0.0538329
		0.178571	0.00271657	0.1758	0.00290993	0.184078	0.00268156											0.51305	-0.00538329	0.5146	-0.0403747	0.52545	-0.0511413
		0.179071	0.00271657	0.1763	0.0029349	0.184578	0.00268156											0.5146	-0.0161499	0.51615	-0.0403747	0.527	-0.0484496
		0.179571	0.00271657	0.1768	0.00292239	0.185078	0.00268156											0.51615	0.0107666	0.5177	-0.0511413	0.52855	-0.0592162
		0.180071	0.00269319	0.1773	0.00289751	0.185577	0.00268156											0.5177	0	0.51925	-0.0592162	0.5301	-0.045758
		0.180571	0.00269319	0.177801	0.00290993	0.186077	0.00266998											0.51925	-0.00269165	0.5208	-0.0538329	0.53165	-0.0511413
		0.181071	0.00269319	0.178301	0.00290993	0.186577	0.00266998											0.5208	-0.0188415	0.52235	-0.0430663	0.5332	-0.0592162
		0.181571	0.00270486	0.178801	0.00288513	0.187077	0.00265844											0.52235	-0.0242248	0.5239	-0.0511413	0.53475	-0.0484496
		0.182071	0.00269319	0.179301	0.00289751	0.187577	0.00264695											0.5239	-0.0161499	0.52545	-0.0484496	0.5363	-0.0592162
		0.182571	0.00269319	0.179801	0.00288513	0.188077	0.00265844											0.52545	-0.0161499	0.527	-0.0484496	0.53785	-0.0592162
		0.183071	0.00269319	0.180302	0.0028728	0.188577	0.00263549											0.527	-0.00269165	0.52855	-0.0484496	0.5394	-0.0538329
		0.183571	0.00268156	0.180802	0.00288513	0.189077	0.00263549											0.52855	-0.0161499	0.5301	-0.0484496	0.54095	-0.0645995
		0.184071	0.00266998	0.181302	0.0028728	0.189577	0.00265844											0.5301	-0.0107666	0.53165	-0.045758	0.5425	-0.0511413
		0.184571	0.00266998	0.181802	0.0028728	0.190076	0.00263549											0.53165	-0.0107666	0.5332	-0.0430663	0.54405	-0.0565245
		0.185071	0.00264695	0.182302	0.0028728	0.190576	0.00263549											0.5332	-0.00269165	0.53475	-0.0645995	0.5456	-0.0484496
		0.185571	0.00265844	0.182802	0.00286052	0.191076	0.00263549											0.53475	-0.0188415	0.5363	-0.0484496	0.54715	-0.045758
		0.186071	0.00268156	0.183303	0.00284828	0.191576	0.00262408											0.5363	-0.0269165	0.53785	-0.045758	0.5487	-0.0592162
		0.18657	0.00264695	0.183803	0.00286052	0.192076	0.00262408											0.53785	-0.0188415	0.5394	-0.045758	0.55025	-0.0565245
		0.18707	0.00264695	0.184303	0.00286052	0.192576	0.00261271											0.5394	-0.0296081	0.54095	-0.0538329	0.5518	-0.0484496
		0.18757	0.00264695	0.184803	0.00283608	0.193076	0.00262408											0.54095	-0.0215332	0.5425	-0.0619078	0.55335	-0.0592162
		0.18807	0.00263549	0.185303	0.00283608	0.193576	0.00261271											0.5425	-0.0322997	0.54405	-0.045758	0.5549	-0.0484496
		0.18857	0.00263549	0.185803	0.00284828	0.194076	0.00261271											0.54405	-0.0349914	0.5456	-0.0538329	0.55645	-0.0484496
		0.18907	0.00262408	0.186304	0.00284828	0.194576	0.00260138											0.5456	-0.0403747	0.54715	-0.0565245	0.558	-0.0592162
		0.18957	0.00263549	0.186804	0.00281183	0.195075	0.00260138											0.54715	-0.0296081	0.5487	-0.0592162	0.55955	-0.0592162
		0.19007	0.00262408	0.187304	0.00279977	0.195575	0.00260138											0.5487	-0.0349914	0.55025	-0.0699828	0.5611	-0.0592162
		0.19057	0.00262408	0.187804	0.00281183	0.196075	0.00260138											0.55025	-0.0242248	0.5518	-0.0484496	0.56265	-0.0484496
		0.19107	0.00261271	0.188304	0.00281183	0.196575	0.0025901											0.5518	-0.0296081	0.55335	-0.0538329	0.5642	-0.0538329
		0.19157	0.00261271	0.188804	0.00279977	0.197075	0.0025901											0.55335	-0.0242248	0.5549	-0.0592162	0.56575	-0.045758
		0.19207	0.00260138	0.189305	0.00279977	0.197575	0.0025901											0.5549	-0.0269165	0.55645	-0.0726744	0.5673	-0.0565245
		0.19257	0.00261271	0.189805	0.00278775	0.198075	0.00260138											0.55645	-0.0242248	0.558	-0.0592162	0.56885	-0.0484496
		0.19307	0.00260138	0.190305	0.00277578	0.198575	0.0025901											0.558	-0.0296081	0.55955	-0.0538329	0.5704	-0.0619078
		0.19357	0.00261271	0.190805	0.00278775	0.199075	0.0025901											0.55955	-0.0349914	0.5611	-0.0484496	0.57195	-0.0592162
		0.19407	0.0025901	0.191305	0.00277578	0.199574	0.00256766											0.5611	-0.0322997	0.56265	-0.045758	0.5735	-0.0538329
		0.19457	0.00260138	0.191806	0.00278775	0.200074	0.00257886											0.56265	-0.0403747	0.5642	-0.0753661	0.57505	-0.0619078
		0.19507	0.0025901	0.192306	0.00276385	0.200574	0.0025565											0.5642	-0.0296081	0.56575	-0.0538329	0.5766	-0.0592162
		0.19557	0.0025901	0.192806	0.00276385	0.201074	0.00256766											0.56575	-0.0215332	0.5673	-0.0592162	0.57815	-0.0672911
		0.19607	0.0025901	0.193306	0.00276385	0.201574	0.0025565											0.5673	-0.0188415	0.56885	-0.0484496	0.5797	-0.0645995
		0.19657	0.0025901	0.193806	0.00277578	0.202074	0.0025565											0.56885	-0.0349914	0.5704	-0.0538329	0.58125	-0.0592162
		0.19707	0.0025901	0.194306	0.00276385	0.202574	0.0025565											0.5704	-0.045758	0.57195	-0.045758	0.5828	-0.0592162
		0.19757	0.00257886	0.194807	0.00276385	0.203074	0.00256766											0.57195	-0.0403747	0.5735	-0.0592162	0.58435	-0.045758
		0.19807	0.0025901	0.195307	0.00276385	0.203574	0.0025565											0.5735	-0.0296081	0.57505	-0.0672911	0.5859	-0.0645995
		0.19857	0.0025901	0.195807	0.00275196	0.204074	0.00256766											0.57505	-0.0322997	0.5766	-0.0538329	0.58745	-0.0538329
		0.19907	0.0025901	0.196307	0.00275196	0.204573	0.0025565											0.5766	-0.0349914	0.57815	-0.0484496	0.589	-0.0484496
		0.19957	0.00257886	0.196807	0.00274012	0.205073	0.0025565											0.57815	-0.0403747	0.5797	-0.0403747	0.59055	-0.0565245
		0.20007	0.00257886	0.197307	0.00275196	0.205573	0.00254538											0.5797	-0.0188415	0.58125	-0.0565245	0.5921	-0.0619078
		0.20057	0.00256766	0.197808	0.00272832	0.206073	0.0025343											0.58125	-0.0269165	0.5828	-0.0592162	0.59365	-0.0538329
		0.20107	0.00257886	0.198308	0.00274012	0.206573	0.00254538											0.5828	-0.0322997	0.58435	-0.0592162	0.5952	-0.0430663
		0.201569	0.00257886	0.198808	0.00272832	0.207073	0.00254538											0.58435	-0.0269165	0.5859	-0.0484496	0.59675	-0.0726744
		0.202069	0.00257886	0.199308	0.00272832	0.207573	0.00254538											0.5859	-0.0403747	0.58745	-0.0511413	0.5983	-0.045758
		0.202569	0.00256766	0.199808	0.00272832	0.208073	0.00252327											0.58745	-0.0322997	0.589	-0.0511413	0.59985	-0.045758
		0.203069	0.00256766	0.200309	0.00274012	0.208573	0.0025343											0.589	-0.0296081	0.59055	-0.0538329	0.6014	-0.0538329
		0.203569	0.0025565	0.200809	0.00272832	0.209072	0.00252327											0.59055	-0.0242248	0.5921	-0.0484496	0.60295	-0.0484496
		0.204069	0.0025565	0.201309	0.00271657	0.209572	0.0025343											0.5921	-0.00538329	0.59365	-0.0511413	0.6045	-0.0592162
		0.204569	0.0025565	0.201809	0.00272832	0.210072	0.00251227											0.59365	-0.0322997	0.5952	-0.0699828	0.60605	-0.0511413
		0.205069	0.0025565	0.202309	0.00272832	0.210572	0.00252327											0.5952	-0.0269165	0.59675	-0.0645995	0.6076	-0.045758
		0.205569	0.0025565	0.202809	0.00272832	0.211072	0.00252327											0.59675	-0.0242248	0.5983	-0.0484496	0.60915	-0.0484496
		0.206069	0.00254538	0.20331	0.00272832	0.211572	0.00252327											0.5983	-0.0296081	0.59985	-0.0592162	0.6107	-0.0538329
		0.206569	0.00252327	0.20381	0.00272832	0.212072	0.00252327											0.59985	-0.0242248	0.6014	-0.0699828	0.61225	-0.0592162
		0.207069	0.00254538	0.20431	0.00271657	0.212572	0.00252327											0.6014	-0.0296081	0.60295	-0.0538329	0.6138	-0.0538329
		0.207569	0.0025343	0.20481	0.00271657	0.213072	0.00251227											0.60295	-0.0349914	0.6045	-0.0619078	0.61535	-0.0619078
		0.208069	0.0025343	0.20531	0.00270486	0.213572	0.00251227											0.6045	-0.0296081	0.60605	-0.045758	0.6169	-0.0565245
		0.208569	0.00252327	0.20581	0.00269319	0.214071	0.00251227											0.60605	-0.037683	0.6076	-0.0699828	0.61845	-0.0645995
		0.209069	0.0025343	0.206311	0.00268156	0.214571	0.00251227											0.6076	-0.0215332	0.60915	-0.0592162	0.62	-0.0592162
		0.209569	0.00252327	0.206811	0.00265844	0.215071	0.00251227											0.60915	-0.0349914	0.6107	-0.0592162	0.62155	-0.0699828
		0.210069	0.00252327	0.207311	0.00266998	0.215571	0.00250132											0.6107	-0.0296081	0.61225	-0.0645995	0.6231	-0.0592162
		0.210569	0.0025343	0.207811	0.00264695	0.216071	0.00250132											0.61225	-0.037683	0.6138	-0.0619078	0.62465	-0.0592162
		0.211069	0.0025343	0.208311	0.00265844	0.216571	0.00249041											0.6138	-0.0403747	0.61535	-0.0538329	0.6262	-0.0619078
		0.211569	0.00252327	0.208812	0.00264695	0.217071	0.00249041											0.61535	-0.0538329	0.6169	-0.0538329	0.62775	-0.0592162
		0.212069	0.00252327	0.209312	0.00264695	0.217571	0.00250132											0.6169	-0.0403747	0.61845	-0.0592162	0.6293	-0.0403747
		0.212569	0.00252327	0.209812	0.00264695	0.218071	0.00249041											0.61845	-0.0430663	0.62	-0.0592162	0.63085	-0.045758
		0.213069	0.00250132	0.210312	0.00265844	0.21857	0.00249041											0.62	-0.0403747	0.62155	-0.0538329	0.6324	-0.0672911
		0.213569	0.00251227	0.210812	0.00263549	0.21907	0.00250132											0.62155	-0.045758	0.6231	-0.0619078	0.63395	-0.0645995
		0.214069	0.00250132	0.211312	0.00264695	0.21957	0.00247954											0.6231	-0.037683	0.62465	-0.0484496	0.6355	-0.0645995
		0.214569	0.00250132	0.211813	0.00262408	0.22007	0.00247954											0.62465	-0.0215332	0.6262	-0.0511413	0.63705	-0.0403747
		0.215069	0.00249041	0.212313	0.00261271	0.22057	0.00249041											0.6262	-0.0403747	0.62775	-0.045758	0.6386	-0.0592162
		0.215569	0.00250132	0.212813	0.00262408	0.22107	0.00247954											0.62775	-0.0403747	0.6293	-0.0592162	0.64015	-0.0699828
		0.216069	0.00251227	0.213313	0.00261271	0.22157	0.00246871											0.6293	-0.0349914	0.63085	-0.0726744	0.6417	-0.0565245
		0.216568	0.00250132	0.213813	0.00261271	0.22207	0.00245792											0.63085	-0.0538329	0.6324	-0.0672911	0.64325	-0.0484496
		0.217068	0.00249041	0.214313	0.00260138	0.22257	0.00247954											0.6324	-0.0484496	0.63395	-0.0511413	0.6448	-0.0538329
		0.217568	0.00250132	0.214814	0.00260138	0.22307	0.00246871											0.63395	-0.0430663	0.6355	-0.0619078	0.64635	-0.0592162
		0.218068	0.00251227	0.215314	0.00261271	0.223569	0.00245792											0.6355	-0.0322997	0.63705	-0.0619078	0.6479	-0.045758
		0.218568	0.00249041	0.215814	0.00261271	0.224069	0.00247954											0.63705	-0.0430663	0.6386	-0.0699828	0.64945	-0.0538329
		0.219068	0.00249041	0.216314	0.0025901	0.224569	0.00244717											0.6386	-0.0484496	0.64015	-0.0699828	0.651	-0.0592162
		0.219568	0.00247954	0.216814	0.00260138	0.225069	0.00245792											0.64015	-0.045758	0.6417	-0.0511413	0.65255	-0.0538329
		0.220068	0.00247954	0.217315	0.00261271	0.225569	0.00245792											0.6417	-0.0484496	0.64325	-0.0538329	0.6541	-0.0538329
		0.220568	0.00247954	0.217815	0.00260138	0.226069	0.00245792											0.64325	-0.0403747	0.6448	-0.0645995	0.65565	-0.0511413
		0.221068	0.00247954	0.218315	0.00257886	0.226569	0.00243646											0.6448	-0.045758	0.64635	-0.045758	0.6572	-0.0699828
		0.221568	0.00246871	0.218815	0.0025901	0.227069	0.00244717											0.64635	-0.0538329	0.6479	-0.0511413	0.65875	-0.0430663
		0.222068	0.00247954	0.219315	0.0025901	0.227569	0.00242579											0.6479	-0.0511413	0.64945	-0.0699828	0.6603	-0.0619078
		0.222568	0.00246871	0.219815	0.00257886	0.228068	0.00244717											0.64945	-0.045758	0.651	-0.0619078	0.66185	-0.045758
		0.223068	0.00244717	0.220316	0.0025901	0.228568	0.00243646											0.651	-0.0538329	0.65255	-0.0565245	0.6634	-0.0430663
		0.223568	0.00247954	0.220816	0.00257886	0.229068	0.00244717											0.65255	-0.0484496	0.6541	-0.0592162	0.66495	-0.0645995
		0.224068	0.00246871	0.221316	0.00256766	0.229568	0.00243646											0.6541	-0.045758	0.65565	-0.0672911	0.6665	-0.0403747
		0.224568	0.00245792	0.221816	0.0025565	0.230068	0.00243646											0.65565	-0.045758	0.6572	-0.0592162	0.66805	-0.0592162
		0.225068	0.00244717	0.222316	0.00257886	0.230568	0.00243646											0.6572	-0.045758	0.65875	-0.0592162	0.6696	-0.0619078
		0.225568	0.00245792	0.222816	0.0025901	0.231068	0.00243646											0.65875	-0.0511413	0.6603	-0.0484496	0.67115	-0.0699828
		0.226068	0.00243646	0.223317	0.00256766	0.231568	0.00243646											0.6603	-0.0430663	0.66185	-0.0592162	0.6727	-0.0619078
		0.226568	0.00243646	0.223817	0.00256766	0.232068	0.00242579											0.66185	-0.0430663	0.6634	-0.0592162	0.67425	-0.0619078
		0.227068	0.00243646	0.224317	0.0025565	0.232568	0.00243646											0.6634	-0.0538329	0.66495	-0.0645995	0.6758	-0.0538329
		0.227568	0.00246871	0.224817	0.0025565	0.233067	0.00243646											0.66495	-0.0484496	0.6665	-0.0699828	0.67735	-0.0619078
		0.228068	0.00243646	0.225317	0.0025343	0.233567	0.00242579											0.6665	-0.0430663	0.66805	-0.0672911	0.6789	-0.0619078
		0.228568	0.00242579	0.225817	0.00254538	0.234067	0.00243646											0.66805	-0.0484496	0.6696	-0.0672911	0.68045	-0.0645995
		0.229068	0.00243646	0.226318	0.00254538	0.234567	0.00241516											0.6696	-0.0592162	0.67115	-0.0645995	0.682	-0.0511413
		0.229568	0.00242579	0.226818	0.0025565	0.235067	0.00242579											0.67115	-0.0565245	0.6727	-0.0592162	0.68355	-0.0592162
		0.230068	0.00242579	0.227318	0.00254538	0.235567	0.00242579											0.6727	-0.0538329	0.67425	-0.0511413	0.6851	-0.045758
		0.230568	0.00243646	0.227818	0.00254538	0.236067	0.00242579											0.67425	-0.0592162	0.6758	-0.0645995	0.68665	-0.0565245
		0.231068	0.00242579	0.228318	0.00254538	0.236567	0.00243646											0.6758	-0.045758	0.67735	-0.0619078	0.6882	-0.0484496
		0.231568	0.00240457	0.228819	0.0025343	0.237067	0.00241516											0.67735	-0.045758	0.6789	-0.0619078	0.68975	-0.0511413
		0.232067	0.00242579	0.229319	0.0025343	0.237566	0.00240457											0.6789	-0.0430663	0.68045	-0.0619078	0.6913	-0.0672911
		0.232567	0.00243646	0.229819	0.0025343	0.238066	0.00241516											0.68045	-0.0538329	0.682	-0.0699828	0.69285	-0.0538329
		0.233067	0.00241516	0.230319	0.00252327	0.238566	0.00242579											0.682	-0.0699828	0.68355	-0.0538329	0.6944	-0.0699828
		0.233567	0.00240457	0.230819	0.0025343	0.239066	0.00241516											0.68355	-0.0538329	0.6851	-0.0430663	0.69595	-0.0699828
		0.234067	0.00242579	0.231319	0.0025343	0.239566	0.00241516											0.6851	-0.0565245	0.68665	-0.0699828	0.6975	-0.0699828
		0.234567	0.00239402	0.23182	0.00252327	0.240066	0.00242579											0.68665	-0.0511413	0.6882	-0.0484496	0.69905	-0.0592162
		0.235067	0.00242579	0.23232	0.00251227	0.240566	0.00242579											0.6882	-0.0538329	0.68975	-0.0484496	0.7006	-0.0565245
		0.235567	0.00241516	0.23282	0.00252327	0.241066	0.00240457											0.68975	-0.0511413	0.6913	-0.0672911	0.70215	-0.0699828
		0.236067	0.00240457	0.23332	0.00250132	0.241566	0.00241516											0.6913	-0.0511413	0.69285	-0.0699828	0.7037	-0.0672911
		0.236567	0.00241516	0.23382	0.00251227	0.242066	0.00242579											0.69285	-0.0430663	0.6944	-0.0538329	0.70525	-0.0592162
		0.237067	0.00240457	0.23432	0.00252327	0.242565	0.00240457											0.6944	-0.0430663	0.69595	-0.0538329	0.7068	-0.0619078
		0.237567	0.00239402	0.234821	0.00251227	0.243065	0.00240457											0.69595	-0.045758	0.6975	-0.0619078	0.70835	-0.0592162
		0.238067	0.00240457	0.235321	0.00251227	0.243565	0.00240457											0.6975	-0.0538329	0.69905	-0.0511413	0.7099	-0.0538329
		0.238567	0.00241516	0.235821	0.00250132	0.244065	0.00240457											0.69905	-0.0484496	0.7006	-0.0592162	0.71145	-0.0672911
		0.239067	0.00239402	0.236321	0.00250132	0.244565	0.00239402											0.7006	-0.0430663	0.70215	-0.0592162	0.713	-0.0538329
		0.239567	0.00240457	0.236821	0.00249041	0.245065	0.00238352											0.70215	-0.0672911	0.7037	-0.0619078	0.71455	-0.0780577
		0.240067	0.00239402	0.237322	0.00249041	0.245565	0.00240457											0.7037	-0.0511413	0.70525	-0.0592162	0.7161	-0.0592162
		0.240567	0.00239402	0.237822	0.00249041	0.246065	0.00239402											0.70525	-0.0484496	0.7068	-0.0484496	0.71765	-0.0619078
		0.241067	0.00239402	0.238322	0.00250132	0.246565	0.00239402											0.7068	-0.0511413	0.70835	-0.0511413	0.7192	-0.0753661
		0.241567	0.00238352	0.238822	0.00250132	0.247064	0.00240457											0.70835	-0.0484496	0.7099	-0.0565245	0.72075	-0.0672911
		0.242067	0.00238352	0.239322	0.00247954	0.247564	0.00238352											0.7099	-0.045758	0.71145	-0.0430663	0.7223	-0.0645995
		0.242567	0.00239402	0.239822	0.00246871	0.248064	0.00237305											0.71145	-0.045758	0.713	-0.0753661	0.72385	-0.0699828
		0.243067	0.00239402	0.240323	0.00247954	0.248564	0.00238352											0.713	-0.045758	0.71455	-0.0484496	0.7254	-0.0538329
		0.243567	0.00239402	0.240823	0.00249041	0.249064	0.00238352											0.71455	-0.0538329	0.7161	-0.045758	0.72695	-0.0619078
		0.244067	0.00239402	0.241323	0.00247954	0.249564	0.00238352											0.7161	-0.0538329	0.71765	-0.0592162	0.7285	-0.0672911
		0.244567	0.00239402	0.241823	0.00247954	0.250064	0.00237305											0.71765	-0.0511413	0.7192	-0.0592162	0.73005	-0.0672911
		0.245067	0.00238352	0.242323	0.00246871	0.250564	0.00239402											0.7192	-0.045758	0.72075	-0.0699828	0.7316	-0.0753661
		0.245567	0.00239402	0.242823	0.00247954	0.251064	0.00237305											0.72075	-0.0538329	0.7223	-0.0619078	0.73315	-0.0672911
		0.246067	0.00238352	0.243324	0.00247954	0.251564	0.00237305											0.7223	-0.0484496	0.72385	-0.0592162	0.7347	-0.0592162
		0.246567	0.00238352	0.243824	0.00246871	0.252063	0.00236262											0.72385	-0.0592162	0.7254	-0.0619078	0.73625	-0.0619078
		0.247066	0.00237305	0.244324	0.00246871	0.252563	0.00237305											0.7254	-0.0484496	0.72695	-0.0619078	0.7378	-0.0753661
		0.247566	0.00238352	0.244824	0.00246871	0.253063	0.00235223											0.72695	-0.0430663	0.7285	-0.0592162	0.73935	-0.0619078
		0.248066	0.00237305	0.245324	0.00246871	0.253563	0.00237305											0.7285	-0.0619078	0.73005	-0.0484496	0.7409	-0.0538329
		0.248566	0.00237305	0.245825	0.00245792	0.254063	0.00237305											0.73005	-0.0538329	0.7316	-0.0565245	0.74245	-0.0672911
		0.249066	0.00237305	0.246325	0.00246871	0.254563	0.00237305											0.7316	-0.0538329	0.73315	-0.0430663	0.744	-0.0592162
		0.249566	0.00238352	0.246825	0.00245792	0.255063	0.00236262											0.73315	-0.0484496	0.7347	-0.0645995	0.74555	-0.0645995
		0.250066	0.00238352	0.247325	0.00245792	0.255563	0.00237305											0.7347	-0.0538329	0.73625	-0.0699828	0.7471	-0.0645995
		0.250566	0.00236262	0.247825	0.00245792	0.256063	0.00236262											0.73625	-0.0484496	0.7378	-0.0592162	0.74865	-0.0592162
		0.251066	0.00236262	0.248325	0.00245792	0.256563	0.00237305											0.7378	-0.0511413	0.73935	-0.0511413	0.7502	-0.0511413
		0.251566	0.00236262	0.248826	0.00245792	0.257062	0.00236262											0.73935	-0.0592162	0.7409	-0.0484496	0.75175	-0.0726744
		0.252066	0.00236262	0.249326	0.00245792	0.257562	0.00236262											0.7409	-0.0645995	0.74245	-0.0726744	0.7533	-0.0699828
		0.252566	0.00235223	0.249826	0.00244717	0.258062	0.00236262											0.74245	-0.045758	0.744	-0.0592162	0.75485	-0.0699828
		0.253066	0.00237305	0.250326	0.00244717	0.258562	0.00237305											0.744	-0.0538329	0.74555	-0.0619078	0.7564	-0.0753661
		0.253566	0.00236262	0.250826	0.00244717	0.259062	0.00235223											0.74555	-0.0511413	0.7471	-0.0538329	0.75795	-0.0645995
		0.254066	0.00236262	0.251326	0.00243646	0.259562	0.00236262											0.7471	-0.0511413	0.74865	-0.0592162	0.7595	-0.0645995
		0.254566	0.00236262	0.251827	0.00243646	0.260062	0.00236262											0.74865	-0.045758	0.7502	-0.0619078	0.76105	-0.0619078
		0.255066	0.00235223	0.252327	0.00245792	0.260562	0.00235223											0.7502	-0.0403747	0.75175	-0.0699828	0.7626	-0.0645995
		0.255566	0.00237305	0.252827	0.00243646	0.261062	0.00235223											0.75175	-0.0403747	0.7533	-0.0619078	0.76415	-0.0484496
		0.256066	0.00234187	0.253327	0.00242579	0.261561	0.00234187											0.7533	-0.0511413	0.75485	-0.0672911	0.7657	-0.0645995
		0.256566	0.00235223	0.253827	0.00244717	0.262061	0.00235223											0.75485	-0.0403747	0.7564	-0.0672911	0.76725	-0.0645995
		0.257066	0.00234187	0.254328	0.00243646	0.262561	0.00234187											0.7564	-0.0565245	0.75795	-0.0511413	0.7688	-0.0592162
		0.257566	0.00236262	0.254828	0.00243646	0.263061	0.00234187											0.75795	-0.0403747	0.7595	-0.0645995	0.77035	-0.0592162
		0.258066	0.00234187	0.255328	0.00242579	0.263561	0.00234187											0.7595	-0.045758	0.76105	-0.0484496	0.7719	-0.0592162
		0.258566	0.00233156	0.255828	0.00241516	0.264061	0.00234187											0.76105	-0.0511413	0.7626	-0.0538329	0.77345	-0.0619078
		0.259066	0.00235223	0.256328	0.00240457	0.264561	0.00233156											0.7626	-0.0645995	0.76415	-0.0645995	0.775	-0.0672911
		0.259566	0.00235223	0.256828	0.00241516	0.265061	0.00233156											0.76415	-0.045758	0.7657	-0.0511413	0.77655	-0.0619078
		0.260066	0.00235223	0.257329	0.00241516	0.265561	0.00234187											0.7657	-0.0403747	0.76725	-0.0592162	0.7781	-0.0619078
		0.260566	0.00234187	0.257829	0.00242579	0.266061	0.00234187											0.76725	-0.0511413	0.7688	-0.0699828	0.77965	-0.0619078
		0.261066	0.00234187	0.258329	0.00240457	0.26656	0.00233156											0.7688	-0.045758	0.77035	-0.0592162	0.7812	-0.0592162
		0.261566	0.00234187	0.258829	0.00241516	0.26706	0.00233156											0.77035	-0.0538329	0.7719	-0.0699828	0.78275	-0.0645995
		0.262066	0.00234187	0.259329	0.00241516	0.26756	0.00234187											0.7719	-0.0430663	0.77345	-0.0699828	0.7843	-0.0699828
		0.262565	0.00233156	0.259829	0.00240457	0.26806	0.00232129											0.77345	-0.0592162	0.775	-0.0538329	0.78585	-0.0592162
		0.263065	0.00235223	0.26033	0.00241516	0.26856	0.00233156											0.775	-0.0511413	0.77655	-0.0592162	0.7874	-0.0780577
		0.263565	0.00233156	0.26083	0.00240457	0.26906	0.00232129											0.77655	-0.0565245	0.7781	-0.0645995	0.78895	-0.0592162
		0.264065	0.00234187	0.26133	0.00241516	0.26956	0.00232129											0.7781	-0.0484496	0.77965	-0.0672911	0.7905	-0.0511413
		0.264565	0.00234187	0.26183	0.00240457	0.27006	0.00232129											0.77965	-0.045758	0.7812	-0.0592162	0.79205	-0.0592162
		0.265065	0.00234187	0.26233	0.00240457	0.27056	0.00233156											0.7812	-0.045758	0.78275	-0.0619078	0.7936	-0.0619078
		0.265565	0.00234187	0.26283	0.00242579	0.271059	0.00231106											0.78275	-0.0484496	0.7843	-0.0753661	0.79515	-0.0592162
		0.266065	0.00232129	0.263331	0.00240457	0.271559	0.00232129											0.7843	-0.0565245	0.78585	-0.0699828	0.7967	-0.0619078
		0.266565	0.00233156	0.263831	0.00240457	0.272059	0.00232129											0.78585	-0.0645995	0.7874	-0.0726744	0.79825	-0.0672911
		0.267065	0.00233156	0.264331	0.00239402	0.272559	0.00232129											0.7874	-0.045758	0.78895	-0.0699828	0.7998	-0.0592162
		0.267565	0.00233156	0.264831	0.00239402	0.273059	0.00231106											0.78895	-0.0484496	0.7905	-0.0619078	0.80135	-0.0538329
		0.268065	0.00232129	0.265331	0.00239402	0.273559	0.00232129											0.7905	-0.0484496	0.79205	-0.0672911	0.8029	-0.0592162
		0.268565	0.00233156	0.265832	0.00239402	0.274059	0.00232129											0.79205	-0.0511413	0.7936	-0.0753661	0.80445	-0.0592162
		0.269065	0.00233156	0.266332	0.00239402	0.274559	0.00232129											0.7936	-0.0484496	0.79515	-0.0538329	0.806	-0.0592162
		0.269565	0.00233156	0.266832	0.00239402	0.275059	0.00232129											0.79515	-0.0565245	0.7967	-0.0645995	0.80755	-0.0619078
		0.270065	0.00234187	0.267332	0.00238352	0.275559	0.00231106											0.7967	-0.0565245	0.79825	-0.0592162	0.8091	-0.0592162
		0.270565	0.00232129	0.267832	0.00239402	0.276058	0.00231106											0.79825	-0.0645995	0.7998	-0.0565245	0.81065	-0.0672911
		0.271065	0.00233156	0.268332	0.00238352	0.276558	0.00232129											0.7998	-0.0592162	0.80135	-0.0645995	0.8122	-0.0699828
		0.271565	0.00232129	0.268833	0.00238352	0.277058	0.00232129											0.80135	-0.0511413	0.8029	-0.0780577	0.81375	-0.0726744
		0.272065	0.00232129	0.269333	0.00239402	0.277558	0.00232129											0.8029	-0.0511413	0.80445	-0.0672911	0.8153	-0.0645995
		0.272565	0.00232129	0.269833	0.00238352	0.278058	0.00230086											0.80445	-0.0619078	0.806	-0.0699828	0.81685	-0.0592162
		0.273065	0.00231106	0.270333	0.00239402	0.278558	0.00231106											0.806	-0.0672911	0.80755	-0.0753661	0.8184	-0.0645995
		0.273565	0.00234187	0.270833	0.00238352	0.279058	0.00231106											0.80755	-0.0538329	0.8091	-0.0592162	0.81995	-0.0592162
		0.274065	0.00232129	0.271333	0.00238352	0.279558	0.00231106											0.8091	-0.0430663	0.81065	-0.0645995	0.8215	-0.0619078
		0.274565	0.00231106	0.271834	0.00238352	0.280058	0.00231106											0.81065	-0.0511413	0.8122	-0.0672911	0.82305	-0.0645995
		0.275065	0.00231106	0.272334	0.00237305	0.280557	0.00230086											0.8122	-0.0592162	0.81375	-0.0565245	0.8246	-0.0699828
		0.275565	0.00230086	0.272834	0.00237305	0.281057	0.00231106											0.81375	-0.0538329	0.8153	-0.0565245	0.82615	-0.0672911
		0.276065	0.00231106	0.273334	0.00238352	0.281557	0.00231106											0.8153	-0.0592162	0.81685	-0.0753661	0.8277	-0.0511413
		0.276565	0.00230086	0.273834	0.00237305	0.282057	0.00231106											0.81685	-0.0538329	0.8184	-0.0726744	0.82925	-0.0592162
		0.277065	0.00230086	0.274335	0.00237305	0.282557	0.00230086											0.8184	-0.045758	0.81995	-0.0538329	0.8308	-0.0565245
		0.277564	0.00231106	0.274835	0.00238352	0.283057	0.00230086											0.81995	-0.0592162	0.8215	-0.0753661	0.83235	-0.0619078
		0.278064	0.00232129	0.275335	0.00240457	0.283557	0.0022907											0.8215	-0.0645995	0.82305	-0.0753661	0.8339	-0.0645995
		0.278564	0.00231106	0.275835	0.00236262	0.284057	0.00230086											0.82305	-0.0592162	0.8246	-0.0672911	0.83545	-0.0699828
		0.279064	0.00231106	0.276335	0.00236262	0.284557	0.00230086											0.8246	-0.0619078	0.82615	-0.0592162	0.837	-0.0645995
		0.279564	0.00231106	0.276835	0.00237305	0.285057	0.00230086											0.82615	-0.0484496	0.8277	-0.0699828	0.83855	-0.0645995
		0.280064	0.00230086	0.277336	0.00236262	0.285556	0.00231106											0.8277	-0.0484496	0.82925	-0.0538329	0.8401	-0.0753661
		0.280564	0.00231106	0.277836	0.00236262	0.286056	0.00230086											0.82925	-0.0484496	0.8308	-0.0619078	0.84165	-0.0592162
		0.281064	0.00228059	0.278336	0.00237305	0.286556	0.0022907											0.8308	-0.0484496	0.83235	-0.0565245	0.8432	-0.0619078
		0.281564	0.0022907	0.278836	0.00236262	0.287056	0.0022907											0.83235	-0.0511413	0.8339	-0.0592162	0.84475	-0.0726744
		0.282064	0.00228059	0.279336	0.00235223	0.287556	0.0022907											0.8339	-0.0538329	0.83545	-0.0619078	0.8463	-0.0592162
		0.282564	0.00228059	0.279836	0.00235223	0.288056	0.00228059											0.83545	-0.0484496	0.837	-0.0726744	0.84785	-0.0592162
		0.283064	0.00228059	0.280337	0.00235223	0.288556	0.0022907											0.837	-0.0565245	0.83855	-0.0538329	0.8494	-0.0645995
		0.283564	0.0022907	0.280837	0.00235223	0.289056	0.0022907											0.83855	-0.0403747	0.8401	-0.0645995	0.85095	-0.0592162
		0.284064	0.00228059	0.281337	0.00235223	0.289556	0.0022907											0.8401	-0.0592162	0.84165	-0.0699828	0.8525	-0.0619078
		0.284564	0.00228059	0.281837	0.00235223	0.290055	0.00230086											0.84165	-0.0538329	0.8432	-0.0619078	0.85405	-0.0645995
		0.285064	0.0022907	0.282337	0.00235223	0.290555	0.0022907											0.8432	-0.045758	0.84475	-0.0619078	0.8556	-0.0592162
		0.285564	0.0022907	0.282838	0.00235223	0.291055	0.0022907											0.84475	-0.0511413	0.8463	-0.0726744	0.85715	-0.0780577
		0.286064	0.00228059	0.283338	0.00236262	0.291555	0.0022907											0.8463	-0.0592162	0.84785	-0.0753661	0.8587	-0.0699828
		0.286564	0.00227051	0.283838	0.00235223	0.292055	0.0022907											0.84785	-0.0538329	0.8494	-0.0780577	0.86025	-0.0619078
		0.287064	0.00228059	0.284338	0.00235223	0.292555	0.00228059											0.8494	-0.0592162	0.85095	-0.0753661	0.8618	-0.0699828
		0.287564	0.00228059	0.284838	0.00234187	0.293055	0.00228059											0.85095	-0.0592162	0.8525	-0.0726744	0.86335	-0.0699828
		0.288064	0.00228059	0.285338	0.00234187	0.293555	0.00227051											0.8525	-0.0565245	0.85405	-0.0592162	0.8649	-0.0645995
		0.288564	0.00228059	0.285839	0.00234187	0.294055	0.00227051											0.85405	-0.0565245	0.8556	-0.0592162	0.86645	-0.0645995
		0.289064	0.0022907	0.286339	0.00233156	0.294555	0.00228059											0.8556	-0.0565245	0.85715	-0.0511413	0.868	-0.0699828
		0.289564	0.00228059	0.286839	0.00234187	0.295054	0.00226047											0.85715	-0.0619078	0.8587	-0.0619078	0.86955	-0.0484496
		0.290064	0.00228059	0.287339	0.00235223	0.295554	0.00228059											0.8587	-0.0538329	0.86025	-0.0645995	0.8711	-0.0699828
		0.290564	0.00228059	0.287839	0.00233156	0.296054	0.00226047											0.86025	-0.0511413	0.8618	-0.0699828	0.87265	-0.0645995
		0.291064	0.00228059	0.288339	0.00233156	0.296554	0.00226047											0.8618	-0.0592162	0.86335	-0.0592162	0.8742	-0.0592162
		0.291564	0.00228059	0.28884	0.00233156	0.297054	0.00227051											0.86335	-0.0538329	0.8649	-0.0672911	0.87575	-0.0699828
		0.292064	0.00227051	0.28934	0.00232129	0.297554	0.00227051											0.8649	-0.0484496	0.86645	-0.0592162	0.8773	-0.0726744
		0.292564	0.00227051	0.28984	0.00233156	0.298054	0.00227051											0.86645	-0.0645995	0.868	-0.0592162	0.87885	-0.0645995
		0.293063	0.0022907	0.29034	0.00234187	0.298554	0.00227051											0.868	-0.0645995	0.86955	-0.0619078	0.8804	-0.0592162
		0.293563	0.00228059	0.29084	0.00232129	0.299054	0.00227051											0.86955	-0.0592162	0.8711	-0.0780577	0.88195	-0.0538329
		0.294063	0.00227051	0.291341	0.00232129	0.299553	0.00227051											0.8711	-0.0484496	0.87265	-0.0592162	0.8835	-0.0538329
		0.294563	0.00227051	0.291841	0.00234187	0.300053	0.00226047											0.87265	-0.0538329	0.8742	-0.0645995	0.88505	-0.0619078
		0.295063	0.00227051	0.292341	0.00232129	0.300553	0.00227051											0.8742	-0.0619078	0.87575	-0.0619078	0.8866	-0.0780577
		0.295563	0.00227051	0.292841	0.00233156	0.301053	0.00225046											0.87575	-0.0645995	0.8773	-0.0619078	0.88815	-0.0538329
		0.296063	0.00228059	0.293341	0.00232129	0.301553	0.00227051											0.8773	-0.0619078	0.87885	-0.0645995	0.8897	-0.0619078
		0.296563	0.0022907	0.293841	0.00232129	0.302053	0.00227051											0.87885	-0.045758	0.8804	-0.0592162	0.89125	-0.0672911
		0.297063	0.00228059	0.294342	0.00232129	0.302553	0.00226047											0.8804	-0.0484496	0.88195	-0.0619078	0.8928	-0.0699828
		0.297563	0.00228059	0.294842	0.00232129	0.303053	0.00227051											0.88195	-0.0592162	0.8835	-0.0619078	0.89435	-0.0619078
		0.298063	0.00226047	0.295342	0.00233156	0.303553	0.00225046											0.8835	-0.0511413	0.88505	-0.0645995	0.8959	-0.0726744
		0.298563	0.00226047	0.295842	0.00232129	0.304053	0.00227051											0.88505	-0.0511413	0.8866	-0.0565245	0.89745	-0.0699828
		0.299063	0.00228059	0.296342	0.00232129	0.304552	0.00227051											0.8866	-0.0565245	0.88815	-0.0861326	0.899	-0.0699828
		0.299563	0.00226047	0.296842	0.00232129	0.305052	0.00227051											0.88815	-0.0538329	0.8897	-0.0592162	0.90055	-0.0753661
		0.300063	0.00227051	0.297343	0.00231106	0.305552	0.00225046											0.8897	-0.0538329	0.89125	-0.0645995	0.9021	-0.0645995
		0.300563	0.00226047	0.297843	0.00232129	0.306052	0.00226047											0.89125	-0.0780577	0.8928	-0.0699828	0.90365	-0.0619078
		0.301063	0.00225046	0.298343	0.00231106	0.306552	0.00226047											0.8928	-0.0592162	0.89435	-0.0619078	0.9052	-0.0592162
		0.301563	0.00227051	0.298843	0.00231106	0.307052	0.00226047											0.89435	-0.0511413	0.8959	-0.0699828	0.90675	-0.0645995
		0.302063	0.00226047	0.299343	0.00230086	0.307552	0.00226047											0.8959	-0.0645995	0.89745	-0.0592162	0.9083	-0.0592162
		0.302563	0.00226047	0.299843	0.00231106	0.308052	0.00225046											0.89745	-0.0619078	0.899	-0.0699828	0.90985	-0.083441
		0.303063	0.00226047	0.300344	0.00231106	0.308552	0.00226047											0.899	-0.0592162	0.90055	-0.0592162	0.9114	-0.0538329
		0.303563	0.00226047	0.300844	0.00230086	0.309051	0.00225046											0.90055	-0.0645995	0.9021	-0.0619078	0.91295	-0.0672911
		0.304063	0.00225046	0.301344	0.00231106	0.309551	0.00226047											0.9021	-0.0565245	0.90365	-0.0619078	0.9145	-0.0645995
		0.304563	0.00228059	0.301844	0.0022907	0.310051	0.00225046											0.90365	-0.0592162	0.9052	-0.0780577	0.91605	-0.0592162
		0.305063	0.00227051	0.302344	0.0022907	0.310551	0.0022405											0.9052	-0.0484496	0.90675	-0.0645995	0.9176	-0.0592162
		0.305563	0.00226047	0.302845	0.0022907	0.311051	0.00225046											0.90675	-0.0484496	0.9083	-0.0699828	0.91915	-0.0726744
		0.306063	0.00226047	0.303345	0.00232129	0.311551	0.0022405											0.9083	-0.0565245	0.90985	-0.0753661	0.9207	-0.0726744
		0.306563	0.00226047	0.303845	0.00231106	0.312051	0.0022405											0.90985	-0.0511413	0.9114	-0.0592162	0.92225	-0.0672911
		0.307063	0.00226047	0.304345	0.00230086	0.312551	0.00225046											0.9114	-0.0538329	0.91295	-0.0592162	0.9238	-0.0619078
		0.307563	0.00226047	0.304845	0.0022907	0.313051	0.0022405											0.91295	-0.045758	0.9145	-0.0645995	0.92535	-0.0619078
		0.308062	0.00226047	0.305345	0.00228059	0.313551	0.00225046											0.9145	-0.0430663	0.91605	-0.0753661	0.9269	-0.0538329
		0.308562	0.00227051	0.305846	0.0022907	0.31405	0.00223057											0.91605	-0.0592162	0.9176	-0.0538329	0.92845	-0.0619078
		0.309062	0.00226047	0.306346	0.00228059	0.31455	0.0022405											0.9176	-0.0619078	0.91915	-0.0565245	0.93	-0.0753661
		0.309562	0.00225046	0.306846	0.00228059	0.31505	0.0022405											0.91915	-0.0349914	0.9207	-0.0592162	0.93155	-0.0565245
		0.310062	0.00227051	0.307346	0.00227051	0.31555	0.00223057											0.9207	-0.0619078	0.92225	-0.0619078	0.9331	-0.0619078
		0.310562	0.00225046	0.307846	0.00227051	0.31605	0.00222069											0.92225	-0.0592162	0.9238	-0.0645995	0.93465	-0.0645995
		0.311062	0.00226047	0.308346	0.00227051	0.31655	0.00223057											0.9238	-0.0538329	0.92535	-0.0619078	0.9362	-0.0645995
		0.311562	0.00226047	0.308847	0.00227051	0.31705	0.0022405											0.92535	-0.0672911	0.9269	-0.0807494	0.93775	-0.0753661
		0.312062	0.00225046	0.309347	0.00227051	0.31755	0.0022405											0.9269	-0.0592162	0.92845	-0.0780577	0.9393	-0.0672911
		0.312562	0.00225046	0.309847	0.00228059	0.31805	0.00223057											0.92845	-0.0645995	0.93	-0.0538329	0.94085	-0.0780577
		0.313062	0.00225046	0.310347	0.00228059	0.31855	0.00223057											0.93	-0.0511413	0.93155	-0.0619078	0.9424	-0.0592162
		0.313562	0.00225046	0.310847	0.0022907	0.319049	0.00222069											0.93155	-0.0699828	0.9331	-0.0780577	0.94395	-0.0726744
		0.314062	0.00225046	0.311348	0.00228059	0.319549	0.00223057											0.9331	-0.0538329	0.93465	-0.0592162	0.9455	-0.0619078
		0.314562	0.00225046	0.311848	0.00225046	0.320049	0.00223057											0.93465	-0.0511413	0.9362	-0.0753661	0.94705	-0.0592162
		0.315062	0.00226047	0.312348	0.00226047	0.320549	0.00223057											0.9362	-0.0619078	0.93775	-0.0538329	0.9486	-0.0780577
		0.315562	0.0022405	0.312848	0.00226047	0.321049	0.00223057											0.93775	-0.0699828	0.9393	-0.0619078	0.95015	-0.0726744
		0.316062	0.00225046	0.313348	0.00226047	0.321549	0.00222069											0.9393	-0.0592162	0.94085	-0.0699828	0.9517	-0.0672911
		0.316562	0.00225046	0.313848	0.00228059	0.322049	0.00223057											0.94085	-0.0592162	0.9424	-0.0592162	0.95325	-0.0672911
		0.317062	0.0022405	0.314349	0.00226047	0.322549	0.00222069											0.9424	-0.0645995	0.94395	-0.0430663	0.9548	-0.0699828
		0.317562	0.0022405	0.314849	0.00226047	0.323049	0.00223057											0.94395	-0.0484496	0.9455	-0.0592162	0.95635	-0.0645995
		0.318062	0.0022405	0.315349	0.00228059	0.323548	0.00222069											0.9455	-0.0592162	0.94705	-0.0538329	0.9579	-0.0753661
		0.318562	0.0022405	0.315849	0.00228059	0.324048	0.00223057											0.94705	-0.0672911	0.9486	-0.0753661	0.95945	-0.0753661
		0.319062	0.0022405	0.316349	0.00226047	0.324548	0.00221083											0.9486	-0.0592162	0.95015	-0.0753661	0.961	-0.0592162
		0.319562	0.0022405	0.316849	0.00226047	0.325048	0.00221083											0.95015	-0.0511413	0.9517	-0.0699828	0.96255	-0.0645995
		0.320062	0.00223057	0.31735	0.00226047	0.325548	0.00223057											0.9517	-0.0592162	0.95325	-0.0726744	0.9641	-0.0672911
		0.320562	0.0022405	0.31785	0.00225046	0.326048	0.00222069											0.95325	-0.0645995	0.9548	-0.0780577	0.96565	-0.0780577
		0.321062	0.0022405	0.31835	0.00228059	0.326548	0.00223057											0.9548	-0.0672911	0.95635	-0.0645995	0.9672	-0.0484496
		0.321562	0.0022405	0.31885	0.00225046	0.327048	0.00221083											0.95635	-0.0592162	0.9579	-0.0645995	0.96875	-0.0699828
		0.322062	0.00223057	0.31935	0.00227051	0.327548	0.00221083											0.9579	-0.0592162	0.95945	-0.083441	0.9703	-0.0807494
		0.322562	0.00223057	0.319851	0.00226047	0.328048	0.00222069											0.95945	-0.0592162	0.961	-0.0645995	0.97185	-0.0592162
		0.323061	0.0022405	0.320351	0.00225046	0.328547	0.00220102											0.961	-0.0592162	0.96255	-0.0619078	0.9734	-0.0619078
		0.323561	0.00223057	0.320851	0.00226047	0.329047	0.00222069											0.96255	-0.0592162	0.9641	-0.0672911	0.97495	-0.0511413
		0.324061	0.00222069	0.321351	0.00225046	0.329547	0.00222069											0.9641	-0.0538329	0.96565	-0.0699828	0.9765	-0.0699828
		0.324561	0.00223057	0.321851	0.00225046	0.330047	0.00221083											0.96565	-0.0592162	0.9672	-0.0619078	0.97805	-0.0726744
		0.325061	0.0022405	0.322351	0.00225046	0.330547	0.00221083											0.9672	-0.0484496	0.96875	-0.0645995	0.9796	-0.0699828
		0.325561	0.00223057	0.322852	0.00226047	0.331047	0.00221083											0.96875	-0.0538329	0.9703	-0.0672911	0.98115	-0.0645995
		0.326061	0.00223057	0.323352	0.00226047	0.331547	0.00221083											0.9703	-0.0645995	0.97185	-0.0726744	0.9827	-0.0484496
		0.326561	0.00221083	0.323852	0.00225046	0.332047	0.00220102											0.97185	-0.0484496	0.9734	-0.0592162	0.98425	-0.0645995
		0.327061	0.00222069	0.324352	0.00225046	0.332547	0.00221083											0.9734	-0.0645995	0.97495	-0.0699828	0.9858	-0.0511413
		0.327561	0.00222069	0.324852	0.00226047	0.333046	0.00220102											0.97495	-0.0538329	0.9765	-0.0592162	0.98735	-0.0645995
		0.328061	0.00222069	0.325352	0.00225046	0.333546	0.00220102											0.9765	-0.0538329	0.97805	-0.0699828	0.9889	-0.0699828
		0.328561	0.00223057	0.325853	0.00225046	0.334046	0.00221083											0.97805	-0.0511413	0.9796	-0.0538329	0.99045	-0.0699828
		0.329061	0.00222069	0.326353	0.00223057	0.334546	0.00221083											0.9796	-0.045758	0.98115	-0.0565245	0.992	-0.0726744
		0.329561	0.00221083	0.326853	0.00225046	0.335046	0.00222069											0.98115	-0.0484496	0.9827	-0.0645995	0.99355	-0.0592162
		0.330061	0.00221083	0.327353	0.0022405	0.335546	0.0021815											0.9827	-0.0592162	0.98425	-0.0592162	0.9951	-0.0780577
		0.330561	0.00222069	0.327853	0.0022405	0.336046	0.00220102											0.98425	-0.0592162	0.9858	-0.0592162	0.99665	-0.0619078
		0.331061	0.00221083	0.328354	0.0022405	0.336546	0.00219124											0.9858	-0.0484496	0.98735	-0.0753661	0.9982	-0.0753661
		0.331561	0.00221083	0.328854	0.0022405	0.337046	0.00220102											0.98735	-0.0511413	0.9889	-0.0753661	0.99975	-0.045758
		0.332061	0.00220102	0.329354	0.0022405	0.337546	0.00221083											0.9889	-0.0592162	0.99045	-0.0538329	1.0013	-0.0645995
		0.332561	0.00220102	0.329854	0.00223057	0.338045	0.00220102											0.99045	-0.0699828	0.992	-0.0619078	1.00285	-0.0645995
		0.333061	0.00221083	0.330354	0.0022405	0.338545	0.00221083											0.992	-0.0484496	0.99355	-0.0592162	1.0044	-0.0619078
		0.333561	0.00220102	0.330854	0.00223057	0.339045	0.00221083											0.99355	-0.0592162	0.9951	-0.0592162	1.00595	-0.0672911
		0.334061	0.00221083	0.331355	0.0022405	0.339545	0.00221083											0.9951	-0.0538329	0.99665	-0.0592162	1.0075	-0.0672911
		0.334561	0.00221083	0.331855	0.00223057	0.340045	0.00220102											0.99665	-0.0619078	0.9982	-0.0699828	1.00905	-0.0753661
		0.335061	0.00221083	0.332355	0.00223057	0.340545	0.00220102											0.9982	-0.0672911	0.99975	-0.0592162	1.0106	-0.0645995
		0.335561	0.00221083	0.332855	0.00225046	0.341045	0.00220102											0.99975	-0.0619078	1.0013	-0.0645995	1.01215	-0.0672911
		0.336061	0.00221083	0.333355	0.00223057	0.341545	0.00220102											1.0013	-0.0645995	1.00285	-0.0726744	1.0137	-0.0645995
		0.336561	0.00220102	0.333855	0.00223057	0.342045	0.00220102											1.00285	-0.0592162	1.0044	-0.0672911	1.01525	-0.0699828
		0.337061	0.00221083	0.334356	0.00223057	0.342544	0.0021815											1.0044	-0.0672911	1.00595	-0.0538329	1.0168	-0.0645995
		0.337561	0.00221083	0.334856	0.00223057	0.343044	0.00219124											1.00595	-0.0592162	1.0075	-0.0780577	1.01835	-0.0726744
		0.338061	0.00221083	0.335356	0.00222069	0.343544	0.00219124											1.0075	-0.0753661	1.00905	-0.0726744	1.0199	-0.0619078
		0.33856	0.00220102	0.335856	0.00223057	0.344044	0.00220102											1.00905	-0.0538329	1.0106	-0.0592162	1.02145	-0.0726744
		0.33906	0.0021815	0.336356	0.00223057	0.344544	0.00219124											1.0106	-0.0726744	1.01215	-0.0699828	1.023	-0.0511413
		0.33956	0.00219124	0.336856	0.00223057	0.345044	0.00219124											1.01215	-0.0780577	1.0137	-0.0565245	1.02455	-0.0753661
		0.34006	0.00221083	0.337357	0.00223057	0.345544	0.00219124											1.0137	-0.0645995	1.01525	-0.0726744	1.0261	-0.0538329
		0.34056	0.00219124	0.337857	0.0022405	0.346044	0.00220102											1.01525	-0.0619078	1.0168	-0.0619078	1.02765	-0.0645995
		0.34106	0.00220102	0.338357	0.00222069	0.346544	0.00220102											1.0168	-0.0619078	1.01835	-0.0592162	1.0292	-0.0592162
		0.34156	0.00221083	0.338857	0.00223057	0.347044	0.00219124											1.01835	-0.0619078	1.0199	-0.0726744	1.03075	-0.0538329
		0.34206	0.00222069	0.339357	0.00223057	0.347543	0.0021815											1.0199	-0.0645995	1.02145	-0.0619078	1.0323	-0.0592162
		0.34256	0.00220102	0.339858	0.00222069	0.348043	0.00220102											1.02145	-0.0511413	1.023	-0.0592162	1.03385	-0.0645995
		0.34306	0.00220102	0.340358	0.00223057	0.348543	0.00221083											1.023	-0.0592162	1.02455	-0.0592162	1.0354	-0.0726744
		0.34356	0.00219124	0.340858	0.00222069	0.349043	0.00220102											1.02455	-0.0484496	1.0261	-0.0699828	1.03695	-0.0753661
		0.34406	0.00220102	0.341358	0.00222069	0.349543	0.00220102											1.0261	-0.0645995	1.02765	-0.0511413	1.0385	-0.0645995
		0.34456	0.00221083	0.341858	0.00223057	0.350043	0.00220102											1.02765	-0.0538329	1.0292	-0.0726744	1.04005	-0.0592162
		0.34506	0.00219124	0.342358	0.00222069	0.350543	0.00220102											1.0292	-0.0484496	1.03075	-0.0592162	1.0416	-0.0619078
		0.34556	0.00221083	0.342859	0.00222069	0.351043	0.00219124											1.03075	-0.0565245	1.0323	-0.0592162	1.04315	-0.0699828
		0.34606	0.00221083	0.343359	0.00222069	0.351543	0.00220102											1.0323	-0.0726744	1.03385	-0.0807494	1.0447	-0.0592162
		0.34656	0.00220102	0.343859	0.00222069	0.352042	0.00219124											1.03385	-0.0538329	1.0354	-0.0645995	1.04625	-0.0619078
		0.34706	0.00219124	0.344359	0.00223057	0.352542	0.00219124											1.0354	-0.0672911	1.03695	-0.0592162	1.0478	-0.0619078
		0.34756	0.00219124	0.344859	0.00222069	0.353042	0.00219124											1.03695	-0.0699828	1.0385	-0.0699828	1.04935	-0.0672911
		0.34806	0.00219124	0.345359	0.00222069	0.353542	0.00219124											1.0385	-0.0484496	1.04005	-0.0619078	1.0509	-0.0645995
		0.34856	0.00221083	0.34586	0.00222069	0.354042	0.00220102											1.04005	-0.0645995	1.0416	-0.0699828	1.05245	-0.0565245
		0.34906	0.00220102	0.34636	0.00222069	0.354542	0.0021815											1.0416	-0.0511413	1.04315	-0.0699828	1.054	-0.0592162
		0.34956	0.00219124	0.34686	0.00221083	0.355042	0.0021815											1.04315	-0.0592162	1.0447	-0.0753661	1.05555	-0.0538329
		0.35006	0.00219124	0.34736	0.00221083	0.355542	0.00219124											1.0447	-0.0538329	1.04625	-0.0699828	1.0571	-0.0619078
		0.35056	0.00220102	0.34786	0.00222069	0.356042	0.00219124											1.04625	-0.0538329	1.0478	-0.0592162	1.05865	-0.0645995
		0.35106	0.00219124	0.348361	0.00222069	0.356542	0.00219124											1.0478	-0.0592162	1.04935	-0.0592162	1.0602	-0.0645995
		0.35156	0.00220102	0.348861	0.00220102	0.357041	0.00219124											1.04935	-0.0726744	1.0509	-0.0592162	1.06175	-0.0645995
		0.35206	0.00219124	0.349361	0.00222069	0.357541	0.00219124											1.0509	-0.0592162	1.05245	-0.0592162	1.0633	-0.0672911
		0.35256	0.00219124	0.349861	0.00222069	0.358041	0.0021815											1.05245	-0.0619078	1.054	-0.0726744	1.06485	-0.0780577
		0.35306	0.00219124	0.350361	0.00222069	0.358541	0.00219124											1.054	-0.0592162	1.05555	-0.0780577	1.0664	-0.083441
		0.353559	0.00219124	0.350861	0.00222069	0.359041	0.0021815											1.05555	-0.0645995	1.0571	-0.0726744	1.06795	-0.0645995
		0.354059	0.00219124	0.351362	0.00222069	0.359541	0.00219124											1.0571	-0.0592162	1.05865	-0.0726744	1.0695	-0.0645995
		0.354559	0.00219124	0.351862	0.00221083	0.360041	0.0021815											1.05865	-0.0645995	1.0602	-0.0699828	1.07105	-0.0645995
		0.355059	0.00220102	0.352362	0.00220102	0.360541	0.0021718											1.0602	-0.0592162	1.06175	-0.0645995	1.0726	-0.0807494
		0.355559	0.00219124	0.352862	0.00219124	0.361041	0.0021718											1.06175	-0.0592162	1.0633	-0.0538329	1.07415	-0.0753661
		0.356059	0.00219124	0.353362	0.00221083	0.36154	0.0021718											1.0633	-0.0538329	1.06485	-0.0753661	1.0757	-0.0726744
		0.356559	0.00219124	0.353862	0.00220102	0.36204	0.0021815											1.06485	-0.0592162	1.0664	-0.0699828	1.07725	-0.0645995
		0.357059	0.00219124	0.354363	0.00221083	0.36254	0.0021815											1.0664	-0.0645995	1.06795	-0.0699828	1.0788	-0.0699828
		0.357559	0.0021815	0.354863	0.00221083	0.36304	0.0021718											1.06795	-0.0592162	1.0695	-0.0484496	1.08035	-0.0753661
		0.358059	0.00219124	0.355363	0.00220102	0.36354	0.0021718											1.0695	-0.0699828	1.07105	-0.0645995	1.0819	-0.0672911
		0.358559	0.00219124	0.355863	0.00221083	0.36404	0.0021815											1.07105	-0.0592162	1.0726	-0.0726744	1.08345	-0.0619078
		0.359059	0.00219124	0.356363	0.00220102	0.36454	0.0021718											1.0726	-0.0511413	1.07415	-0.0645995	1.085	-0.0645995
		0.359559	0.0021815	0.356864	0.00221083	0.36504	0.0021815											1.07415	-0.0645995	1.0757	-0.0699828	1.08655	-0.0645995
		0.360059	0.0021815	0.357364	0.00221083	0.36554	0.0021718											1.0757	-0.0592162	1.07725	-0.0538329	1.0881	-0.0672911
		0.360559	0.00219124	0.357864	0.00220102	0.36604	0.0021815											1.07725	-0.0484496	1.0788	-0.0592162	1.08965	-0.0672911
		0.361059	0.00219124	0.358364	0.00220102	0.366539	0.0021815											1.0788	-0.0753661	1.08035	-0.0807494	1.0912	-0.0699828
		0.361559	0.0021718	0.358864	0.00219124	0.367039	0.0021718											1.08035	-0.0592162	1.0819	-0.0753661	1.09275	-0.0565245
		0.362059	0.0021718	0.359364	0.00220102	0.367539	0.0021815											1.0819	-0.0538329	1.08345	-0.0538329	1.0943	-0.0726744
		0.362559	0.0021815	0.359865	0.00220102	0.368039	0.0021815											1.08345	-0.0619078	1.085	-0.0565245	1.09585	-0.0619078
		0.363059	0.0021815	0.360365	0.00220102	0.368539	0.0021718											1.085	-0.0699828	1.08655	-0.0619078	1.0974	-0.0592162
		0.363559	0.00219124	0.360865	0.00220102	0.369039	0.00219124											1.08655	-0.0592162	1.0881	-0.0645995	1.09895	-0.0753661
		0.364059	0.0021815	0.361365	0.00220102	0.369539	0.0021718											1.0881	-0.0592162	1.08965	-0.0592162	1.1005	-0.0511413
		0.364559	0.0021815	0.361865	0.00219124	0.370039	0.0021718											1.08965	-0.0538329	1.0912	-0.0592162	1.10205	-0.0699828
		0.365059	0.0021815	0.362365	0.00219124	0.370539	0.00215251											1.0912	-0.0645995	1.09275	-0.0484496	1.1036	-0.0699828
		0.365559	0.0021718	0.362866	0.00219124	0.371038	0.00216214											1.09275	-0.0538329	1.0943	-0.0538329	1.10515	-0.0592162
		0.366059	0.00219124	0.363366	0.00220102	0.371538	0.0021718											1.0943	-0.0592162	1.09585	-0.0619078	1.1067	-0.0592162
		0.366559	0.0021718	0.363866	0.00219124	0.372038	0.0021718											1.09585	-0.0645995	1.0974	-0.0699828	1.10825	-0.0592162
		0.367059	0.0021718	0.364366	0.00220102	0.372538	0.0021718											1.0974	-0.0511413	1.09895	-0.0538329	1.1098	-0.0726744
		0.367559	0.0021815	0.364866	0.0021815	0.373038	0.00216214											1.09895	-0.0753661	1.1005	-0.0753661	1.11135	-0.0726744
		0.368059	0.0021718	0.365367	0.00220102	0.373538	0.0021815											1.1005	-0.0592162	1.10205	-0.0645995	1.1129	-0.0592162
		0.368559	0.0021815	0.365867	0.00219124	0.374038	0.0021718											1.10205	-0.0565245	1.1036	-0.0645995	1.11445	-0.0592162
		0.369058	0.0021815	0.366367	0.00220102	0.374538	0.0021815											1.1036	-0.0672911	1.10515	-0.0699828	1.116	-0.0699828
		0.369558	0.0021718	0.366867	0.00220102	0.375038	0.00216214											1.10515	-0.0592162	1.1067	-0.0753661	1.11755	-0.0645995
		0.370058	0.0021718	0.367367	0.00219124	0.375538	0.0021718											1.1067	-0.0753661	1.10825	-0.0699828	1.1191	-0.0619078
		0.370558	0.0021718	0.367867	0.00219124	0.376037	0.00216214											1.10825	-0.0672911	1.1098	-0.0726744	1.12065	-0.0753661
		0.371058	0.0021718	0.368368	0.00219124	0.376537	0.0021718											1.1098	-0.0726744	1.11135	-0.0619078	1.1222	-0.0753661
		0.371558	0.0021718	0.368868	0.00219124	0.377037	0.0021815											1.11135	-0.0565245	1.1129	-0.0538329	1.12375	-0.0699828
		0.372058	0.0021718	0.369368	0.00220102	0.377537	0.00216214											1.1129	-0.0484496	1.11445	-0.0780577	1.1253	-0.0753661
		0.372558	0.0021718	0.369868	0.00219124	0.378037	0.00216214											1.11445	-0.0484496	1.116	-0.0726744	1.12685	-0.0619078
		0.373058	0.0021718	0.370368	0.00219124	0.378537	0.0021718											1.116	-0.0592162	1.11755	-0.0645995	1.1284	-0.0672911
		0.373558	0.0021718	0.370868	0.00219124	0.379037	0.00216214											1.11755	-0.0619078	1.1191	-0.0672911	1.12995	-0.0592162
		0.374058	0.0021815	0.371369	0.00220102	0.379537	0.00216214											1.1191	-0.0592162	1.12065	-0.0699828	1.1315	-0.0619078
		0.374558	0.0021815	0.371869	0.00219124	0.380037	0.00216214											1.12065	-0.0645995	1.1222	-0.0619078	1.13305	-0.0726744
		0.375058	0.0021815	0.372369	0.0021815	0.380536	0.0021718											1.1222	-0.0753661	1.12375	-0.0645995	1.1346	-0.0672911
		0.375558	0.0021815	0.372869	0.0021815	0.381036	0.0021718											1.12375	-0.0592162	1.1253	-0.0780577	1.13615	-0.0780577
		0.376058	0.00216214	0.373369	0.00219124	0.381536	0.0021718											1.1253	-0.0619078	1.12685	-0.0699828	1.1377	-0.0538329
		0.376558	0.0021718	0.373869	0.00219124	0.382036	0.00216214											1.12685	-0.0645995	1.1284	-0.0645995	1.13925	-0.0619078
		0.377058	0.0021815	0.37437	0.00219124	0.382536	0.0021718											1.1284	-0.0484496	1.12995	-0.0672911	1.1408	-0.0672911
		0.377558	0.00216214	0.37487	0.00219124	0.383036	0.00216214											1.12995	-0.0538329	1.1315	-0.0645995	1.14235	-0.0672911
		0.378058	0.0021718	0.37537	0.00220102	0.383536	0.00215251											1.1315	-0.0699828	1.13305	-0.0592162	1.1439	-0.0672911
		0.378558	0.00216214	0.37587	0.00219124	0.384036	0.0021718											1.13305	-0.0699828	1.1346	-0.0672911	1.14545	-0.0592162
		0.379058	0.00216214	0.37637	0.0021815	0.384536	0.00215251											1.1346	-0.0592162	1.13615	-0.0699828	1.147	-0.0699828
		0.379558	0.0021718	0.376871	0.00219124	0.385036	0.00215251											1.13615	-0.0592162	1.1377	-0.0699828	1.14855	-0.0699828
		0.380058	0.0021718	0.377371	0.0021815	0.385535	0.00215251											1.1377	-0.0592162	1.13925	-0.0699828	1.1501	-0.0565245
		0.380558	0.0021718	0.377871	0.0021815	0.386035	0.00216214											1.13925	-0.0645995	1.1408	-0.0753661	1.15165	-0.0672911
		0.381058	0.00216214	0.378371	0.00219124	0.386535	0.0021718											1.1408	-0.0592162	1.14235	-0.0645995	1.1532	-0.0619078
		0.381558	0.00215251	0.378871	0.00220102	0.387035	0.00216214											1.14235	-0.0753661	1.1439	-0.0619078	1.15475	-0.0538329
		0.382058	0.0021718	0.379371	0.00219124	0.387535	0.00215251											1.1439	-0.0645995	1.14545	-0.0672911	1.1563	-0.0645995
		0.382558	0.0021718	0.379872	0.00220102	0.388035	0.00215251											1.14545	-0.0619078	1.147	-0.0538329	1.15785	-0.0619078
		0.383058	0.00216214	0.380372	0.0021815	0.388535	0.00216214											1.147	-0.0484496	1.14855	-0.0699828	1.1594	-0.0645995
		0.383558	0.00215251	0.380872	0.0021815	0.389035	0.00214292											1.14855	-0.0645995	1.1501	-0.0645995	1.16095	-0.0699828
		0.384057	0.00216214	0.381372	0.0021815	0.389535	0.00213337											1.1501	-0.0592162	1.15165	-0.0645995	1.1625	-0.0592162
		0.384557	0.00216214	0.381872	0.0021815	0.390035	0.00213337											1.15165	-0.0592162	1.1532	-0.0753661	1.16405	-0.0699828
		0.385057	0.00215251	0.382372	0.0021815	0.390534	0.00215251											1.1532	-0.045758	1.15475	-0.0699828	1.1656	-0.0807494
		0.385557	0.00215251	0.382873	0.0021718	0.391034	0.00214292											1.15475	-0.0592162	1.1563	-0.0565245	1.16715	-0.0592162
		0.386057	0.00216214	0.383373	0.00219124	0.391534	0.00213337											1.1563	-0.0592162	1.15785	-0.0780577	1.1687	-0.0619078
		0.386557	0.00216214	0.383873	0.0021815	0.392034	0.00214292											1.15785	-0.0484496	1.1594	-0.0592162	1.17025	-0.0645995
		0.387057	0.00215251	0.384373	0.0021815	0.392534	0.00216214											1.1594	-0.0619078	1.16095	-0.0672911	1.1718	-0.0565245
		0.387557	0.00215251	0.384873	0.0021718	0.393034	0.00214292											1.16095	-0.0726744	1.1625	-0.0645995	1.17335	-0.0699828
		0.388057	0.00216214	0.385374	0.0021815	0.393534	0.00214292											1.1625	-0.0538329	1.16405	-0.0619078	1.1749	-0.0753661
		0.388557	0.00216214	0.385874	0.0021718	0.394034	0.00214292											1.16405	-0.0619078	1.1656	-0.0672911	1.17645	-0.0619078
		0.389057	0.0021718	0.386374	0.0021718	0.394534	0.00216214											1.1656	-0.0484496	1.16715	-0.0592162	1.178	-0.0592162
		0.389557	0.00215251	0.386874	0.0021815	0.395033	0.00214292											1.16715	-0.0699828	1.1687	-0.0780577	1.17955	-0.0592162
		0.390057	0.00216214	0.387374	0.0021718	0.395533	0.00216214											1.1687	-0.0645995	1.17025	-0.0780577	1.1811	-0.0538329
		0.390557	0.00215251	0.387874	0.0021718	0.396033	0.00215251											1.17025	-0.0672911	1.1718	-0.0645995	1.18265	-0.0645995
		0.391057	0.00214292	0.388375	0.0021815	0.396533	0.00214292											1.1718	-0.0753661	1.17335	-0.0753661	1.1842	-0.0619078
		0.391557	0.00213337	0.388875	0.00216214	0.397033	0.00214292											1.17335	-0.0619078	1.1749	-0.0592162	1.18575	-0.0726744
		0.392057	0.00215251	0.389375	0.0021815	0.397533	0.00214292											1.1749	-0.045758	1.17645	-0.0645995	1.1873	-0.0592162
		0.392557	0.00215251	0.389875	0.0021718	0.398033	0.00214292											1.17645	-0.0672911	1.178	-0.0484496	1.18885	-0.0699828
		0.393057	0.00216214	0.390375	0.0021815	0.398533	0.00215251											1.178	-0.0780577	1.17955	-0.0807494	1.1904	-0.0619078
		0.393557	0.00215251	0.390875	0.0021718	0.399033	0.00215251											1.17955	-0.0726744	1.1811	-0.0592162	1.19195	-0.0619078
		0.394057	0.00214292	0.391376	0.0021718	0.399533	0.00213337											1.1811	-0.0672911	1.18265	-0.0753661	1.1935	-0.0592162
		0.394557	0.00215251	0.391876	0.0021718	0.400032	0.00214292											1.18265	-0.0592162	1.1842	-0.0726744	1.19505	-0.0780577
		0.395057	0.00214292	0.392376	0.0021815	0.400532	0.00214292											1.1842	-0.0726744	1.18575	-0.0592162	1.1966	-0.0645995
		0.395557	0.00212385	0.392876	0.0021815	0.401032	0.00214292											1.18575	-0.0672911	1.1873	-0.0699828	1.19815	-0.0645995
		0.396057	0.00215251	0.393376	0.0021718	0.401532	0.00215251											1.1873	-0.0619078	1.18885	-0.0619078	1.1997	-0.0753661
		0.396557	0.00215251	0.393877	0.0021718	0.402032	0.00213337											1.18885	-0.0592162	1.1904	-0.0645995	1.20125	-0.0645995
		0.397057	0.00215251	0.394377	0.00216214	0.402532	0.00214292											1.1904	-0.0592162	1.19195	-0.0726744	1.2028	-0.0753661
		0.397557	0.00214292	0.394877	0.00216214	0.403032	0.00214292											1.19195	-0.0538329	1.1935	-0.0726744	1.20435	-0.0753661
		0.398057	0.00214292	0.395377	0.0021815	0.403532	0.00214292											1.1935	-0.0592162	1.19505	-0.0699828	1.2059	-0.0753661
		0.398557	0.00215251	0.395877	0.0021718	0.404032	0.00212385											1.19505	-0.0699828	1.1966	-0.0645995	1.20745	-0.0780577
		0.399057	0.00213337	0.396377	0.00215251	0.404531	0.00214292											1.1966	-0.0592162	1.19815	-0.0753661	1.209	-0.0538329
		0.399556	0.00214292	0.396878	0.0021718	0.405031	0.00214292											1.19815	-0.0538329	1.1997	-0.0699828	1.21055	-0.0753661
		0.400056	0.00215251	0.397378	0.00215251	0.405531	0.00214292											1.1997	-0.0592162	1.20125	-0.0511413	1.2121	-0.0645995
		0.400556	0.00214292	0.397878	0.0021718	0.406031	0.00214292											1.20125	-0.0645995	1.2028	-0.0619078	1.21365	-0.0538329
		0.401056	0.00215251	0.398378	0.00216214	0.406531	0.00213337											1.2028	-0.0753661	1.20435	-0.0619078	1.2152	-0.0861326
		0.401556	0.00215251	0.398878	0.00216214	0.407031	0.00212385											1.20435	-0.0619078	1.2059	-0.0726744	1.21675	-0.0672911
		0.402056	0.00215251	0.399378	0.00216214	0.407531	0.00212385											1.2059	-0.0619078	1.20745	-0.0592162	1.2183	-0.0753661
		0.402556	0.00213337	0.399879	0.00216214	0.408031	0.00213337											1.20745	-0.0645995	1.209	-0.0592162	1.21985	-0.0592162
		0.403056	0.00216214	0.400379	0.00216214	0.408531	0.00213337											1.209	-0.0672911	1.21055	-0.0726744	1.2214	-0.0619078
		0.403556	0.00214292	0.400879	0.00214292	0.409031	0.00213337											1.21055	-0.0592162	1.2121	-0.0645995	1.22295	-0.0592162
		0.404056	0.00215251	0.401379	0.0021718	0.40953	0.00213337											1.2121	-0.0511413	1.21365	-0.0645995	1.2245	-0.0699828
		0.404556	0.00216214	0.401879	0.0021718	0.41003	0.00212385											1.21365	-0.0592162	1.2152	-0.0699828	1.22605	-0.0592162
		0.405056	0.00215251	0.40238	0.00216214	0.41053	0.00212385											1.2152	-0.0726744	1.21675	-0.0699828	1.2276	-0.0645995
		0.405556	0.00216214	0.40288	0.00215251	0.41103	0.00213337											1.21675	-0.0538329	1.2183	-0.0645995	1.22915	-0.0726744
		0.406056	0.00216214	0.40338	0.00216214	0.41153	0.00211437											1.2183	-0.0753661	1.21985	-0.0672911	1.2307	-0.0645995
		0.406556	0.00214292	0.40388	0.00216214	0.41203	0.00211437											1.21985	-0.0619078	1.2214	-0.0592162	1.23225	-0.0592162
		0.407056	0.00213337	0.40438	0.00215251	0.41253	0.00211437											1.2214	-0.0699828	1.22295	-0.0511413	1.2338	-0.0672911
		0.407556	0.00214292	0.40488	0.00215251	0.41303	0.00212385											1.22295	-0.0672911	1.2245	-0.0619078	1.23535	-0.0619078
		0.408056	0.00215251	0.405381	0.00215251	0.41353	0.00213337											1.2245	-0.0511413	1.22605	-0.0538329	1.2369	-0.0699828
		0.408556	0.00214292	0.405881	0.00215251	0.414029	0.00212385											1.22605	-0.0538329	1.2276	-0.0645995	1.23845	-0.0538329
		0.409056	0.00215251	0.406381	0.00215251	0.414529	0.00210493											1.2276	-0.0645995	1.22915	-0.0780577	1.24	-0.0672911
		0.409556	0.00215251	0.406881	0.00216214	0.415029	0.00211437											1.22915	-0.0619078	1.2307	-0.0726744	1.24155	-0.0780577
		0.410056	0.00215251	0.407381	0.00215251	0.415529	0.00211437											1.2307	-0.0672911	1.23225	-0.0672911	1.2431	-0.0780577
		0.410556	0.00215251	0.407881	0.00213337	0.416029	0.00212385											1.23225	-0.0619078	1.2338	-0.0538329	1.24465	-0.0619078
		0.411056	0.00215251	0.408382	0.00215251	0.416529	0.00212385											1.2338	-0.0592162	1.23535	-0.0699828	1.2462	-0.0726744
		0.411556	0.00214292	0.408882	0.00214292	0.417029	0.00212385											1.23535	-0.0699828	1.2369	-0.0699828	1.24775	-0.0511413
		0.412056	0.00216214	0.409382	0.00216214	0.417529	0.00211437											1.2369	-0.0699828	1.23845	-0.0645995	1.2493	-0.0699828
		0.412556	0.00214292	0.409882	0.00215251	0.418029	0.00212385											1.23845	-0.0592162	1.24	-0.0592162	1.25085	-0.0699828
		0.413056	0.00212385	0.410382	0.00215251	0.418529	0.00212385											1.24	-0.0645995	1.24155	-0.0726744	1.2524	-0.0592162
		0.413556	0.00214292	0.410882	0.00215251	0.419028	0.00212385											1.24155	-0.0592162	1.2431	-0.0672911	1.25395	-0.0592162
		0.414056	0.00213337	0.411383	0.00214292	0.419528	0.00212385											1.2431	-0.0672911	1.24465	-0.0807494	1.2555	-0.0699828
		0.414555	0.00214292	0.411883	0.00215251	0.420028	0.00212385											1.24465	-0.0511413	1.2462	-0.0699828	1.25705	-0.0699828
		0.415055	0.00213337	0.412383	0.00215251	0.420528	0.00211437											1.2462	-0.0484496	1.24775	-0.0511413	1.2586	-0.0699828
		0.415555	0.00213337	0.412883	0.00216214	0.421028	0.00212385											1.24775	-0.0726744	1.2493	-0.0511413	1.26015	-0.0699828
		0.416055	0.00213337	0.413383	0.00214292	0.421528	0.00212385											1.2493	-0.0645995	1.25085	-0.0592162	1.2617	-0.0672911
		0.416555	0.00213337	0.413884	0.00214292	0.422028	0.00211437											1.25085	-0.0592162	1.2524	-0.0699828	1.26325	-0.0592162
		0.417055	0.00214292	0.414384	0.00214292	0.422528	0.00210493											1.2524	-0.0726744	1.25395	-0.0672911	1.2648	-0.0699828
		0.417555	0.00214292	0.414884	0.00214292	0.423028	0.00211437											1.25395	-0.0699828	1.2555	-0.0645995	1.26635	-0.0619078
		0.418055	0.00213337	0.415384	0.00215251	0.423527	0.00211437											1.2555	-0.0645995	1.25705	-0.0699828	1.2679	-0.0753661
		0.418555	0.00214292	0.415884	0.00214292	0.424027	0.00209553											1.25705	-0.0538329	1.2586	-0.0538329	1.26945	-0.0592162
		0.419055	0.00213337	0.416384	0.00215251	0.424527	0.00212385											1.2586	-0.0511413	1.26015	-0.0645995	1.271	-0.0619078
		0.419555	0.00212385	0.416885	0.00215251	0.425027	0.00211437											1.26015	-0.0672911	1.2617	-0.0592162	1.27255	-0.0619078
		0.420055	0.00212385	0.417385	0.00216214	0.425527	0.00211437											1.2617	-0.0645995	1.26325	-0.0592162	1.2741	-0.0484496
		0.420555	0.00211437	0.417885	0.00215251	0.426027	0.00212385											1.26325	-0.0672911	1.2648	-0.0672911	1.27565	-0.0538329
		0.421055	0.00214292	0.418385	0.00214292	0.426527	0.00211437											1.2648	-0.0699828	1.26635	-0.0780577	1.2772	-0.083441
		0.421555	0.00212385	0.418885	0.00215251	0.427027	0.00211437											1.26635	-0.0753661	1.2679	-0.0699828	1.27875	-0.0592162
		0.422055	0.00211437	0.419385	0.00216214	0.427527	0.00211437											1.2679	-0.0592162	1.26945	-0.0619078	1.2803	-0.0592162
		0.422555	0.00212385	0.419886	0.00213337	0.428027	0.00211437											1.26945	-0.0538329	1.271	-0.0619078	1.28185	-0.0538329
		0.423055	0.00213337	0.420386	0.00213337	0.428526	0.00211437											1.271	-0.0565245	1.27255	-0.0592162	1.2834	-0.0538329
		0.423555	0.00212385	0.420886	0.00214292	0.429026	0.00210493											1.27255	-0.0645995	1.2741	-0.0619078	1.28495	-0.0699828
		0.424055	0.00212385	0.421386	0.00213337	0.429526	0.00212385											1.2741	-0.0699828	1.27565	-0.0645995	1.2865	-0.0645995
		0.424555	0.00212385	0.421886	0.00215251	0.430026	0.00211437											1.27565	-0.0645995	1.2772	-0.0726744	1.28805	-0.0619078
		0.425055	0.00213337	0.422387	0.00214292	0.430526	0.00211437											1.2772	-0.0672911	1.27875	-0.0645995	1.2896	-0.0645995
		0.425555	0.00211437	0.422887	0.00214292	0.431026	0.00210493											1.27875	-0.0511413	1.2803	-0.0592162	1.29115	-0.0726744
		0.426055	0.00211437	0.423387	0.00212385	0.431526	0.00210493											1.2803	-0.0484496	1.28185	-0.0780577	1.2927	-0.0780577
		0.426555	0.00212385	0.423887	0.00215251	0.432026	0.00211437											1.28185	-0.0753661	1.2834	-0.0592162	1.29425	-0.0511413
		0.427055	0.00212385	0.424387	0.00214292	0.432526	0.00211437											1.2834	-0.0645995	1.28495	-0.0699828	1.2958	-0.0592162
		0.427555	0.00211437	0.424887	0.00215251	0.433025	0.00211437											1.28495	-0.0645995	1.2865	-0.0592162	1.29735	-0.0699828
		0.428055	0.00211437	0.425388	0.00214292	0.433525	0.00210493											1.2865	-0.0699828	1.28805	-0.0619078	1.2989	-0.0699828
		0.428555	0.00212385	0.425888	0.00213337	0.434025	0.00211437											1.28805	-0.0592162	1.2896	-0.0699828	1.30045	-0.0699828
		0.429055	0.00212385	0.426388	0.00214292	0.434525	0.00211437											1.2896	-0.0645995	1.29115	-0.0645995	1.302	-0.0565245
		0.429554	0.00214292	0.426888	0.00214292	0.435025	0.00211437											1.29115	-0.0592162	1.2927	-0.0511413	1.30355	-0.0619078
		0.430054	0.00213337	0.427388	0.00214292	0.435525	0.00210493											1.2927	-0.0592162	1.29425	-0.0619078	1.3051	-0.0592162
		0.430554	0.00212385	0.427888	0.00214292	0.436025	0.00211437											1.29425	-0.0592162	1.2958	-0.0592162	1.30665	-0.0753661
		0.431054	0.00212385	0.428389	0.00215251	0.436525	0.00211437											1.2958	-0.0699828	1.29735	-0.0726744	1.3082	-0.0538329
		0.431554	0.00214292	0.428889	0.00215251	0.437025	0.00211437											1.29735	-0.0619078	1.2989	-0.0592162	1.30975	-0.0592162
		0.432054	0.00212385	0.429389	0.00213337	0.437525	0.00212385											1.2989	-0.0592162	1.30045	-0.0538329	1.3113	-0.0565245
		0.432554	0.00213337	0.429889	0.00214292	0.438024	0.00210493											1.30045	-0.0565245	1.302	-0.0672911	1.31285	-0.0538329
		0.433054	0.00212385	0.430389	0.00214292	0.438524	0.00211437											1.302	-0.0619078	1.30355	-0.0645995	1.3144	-0.0592162
		0.433554	0.00211437	0.43089	0.00213337	0.439024	0.00211437											1.30355	-0.0753661	1.3051	-0.0753661	1.31595	-0.0672911
		0.434054	0.00211437	0.43139	0.00215251	0.439524	0.00210493											1.3051	-0.0619078	1.30665	-0.0726744	1.3175	-0.0592162
		0.434554	0.00211437	0.43189	0.00214292	0.440024	0.00211437											1.30665	-0.0699828	1.3082	-0.0619078	1.31905	-0.0592162
		0.435054	0.00212385	0.43239	0.00213337	0.440524	0.00211437											1.3082	-0.0592162	1.30975	-0.0645995	1.3206	-0.0619078
		0.435554	0.00212385	0.43289	0.00212385	0.441024	0.00211437											1.30975	-0.0619078	1.3113	-0.0726744	1.32215	-0.0645995
		0.436054	0.00211437	0.43339	0.00215251	0.441524	0.00209553											1.3113	-0.0672911	1.31285	-0.0619078	1.3237	-0.0619078
		0.436554	0.00212385	0.433891	0.00213337	0.442024	0.00211437											1.31285	-0.0592162	1.3144	-0.0619078	1.32525	-0.0592162
		0.437054	0.00212385	0.434391	0.00214292	0.442523	0.00211437											1.3144	-0.0699828	1.31595	-0.0538329	1.3268	-0.0619078
		0.437554	0.00211437	0.434891	0.00214292	0.443023	0.00210493											1.31595	-0.0645995	1.3175	-0.0592162	1.32835	-0.0726744
		0.438054	0.00211437	0.435391	0.00215251	0.443523	0.00210493											1.3175	-0.0672911	1.31905	-0.0592162	1.3299	-0.0753661
		0.438554	0.00212385	0.435891	0.00214292	0.444023	0.00210493											1.31905	-0.0672911	1.3206	-0.0538329	1.33145	-0.0699828
		0.439054	0.00211437	0.436391	0.00213337	0.444523	0.00209553											1.3206	-0.0645995	1.32215	-0.0699828	1.333	-0.0538329
		0.439554	0.00211437	0.436892	0.00213337	0.445023	0.00209553											1.32215	-0.0511413	1.3237	-0.0726744	1.33455	-0.0592162
		0.440054	0.00212385	0.437392	0.00215251	0.445523	0.00210493											1.3237	-0.0699828	1.32525	-0.0619078	1.3361	-0.0780577
		0.440554	0.00211437	0.437892	0.00214292	0.446023	0.00211437											1.32525	-0.0592162	1.3268	-0.0780577	1.33765	-0.0699828
		0.441054	0.00212385	0.438392	0.00213337	0.446523	0.00212385											1.3268	-0.0699828	1.32835	-0.0726744	1.3392	-0.0699828
		0.441554	0.00211437	0.438892	0.00213337	0.447023	0.00210493											1.32835	-0.0565245	1.3299	-0.083441	1.34075	-0.045758
		0.442054	0.00211437	0.439393	0.00212385	0.447522	0.00210493											1.3299	-0.0672911	1.33145	-0.0592162	1.3423	-0.0753661
		0.442554	0.00211437	0.439893	0.00212385	0.448022	0.00210493											1.33145	-0.0619078	1.333	-0.0592162	1.34385	-0.0645995
		0.443054	0.00211437	0.440393	0.00213337	0.448522	0.00211437											1.333	-0.0592162	1.33455	-0.0592162	1.3454	-0.0511413
		0.443554	0.00212385	0.440893	0.00212385	0.449022	0.00211437											1.33455	-0.0592162	1.3361	-0.0726744	1.34695	-0.0538329
		0.444054	0.00212385	0.441393	0.00213337	0.449522	0.00209553											1.3361	-0.0645995	1.33765	-0.0645995	1.3485	-0.0726744
		0.444554	0.00213337	0.441893	0.00212385	0.450022	0.00211437											1.33765	-0.0538329	1.3392	-0.0645995	1.35005	-0.0511413
		0.445053	0.00210493	0.442394	0.00213337	0.450522	0.00210493											1.3392	-0.0699828	1.34075	-0.0699828	1.3516	-0.0645995
		0.445553	0.00211437	0.442894	0.00212385	0.451022	0.00210493											1.34075	-0.0645995	1.3423	-0.0511413	1.35315	-0.0592162
		0.446053	0.00212385	0.443394	0.00213337	0.451522	0.00211437											1.3423	-0.0592162	1.34385	-0.0699828	1.3547	-0.0645995
		0.446553	0.00211437	0.443894	0.00212385	0.452022	0.00209553											1.34385	-0.0672911	1.3454	-0.0699828	1.35625	-0.0592162
		0.447053	0.00212385	0.444394	0.00212385	0.452521	0.00210493											1.3454	-0.0592162	1.34695	-0.0619078	1.3578	-0.0645995
		0.447553	0.00210493	0.444894	0.00213337	0.453021	0.00209553											1.34695	-0.0538329	1.3485	-0.0484496	1.35935	-0.0592162
		0.448053	0.00212385	0.445395	0.00212385	0.453521	0.00210493											1.3485	-0.0699828	1.35005	-0.0780577	1.3609	-0.0619078
		0.448553	0.00212385	0.445895	0.00214292	0.454021	0.00210493											1.35005	-0.0672911	1.3516	-0.0672911	1.36245	-0.0645995
		0.449053	0.00212385	0.446395	0.00213337	0.454521	0.00209553											1.3516	-0.0592162	1.35315	-0.0753661	1.364	-0.0538329
		0.449553	0.00211437	0.446895	0.00211437	0.455021	0.00209553											1.35315	-0.0511413	1.3547	-0.0619078	1.36555	-0.0726744
		0.450053	0.00211437	0.447395	0.00212385	0.455521	0.00210493											1.3547	-0.0753661	1.35625	-0.0645995	1.3671	-0.0699828
		0.450553	0.00211437	0.447895	0.00213337	0.456021	0.00211437											1.35625	-0.0538329	1.3578	-0.0726744	1.36865	-0.0672911
		0.451053	0.00211437	0.448396	0.00211437	0.456521	0.00210493											1.3578	-0.0484496	1.35935	-0.0753661	1.3702	-0.0538329
		0.451553	0.00212385	0.448896	0.00211437	0.45702	0.00211437											1.35935	-0.0699828	1.3609	-0.0592162	1.37175	-0.0619078
		0.452053	0.00211437	0.449396	0.00212385	0.45752	0.00209553											1.3609	-0.0780577	1.36245	-0.0753661	1.3733	-0.0619078
		0.452553	0.00210493	0.449896	0.00212385	0.45802	0.00210493											1.36245	-0.0726744	1.364	-0.0726744	1.37485	-0.0672911
		0.453053	0.00211437	0.450396	0.00211437	0.45852	0.00210493											1.364	-0.045758	1.36555	-0.0780577	1.3764	-0.0699828
		0.453553	0.00211437	0.450897	0.00211437	0.45902	0.00209553											1.36555	-0.0430663	1.3671	-0.0780577	1.37795	-0.0619078
		0.454053	0.00210493	0.451397	0.00211437	0.45952	0.00209553											1.3671	-0.0592162	1.36865	-0.0645995	1.3795	-0.0699828
		0.454553	0.00211437	0.451897	0.00212385	0.46002	0.00209553											1.36865	-0.0645995	1.3702	-0.0619078	1.38105	-0.083441
		0.455053	0.00211437	0.452397	0.00212385	0.46052	0.00209553											1.3702	-0.0538329	1.37175	-0.0753661	1.3826	-0.0726744
		0.455553	0.00211437	0.452897	0.00211437	0.46102	0.00209553											1.37175	-0.0699828	1.3733	-0.0753661	1.38415	-0.0699828
		0.456053	0.00211437	0.453397	0.00214292	0.46152	0.00210493											1.3733	-0.0699828	1.37485	-0.0645995	1.3857	-0.0592162
		0.456553	0.00210493	0.453898	0.00212385	0.462019	0.00209553											1.37485	-0.0699828	1.3764	-0.0645995	1.38725	-0.0672911
		0.457053	0.00209553	0.454398	0.00211437	0.462519	0.00209553											1.3764	-0.0645995	1.37795	-0.0753661	1.3888	-0.0699828
		0.457553	0.00212385	0.454898	0.00212385	0.463019	0.00209553											1.37795	-0.0619078	1.3795	-0.0726744	1.39035	-0.0753661
		0.458053	0.00210493	0.455398	0.00211437	0.463519	0.00209553											1.3795	-0.0592162	1.38105	-0.0726744	1.3919	-0.0780577
		0.458553	0.00211437	0.455898	0.00211437	0.464019	0.00208615											1.38105	-0.0619078	1.3826	-0.0726744	1.39345	-0.0672911
		0.459053	0.00211437	0.456398	0.00211437	0.464519	0.00208615											1.3826	-0.0592162	1.38415	-0.0592162	1.395	-0.0672911
		0.459553	0.00211437	0.456899	0.00211437	0.465019	0.00210493											1.38415	-0.0699828	1.3857	-0.0538329	1.39655	-0.0645995
		0.460052	0.00211437	0.457399	0.00212385	0.465519	0.00208615											1.3857	-0.0592162	1.38725	-0.0753661	1.3981	-0.0619078
		0.460552	0.00210493	0.457899	0.00213337	0.466019	0.00209553											1.38725	-0.0619078	1.3888	-0.0699828	1.39965	-0.0592162
		0.461052	0.00211437	0.458399	0.00212385	0.466518	0.00211437											1.3888	-0.0619078	1.39035	-0.0753661	1.4012	-0.0592162
		0.461552	0.00210493	0.458899	0.00212385	0.467018	0.00209553											1.39035	-0.0645995	1.3919	-0.0645995	1.40275	-0.0753661
		0.462052	0.00210493	0.4594	0.00212385	0.467518	0.00209553											1.3919	-0.0592162	1.39345	-0.0753661	1.4043	-0.0672911
		0.462552	0.00210493	0.4599	0.00212385	0.468018	0.00210493											1.39345	-0.0619078	1.395	-0.0699828	1.40585	-0.0672911
		0.463052	0.00210493	0.4604	0.00211437	0.468518	0.00208615											1.395	-0.0538329	1.39655	-0.0592162	1.4074	-0.0726744
		0.463552	0.00210493	0.4609	0.00211437	0.469018	0.00208615											1.39655	-0.0645995	1.3981	-0.0753661	1.40895	-0.0726744
		0.464052	0.00210493	0.4614	0.00210493	0.469518	0.00209553											1.3981	-0.0699828	1.39965	-0.0619078	1.4105	-0.0511413
		0.464552	0.00210493	0.4619	0.00210493	0.470018	0.00208615											1.39965	-0.0592162	1.4012	-0.0753661	1.41205	-0.0726744
		0.465052	0.00210493	0.462401	0.00211437	0.470518	0.00209553											1.4012	-0.0538329	1.40275	-0.0699828	1.4136	-0.0726744
		0.465552	0.00211437	0.462901	0.00210493	0.471018	0.00207682											1.40275	-0.0538329	1.4043	-0.0619078	1.41515	-0.0753661
		0.466052	0.00210493	0.463401	0.00211437	0.471517	0.00207682											1.4043	-0.0538329	1.40585	-0.0672911	1.4167	-0.0753661
		0.466552	0.00210493	0.463901	0.00211437	0.472017	0.00207682											1.40585	-0.0726744	1.4074	-0.0619078	1.41825	-0.0672911
		0.467052	0.00211437	0.464401	0.00212385	0.472517	0.00208615											1.4074	-0.0726744	1.40895	-0.0699828	1.4198	-0.0726744
		0.467552	0.00210493	0.464901	0.00211437	0.473017	0.00209553											1.40895	-0.0780577	1.4105	-0.0780577	1.42135	-0.0672911
		0.468052	0.00211437	0.465402	0.00211437	0.473517	0.00208615											1.4105	-0.0592162	1.41205	-0.0726744	1.4229	-0.0672911
		0.468552	0.00211437	0.465902	0.00211437	0.474017	0.00209553											1.41205	-0.0619078	1.4136	-0.0645995	1.42445	-0.0645995
		0.469052	0.00210493	0.466402	0.00212385	0.474517	0.00208615											1.4136	-0.0645995	1.41515	-0.0619078	1.426	-0.0699828
		0.469552	0.00211437	0.466902	0.00210493	0.475017	0.00208615											1.41515	-0.0699828	1.4167	-0.0753661	1.42755	-0.0807494
		0.470052	0.00210493	0.467402	0.00211437	0.475517	0.00207682											1.4167	-0.0699828	1.41825	-0.0753661	1.4291	-0.0538329
		0.470552	0.00211437	0.467903	0.00211437	0.476016	0.00209553											1.41825	-0.0672911	1.4198	-0.0645995	1.43065	-0.0592162
		0.471052	0.00211437	0.468403	0.00210493	0.476516	0.00207682											1.4198	-0.0645995	1.42135	-0.0538329	1.4322	-0.0538329
		0.471552	0.00210493	0.468903	0.00210493	0.477016	0.00208615											1.42135	-0.0592162	1.4229	-0.0672911	1.43375	-0.0861326
		0.472052	0.00211437	0.469403	0.00210493	0.477516	0.00208615											1.4229	-0.0753661	1.42445	-0.0538329	1.4353	-0.0511413
		0.472552	0.00209553	0.469903	0.00211437	0.478016	0.00208615											1.42445	-0.0699828	1.426	-0.0753661	1.43685	-0.0753661
		0.473052	0.00211437	0.470403	0.00211437	0.478516	0.00208615											1.426	-0.0699828	1.42755	-0.0484496	1.4384	-0.0807494
		0.473552	0.00209553	0.470904	0.00211437	0.479016	0.00207682											1.42755	-0.0753661	1.4291	-0.0592162	1.43995	-0.0645995
		0.474052	0.00210493	0.471404	0.00211437	0.479516	0.00208615											1.4291	-0.0645995	1.43065	-0.0753661	1.4415	-0.0592162
		0.474552	0.00211437	0.471904	0.00210493	0.480016	0.00208615											1.43065	-0.0726744	1.4322	-0.0699828	1.44305	-0.0699828
		0.475052	0.00210493	0.472404	0.00210493	0.480516	0.00208615											1.4322	-0.0645995	1.43375	-0.0726744	1.4446	-0.0699828
		0.475551	0.00210493	0.472904	0.00211437	0.481015	0.00209553											1.43375	-0.0645995	1.4353	-0.0699828	1.44615	-0.0726744
		0.476051	0.00211437	0.473404	0.00212385	0.481515	0.00209553											1.4353	-0.0645995	1.43685	-0.0699828	1.4477	-0.0538329
		0.476551	0.00210493	0.473905	0.00210493	0.482015	0.00208615											1.43685	-0.0592162	1.4384	-0.0672911	1.44925	-0.0699828
		0.477051	0.00209553	0.474405	0.00211437	0.482515	0.00209553											1.4384	-0.0592162	1.43995	-0.0645995	1.4508	-0.045758
		0.477551	0.00209553	0.474905	0.00211437	0.483015	0.00208615											1.43995	-0.0672911	1.4415	-0.0780577	1.45235	-0.0592162
		0.478051	0.00208615	0.475405	0.00209553	0.483515	0.00208615											1.4415	-0.0726744	1.44305	-0.0672911	1.4539	-0.0592162
		0.478551	0.00209553	0.475905	0.00211437	0.484015	0.00210493											1.44305	-0.0645995	1.4446	-0.083441	1.45545	-0.0753661
		0.479051	0.00209553	0.476406	0.00210493	0.484515	0.00209553											1.4446	-0.0672911	1.44615	-0.0672911	1.457	-0.0726744
		0.479551	0.00210493	0.476906	0.00210493	0.485015	0.00210493											1.44615	-0.0592162	1.4477	-0.0619078	1.45855	-0.0753661
		0.480051	0.00209553	0.477406	0.00210493	0.485514	0.00208615											1.4477	-0.0726744	1.44925	-0.0592162	1.4601	-0.0726744
		0.480551	0.00209553	0.477906	0.00210493	0.486014	0.00207682											1.44925	-0.0726744	1.4508	-0.0645995	1.46165	-0.0592162
		0.481051	0.00208615	0.478406	0.00210493	0.486514	0.00209553											1.4508	-0.0592162	1.45235	-0.0672911	1.4632	-0.0592162
		0.481551	0.00209553	0.478906	0.00211437	0.487014	0.00207682											1.45235	-0.0645995	1.4539	-0.0672911	1.46475	-0.0645995
		0.482051	0.00209553	0.479407	0.00209553	0.487514	0.00208615											1.4539	-0.0484496	1.45545	-0.0672911	1.4663	-0.0726744
		0.482551	0.00210493	0.479907	0.00210493	0.488014	0.00207682											1.45545	-0.0753661	1.457	-0.0753661	1.46785	-0.0753661
		0.483051	0.00209553	0.480407	0.00210493	0.488514	0.00207682											1.457	-0.083441	1.45855	-0.0538329	1.4694	-0.0672911
		0.483551	0.00210493	0.480907	0.00211437	0.489014	0.00208615											1.45855	-0.0592162	1.4601	-0.0699828	1.47095	-0.0699828
		0.484051	0.00209553	0.481407	0.00212385	0.489514	0.00207682											1.4601	-0.0672911	1.46165	-0.0645995	1.4725	-0.0807494
		0.484551	0.00209553	0.481907	0.00209553	0.490014	0.00207682											1.46165	-0.0672911	1.4632	-0.0753661	1.47405	-0.0699828
		0.485051	0.00209553	0.482408	0.00210493	0.490513	0.00207682											1.4632	-0.0726744	1.46475	-0.0592162	1.4756	-0.0592162
		0.485551	0.00210493	0.482908	0.00210493	0.491013	0.00207682											1.46475	-0.0592162	1.4663	-0.0780577	1.47715	-0.0753661
		0.486051	0.00208615	0.483408	0.00210493	0.491513	0.00206752											1.4663	-0.0565245	1.46785	-0.0672911	1.4787	-0.0645995
		0.486551	0.00208615	0.483908	0.00210493	0.492013	0.00207682											1.46785	-0.0699828	1.4694	-0.0753661	1.48025	-0.0592162
		0.487051	0.00211437	0.484408	0.00210493	0.492513	0.00208615											1.4694	-0.0592162	1.47095	-0.0592162	1.4818	-0.0699828
		0.487551	0.00209553	0.484908	0.00209553	0.493013	0.00207682											1.47095	-0.0592162	1.4725	-0.0619078	1.48335	-0.0645995
		0.488051	0.00209553	0.485409	0.00210493	0.493513	0.00207682											1.4725	-0.0780577	1.47405	-0.0672911	1.4849	-0.0645995
		0.488551	0.00209553	0.485909	0.00210493	0.494013	0.00207682											1.47405	-0.0619078	1.4756	-0.0726744	1.48645	-0.0672911
		0.489051	0.00209553	0.486409	0.00210493	0.494513	0.00206752											1.4756	-0.0619078	1.47715	-0.0753661	1.488	-0.0592162
		0.489551	0.00208615	0.486909	0.00210493	0.495012	0.00207682											1.47715	-0.0592162	1.4787	-0.0699828	1.48955	-0.0726744
		0.490051	0.00209553	0.487409	0.00210493	0.495512	0.00207682											1.4787	-0.0807494	1.48025	-0.0753661	1.4911	-0.0592162
		0.49055	0.00208615	0.48791	0.00210493	0.496012	0.00206752											1.48025	-0.0699828	1.4818	-0.0592162	1.49265	-0.0592162
		0.49105	0.00209553	0.48841	0.00209553	0.496512	0.00207682											1.4818	-0.0619078	1.48335	-0.0619078	1.4942	-0.0645995
		0.49155	0.00209553	0.48891	0.00209553	0.497012	0.00206752											1.48335	-0.0699828	1.4849	-0.0538329	1.49575	-0.0699828
		0.49205	0.00211437	0.48941	0.00210493	0.497512	0.00207682											1.4849	-0.0619078	1.48645	-0.0699828	1.4973	-0.0645995
		0.49255	0.00210493	0.48991	0.00211437	0.498012	0.00207682											1.48645	-0.0753661	1.488	-0.0645995	1.49885	-0.0592162
		0.49305	0.00209553	0.49041	0.00210493	0.498512	0.00207682											1.488	-0.0645995	1.48955	-0.0645995	1.5004	-0.0699828
		0.49355	0.00208615	0.490911	0.00210493	0.499012	0.00207682											1.48955	-0.0726744	1.4911	-0.0645995	1.50195	-0.0592162
		0.49405	0.00209553	0.491411	0.00209553	0.499512	0.00206752											1.4911	-0.083441	1.49265	-0.0672911	1.5035	-0.0753661
		0.49455	0.00208615	0.491911	0.00211437	0.500011	0.00206752											1.49265	-0.0645995	1.4942	-0.0645995	1.50505	-0.0645995
		0.49505	0.00208615	0.492411	0.00210493	0.500511	0.00206752											1.4942	-0.0753661	1.49575	-0.0592162	1.5066	-0.0592162
		0.49555	0.00209553	0.492911	0.00211437	0.501011	0.00206752											1.49575	-0.0726744	1.4973	-0.0592162	1.50815	-0.0672911
		0.49605	0.00209553	0.493411	0.00210493	0.501511	0.00207682											1.4973	-0.0780577	1.49885	-0.0672911	1.5097	-0.0645995
		0.49655	0.00207682	0.493912	0.00209553	0.502011	0.00207682											1.49885	-0.0753661	1.5004	-0.0645995	1.51125	-0.0592162
		0.49705	0.00208615	0.494412	0.00209553	0.502511	0.00207682											1.5004	-0.0726744	1.50195	-0.0699828	1.5128	-0.0672911
		0.49755	0.00207682	0.494912	0.00210493	0.503011	0.00206752											1.50195	-0.0726744	1.5035	-0.0672911	1.51435	-0.0645995
		0.49805	0.00207682	0.495412	0.00209553	0.503511	0.00207682											1.5035	-0.0699828	1.50505	-0.0699828	1.5159	-0.0645995
		0.49855	0.00209553	0.495912	0.00210493	0.504011	0.00207682											1.50505	-0.0726744	1.5066	-0.0699828	1.51745	-0.0672911
		0.49905	0.00209553	0.496413	0.00210493	0.50451	0.00206752											1.5066	-0.0619078	1.50815	-0.0672911	1.519	-0.0672911
		0.49955	0.00208615	0.496913	0.00209553	0.50501	0.00206752											1.50815	-0.0565245	1.5097	-0.0753661	1.52055	-0.045758
		0.50005	0.00208615	0.497413	0.00210493	0.50551	0.00207682											1.5097	-0.0699828	1.51125	-0.0699828	1.5221	-0.0592162
		0.50055	0.00208615	0.497913	0.00210493	0.50601	0.00205826											1.51125	-0.0726744	1.5128	-0.0592162	1.52365	-0.0592162
		0.50105	0.00209553	0.498413	0.00209553	0.50651	0.00206752											1.5128	-0.0592162	1.51435	-0.0672911	1.5252	-0.0592162
		0.50155	0.00208615	0.498913	0.00209553	0.50701	0.00206752											1.51435	-0.0592162	1.5159	-0.0592162	1.52675	-0.0645995
		0.50205	0.00208615	0.499414	0.00208615	0.50751	0.00207682											1.5159	-0.0699828	1.51745	-0.0699828	1.5283	-0.0672911
		0.50255	0.00208615	0.499914	0.00209553	0.50801	0.00205826											1.51745	-0.0726744	1.519	-0.0645995	1.52985	-0.0726744
		0.50305	0.00208615	0.500414	0.00209553	0.50851	0.00207682											1.519	-0.0592162	1.52055	-0.0619078	1.5314	-0.0538329
		0.50355	0.00208615	0.500914	0.00208615	0.50901	0.00206752											1.52055	-0.0753661	1.5221	-0.0780577	1.53295	-0.0645995
		0.50405	0.00208615	0.501414	0.00208615	0.509509	0.00205826											1.5221	-0.0619078	1.52365	-0.0780577	1.5345	-0.0645995
		0.50455	0.00207682	0.501914	0.00208615	0.510009	0.00206752											1.52365	-0.0565245	1.5252	-0.0672911	1.53605	-0.0619078
		0.50505	0.00207682	0.502415	0.00208615	0.510509	0.00205826											1.5252	-0.0672911	1.52675	-0.0592162	1.5376	-0.0726744
		0.505549	0.00208615	0.502915	0.00209553	0.511009	0.00206752											1.52675	-0.0699828	1.5283	-0.0672911	1.53915	-0.0592162
		0.506049	0.00206752	0.503415	0.00208615	0.511509	0.00206752											1.5283	-0.0753661	1.52985	-0.0592162	1.5407	-0.0645995
		0.506549	0.00208615	0.503915	0.00209553	0.512009	0.00205826											1.52985	-0.0565245	1.5314	-0.0672911	1.54225	-0.0780577
		0.507049	0.00207682	0.504415	0.00208615	0.512509	0.00206752											1.5314	-0.0592162	1.53295	-0.0753661	1.5438	-0.0699828
		0.507549	0.00208615	0.504916	0.00209553	0.513009	0.00206752											1.53295	-0.0645995	1.5345	-0.0780577	1.54535	-0.0619078
		0.508049	0.00208615	0.505416	0.00209553	0.513509	0.00206752											1.5345	-0.0861326	1.53605	-0.0645995	1.5469	-0.0753661
		0.508549	0.00208615	0.505916	0.00210493	0.514009	0.00207682											1.53605	-0.0565245	1.5376	-0.0645995	1.54845	-0.0726744
		0.509049	0.00208615	0.506416	0.00208615	0.514508	0.00206752											1.5376	-0.0780577	1.53915	-0.0538329	1.55	-0.0699828
		0.509549	0.00207682	0.506916	0.00208615	0.515008	0.00205826											1.53915	-0.0592162	1.5407	-0.0672911	1.55155	-0.0619078
		0.510049	0.00208615	0.507416	0.00209553	0.515508	0.00206752											1.5407	-0.0672911	1.54225	-0.0753661	1.5531	-0.0592162
		0.510549	0.00206752	0.507917	0.00210493	0.516008	0.00206752											1.54225	-0.0645995	1.5438	-0.0592162	1.55465	-0.0565245
		0.511049	0.00207682	0.508417	0.00208615	0.516508	0.00207682											1.5438	-0.0780577	1.54535	-0.0726744	1.5562	-0.0672911
		0.511549	0.00207682	0.508917	0.00209553	0.517008	0.00206752											1.54535	-0.0592162	1.5469	-0.0565245	1.55775	-0.0672911
		0.512049	0.00207682	0.509417	0.00210493	0.517508	0.00206752											1.5469	-0.0699828	1.54845	-0.0780577	1.5593	-0.0753661
		0.512549	0.00208615	0.509917	0.00209553	0.518008	0.00206752											1.54845	-0.0592162	1.55	-0.0699828	1.56085	-0.0672911
		0.513049	0.00207682	0.510417	0.00209553	0.518508	0.00207682											1.55	-0.0592162	1.55155	-0.0753661	1.5624	-0.0619078
		0.513549	0.00207682	0.510918	0.00210493	0.519007	0.00205826											1.55155	-0.0753661	1.5531	-0.0780577	1.56395	-0.0672911
		0.514049	0.00207682	0.511418	0.00211437	0.519507	0.00206752											1.5531	-0.0753661	1.55465	-0.0726744	1.5655	-0.0699828
		0.514549	0.00208615	0.511918	0.00209553	0.520007	0.00204903											1.55465	-0.0645995	1.5562	-0.0699828	1.56705	-0.0645995
		0.515049	0.00207682	0.512418	0.00208615	0.520507	0.00206752											1.5562	-0.0672911	1.55775	-0.0753661	1.5686	-0.0780577
		0.515549	0.00207682	0.512918	0.00209553	0.521007	0.00207682											1.55775	-0.0726744	1.5593	-0.0592162	1.57015	-0.0619078
		0.516049	0.00207682	0.513419	0.00209553	0.521507	0.00206752											1.5593	-0.0592162	1.56085	-0.0592162	1.5717	-0.0565245
		0.516549	0.00208615	0.513919	0.00209553	0.522007	0.00205826											1.56085	-0.0645995	1.5624	-0.0699828	1.57325	-0.0780577
		0.517049	0.00209553	0.514419	0.00210493	0.522507	0.00205826											1.5624	-0.0619078	1.56395	-0.0726744	1.5748	-0.0645995
		0.517549	0.00208615	0.514919	0.00208615	0.523007	0.00207682											1.56395	-0.0538329	1.5655	-0.0645995	1.57635	-0.0645995
		0.518049	0.00208615	0.515419	0.00210493	0.523507	0.00207682											1.5655	-0.0511413	1.56705	-0.0753661	1.5779	-0.0592162
		0.518549	0.00208615	0.515919	0.00209553	0.524006	0.00205826											1.56705	-0.0753661	1.5686	-0.0672911	1.57945	-0.0645995
		0.519049	0.00208615	0.51642	0.00208615	0.524506	0.00206752											1.5686	-0.0645995	1.57015	-0.0699828	1.581	-0.0645995
		0.519549	0.00208615	0.51692	0.00208615	0.525006	0.00207682											1.57015	-0.0699828	1.5717	-0.0780577	1.58255	-0.0699828
		0.520049	0.00207682	0.51742	0.00209553	0.525506	0.00206752											1.5717	-0.0672911	1.57325	-0.0645995	1.5841	-0.0672911
		0.520549	0.00208615	0.51792	0.00208615	0.526006	0.00206752											1.57325	-0.0753661	1.5748	-0.0592162	1.58565	-0.0753661
		0.521048	0.00207682	0.51842	0.00210493	0.526506	0.00207682											1.5748	-0.0565245	1.57635	-0.0645995	1.5872	-0.0699828
		0.521548	0.00207682	0.51892	0.00209553	0.527006	0.00207682											1.57635	-0.0726744	1.5779	-0.0753661	1.58875	-0.0753661
		0.522048	0.00207682	0.519421	0.00209553	0.527506	0.00206752											1.5779	-0.0645995	1.57945	-0.0780577	1.5903	-0.0699828
		0.522548	0.00207682	0.519921	0.00211437	0.528006	0.00206752											1.57945	-0.0672911	1.581	-0.0753661	1.59185	-0.0619078
		0.523048	0.00207682	0.520421	0.00209553	0.528505	0.00205826											1.581	-0.0645995	1.58255	-0.0726744	1.5934	-0.0645995
		0.523548	0.00207682	0.520921	0.00208615	0.529005	0.00206752											1.58255	-0.0619078	1.5841	-0.0592162	1.59495	-0.0780577
		0.524048	0.00206752	0.521421	0.00209553	0.529505	0.00206752											1.5841	-0.0753661	1.58565	-0.0807494	1.5965	-0.0672911
		0.524548	0.00206752	0.521921	0.00208615	0.530005	0.00206752											1.58565	-0.0592162	1.5872	-0.0592162	1.59805	-0.0645995
		0.525048	0.00205826	0.522422	0.00209553	0.530505	0.00205826											1.5872	-0.0645995	1.58875	-0.0484496	1.5996	-0.0619078
		0.525548	0.00206752	0.522922	0.00208615	0.531005	0.00205826											1.58875	-0.0753661	1.5903	-0.0619078	1.60115	-0.0592162
		0.526048	0.00206752	0.523422	0.00209553	0.531505	0.00206752											1.5903	-0.0699828	1.59185	-0.0645995	1.6027	-0.0511413
		0.526548	0.00206752	0.523922	0.00208615	0.532005	0.00205826											1.59185	-0.0672911	1.5934	-0.0753661	1.60425	-0.0699828
		0.527048	0.00206752	0.524422	0.00209553	0.532505	0.00206752											1.5934	-0.0807494	1.59495	-0.0592162	1.6058	-0.0645995
		0.527548	0.00206752	0.524923	0.00207682	0.533005	0.00207682											1.59495	-0.0592162	1.5965	-0.0753661	1.60735	-0.0726744
		0.528048	0.00206752	0.525423	0.00207682	0.533504	0.00206752											1.5965	-0.0619078	1.59805	-0.0699828	1.6089	-0.0672911
		0.528548	0.00207682	0.525923	0.00208615	0.534004	0.00206752											1.59805	-0.0645995	1.5996	-0.0699828	1.61045	-0.0592162
		0.529048	0.00206752	0.526423	0.00208615	0.534504	0.00206752											1.5996	-0.0726744	1.60115	-0.0592162	1.612	-0.0726744
		0.529548	0.00205826	0.526923	0.00208615	0.535004	0.00206752											1.60115	-0.0672911	1.6027	-0.0699828	1.61355	-0.045758
		0.530048	0.00206752	0.527423	0.00207682	0.535504	0.00205826											1.6027	-0.0753661	1.60425	-0.0726744	1.6151	-0.0780577
		0.530548	0.00207682	0.527924	0.00209553	0.536004	0.00206752											1.60425	-0.0645995	1.6058	-0.0699828	1.61665	-0.0645995
		0.531048	0.00207682	0.528424	0.00207682	0.536504	0.00206752											1.6058	-0.0645995	1.60735	-0.0726744	1.6182	-0.0753661
		0.531548	0.00208615	0.528924	0.00208615	0.537004	0.00205826											1.60735	-0.0699828	1.6089	-0.0699828	1.61975	-0.0592162
		0.532048	0.00207682	0.529424	0.00209553	0.537504	0.00205826											1.6089	-0.0726744	1.61045	-0.0592162	1.6213	-0.0672911
		0.532548	0.00207682	0.529924	0.00208615	0.538003	0.00205826											1.61045	-0.0753661	1.612	-0.0699828	1.62285	-0.0753661
		0.533048	0.00207682	0.530424	0.00209553	0.538503	0.00205826											1.612	-0.0726744	1.61355	-0.0592162	1.6244	-0.0726744
		0.533548	0.00206752	0.530925	0.00209553	0.539003	0.00205826											1.61355	-0.0592162	1.6151	-0.0672911	1.62595	-0.0619078
		0.534048	0.00206752	0.531425	0.00208615	0.539503	0.00206752											1.6151	-0.0753661	1.61665	-0.0753661	1.6275	-0.0726744
		0.534548	0.00207682	0.531925	0.00208615	0.540003	0.00206752											1.61665	-0.0780577	1.6182	-0.0753661	1.62905	-0.0619078
		0.535048	0.00207682	0.532425	0.00208615	0.540503	0.00205826											1.6182	-0.0672911	1.61975	-0.0672911	1.6306	-0.0645995
		0.535548	0.00206752	0.532925	0.00208615	0.541003	0.00206752											1.61975	-0.0592162	1.6213	-0.0780577	1.63215	-0.0726744
		0.536047	0.00205826	0.533426	0.00207682	0.541503	0.00206752											1.6213	-0.0645995	1.62285	-0.0807494	1.6337	-0.0645995
		0.536547	0.00208615	0.533926	0.00208615	0.542003	0.00207682											1.62285	-0.0672911	1.6244	-0.0699828	1.63525	-0.0645995
		0.537047	0.00206752	0.534426	0.00208615	0.542503	0.00206752											1.6244	-0.0619078	1.62595	-0.0619078	1.6368	-0.0619078
		0.537547	0.00208615	0.534926	0.00207682	0.543002	0.00205826											1.62595	-0.0699828	1.6275	-0.0592162	1.63835	-0.0403747
		0.538047	0.00208615	0.535426	0.00207682	0.543502	0.00205826											1.6275	-0.0511413	1.62905	-0.0726744	1.6399	-0.0645995
		0.538547	0.00207682	0.535926	0.00207682	0.544002	0.00205826											1.62905	-0.0645995	1.6306	-0.083441	1.64145	-0.0780577
		0.539047	0.00207682	0.536427	0.00208615	0.544502	0.00205826											1.6306	-0.0753661	1.63215	-0.0619078	1.643	-0.0592162
		0.539547	0.00208615	0.536927	0.00207682	0.545002	0.00206752											1.63215	-0.0699828	1.6337	-0.0753661	1.64455	-0.0672911
		0.540047	0.00206752	0.537427	0.00208615	0.545502	0.00205826											1.6337	-0.0780577	1.63525	-0.0619078	1.6461	-0.0619078
		0.540547	0.00207682	0.537927	0.00208615	0.546002	0.00204903											1.63525	-0.0592162	1.6368	-0.0619078	1.64765	-0.0753661
		0.541047	0.00208615	0.538427	0.00208615	0.546502	0.00205826											1.6368	-0.0592162	1.63835	-0.0592162	1.6492	-0.0619078
		0.541547	0.00206752	0.538927	0.00207682	0.547002	0.00205826											1.63835	-0.0672911	1.6399	-0.0645995	1.65075	-0.0672911
		0.542047	0.00207682	0.539428	0.00207682	0.547501	0.00205826											1.6399	-0.0753661	1.64145	-0.0726744	1.6523	-0.0672911
		0.542547	0.00206752	0.539928	0.00208615	0.548001	0.00205826											1.64145	-0.0645995	1.643	-0.0672911	1.65385	-0.0592162
		0.543047	0.00207682	0.540428	0.00207682	0.548501	0.00205826											1.643	-0.0511413	1.64455	-0.0753661	1.6554	-0.0753661
		0.543547	0.00206752	0.540928	0.00208615	0.549001	0.00206752											1.64455	-0.0645995	1.6461	-0.0753661	1.65695	-0.0699828
		0.544047	0.00206752	0.541428	0.00206752	0.549501	0.00205826											1.6461	-0.0888243	1.64765	-0.0699828	1.6585	-0.0699828
		0.544547	0.00206752	0.541929	0.00207682	0.550001	0.00205826											1.64765	-0.0699828	1.6492	-0.0726744	1.66005	-0.0672911
		0.545047	0.00206752	0.542429	0.00208615	0.550501	0.00205826											1.6492	-0.0699828	1.65075	-0.0699828	1.6616	-0.0726744
		0.545547	0.00206752	0.542929	0.00207682	0.551001	0.00204903											1.65075	-0.0645995	1.6523	-0.0672911	1.66315	-0.0538329
		0.546047	0.00207682	0.543429	0.00207682	0.551501	0.00205826											1.6523	-0.0672911	1.65385	-0.0780577	1.6647	-0.0726744
		0.546547	0.00207682	0.543929	0.00208615	0.552001	0.00205826											1.65385	-0.0672911	1.6554	-0.0619078	1.66625	-0.0726744
		0.547047	0.00206752	0.544429	0.00207682	0.5525	0.00206752											1.6554	-0.0753661	1.65695	-0.0619078	1.6678	-0.0619078
		0.547547	0.00207682	0.54493	0.00208615	0.553	0.00204903											1.65695	-0.0699828	1.6585	-0.0780577	1.66935	-0.0645995
		0.548047	0.00205826	0.54543	0.00208615	0.5535	0.00204903											1.6585	-0.0592162	1.66005	-0.0511413	1.6709	-0.0699828
		0.548547	0.00206752	0.54593	0.00207682	0.554	0.00204903											1.66005	-0.0726744	1.6616	-0.0807494	1.67245	-0.0726744
		0.549047	0.00206752	0.54643	0.00206752	0.5545	0.00203984											1.6616	-0.0619078	1.66315	-0.0807494	1.674	-0.0592162
		0.549547	0.00206752	0.54693	0.00207682	0.555	0.00204903											1.66315	-0.0672911	1.6647	-0.0645995	1.67555	-0.0538329
		0.550047	0.00207682	0.54743	0.00206752	0.5555	0.00204903											1.6647	-0.0645995	1.66625	-0.0672911	1.6771	-0.0645995
		0.550547	0.00208615	0.547931	0.00207682	0.556	0.00205826											1.66625	-0.0780577	1.6678	-0.0645995	1.67865	-0.0699828
		0.551047	0.00208615	0.548431	0.00206752	0.5565	0.00204903											1.6678	-0.0699828	1.66935	-0.0672911	1.6802	-0.0753661
		0.551546	0.00206752	0.548931	0.00206752	0.556999	0.00203984											1.66935	-0.0780577	1.6709	-0.0592162	1.68175	-0.0645995
		0.552046	0.00205826	0.549431	0.00207682	0.557499	0.00205826											1.6709	-0.083441	1.67245	-0.0592162	1.6833	-0.0726744
		0.552546	0.00206752	0.549931	0.00207682	0.557999	0.00204903											1.67245	-0.0699828	1.674	-0.0672911	1.68485	-0.0645995
		0.553046	0.00207682	0.550432	0.00207682	0.558499	0.00204903											1.674	-0.0699828	1.67555	-0.0592162	1.6864	-0.0592162
		0.553546	0.00206752	0.550932	0.00207682	0.558999	0.00205826											1.67555	-0.0753661	1.6771	-0.0699828	1.68795	-0.0780577
		0.554046	0.00206752	0.551432	0.00207682	0.559499	0.00204903											1.6771	-0.0780577	1.67865	-0.0645995	1.6895	-0.0645995
		0.554546	0.00207682	0.551932	0.00206752	0.559999	0.00204903											1.67865	-0.0672911	1.6802	-0.0699828	1.69105	-0.0699828
		0.555046	0.00207682	0.552432	0.00205826	0.560499	0.00204903											1.6802	-0.0753661	1.68175	-0.0726744	1.6926	-0.0726744
		0.555546	0.00206752	0.552932	0.00208615	0.560999	0.00203984											1.68175	-0.0699828	1.6833	-0.0780577	1.69415	-0.0645995
		0.556046	0.00205826	0.553433	0.00206752	0.561499	0.00204903											1.6833	-0.0619078	1.68485	-0.0619078	1.6957	-0.0645995
		0.556546	0.00206752	0.553933	0.00206752	0.561998	0.00203984											1.68485	-0.0672911	1.6864	-0.0699828	1.69725	-0.0699828
		0.557046	0.00206752	0.554433	0.00207682	0.562498	0.00204903											1.6864	-0.0753661	1.68795	-0.0699828	1.6988	-0.0645995
		0.557546	0.00206752	0.554933	0.00206752	0.562998	0.00203984											1.68795	-0.0726744	1.6895	-0.0753661	1.70035	-0.0726744
		0.558046	0.00206752	0.555433	0.00207682	0.563498	0.00204903											1.6895	-0.0592162	1.69105	-0.0672911	1.7019	-0.0699828
		0.558546	0.00206752	0.555933	0.00206752	0.563998	0.00205826											1.69105	-0.0753661	1.6926	-0.0645995	1.70345	-0.0619078
		0.559046	0.00205826	0.556434	0.00207682	0.564498	0.00203984											1.6926	-0.0592162	1.69415	-0.0699828	1.705	-0.0592162
		0.559546	0.00205826	0.556934	0.00206752	0.564998	0.00204903											1.69415	-0.0807494	1.6957	-0.0780577	1.70655	-0.0726744
		0.560046	0.00206752	0.557434	0.00207682	0.565498	0.00203984											1.6957	-0.0619078	1.69725	-0.0672911	1.7081	-0.0645995
		0.560546	0.00207682	0.557934	0.00206752	0.565998	0.00205826											1.69725	-0.0699828	1.6988	-0.0753661	1.70965	-0.0592162
		0.561046	0.00206752	0.558434	0.00207682	0.566497	0.00205826											1.6988	-0.0726744	1.70035	-0.0699828	1.7112	-0.0645995
		0.561546	0.00206752	0.558934	0.00206752	0.566997	0.00205826											1.70035	-0.0699828	1.7019	-0.0645995	1.71275	-0.0672911
		0.562046	0.00206752	0.559435	0.00207682	0.567497	0.00203984											1.7019	-0.0753661	1.70345	-0.0780577	1.7143	-0.0619078
		0.562546	0.00206752	0.559935	0.00206752	0.567997	0.00204903											1.70345	-0.0619078	1.705	-0.0780577	1.71585	-0.0699828
		0.563046	0.00207682	0.560435	0.00206752	0.568497	0.00204903											1.705	-0.0672911	1.70655	-0.0753661	1.7174	-0.0672911
		0.563546	0.00204903	0.560935	0.00207682	0.568997	0.00205826											1.70655	-0.0619078	1.7081	-0.0645995	1.71895	-0.0619078
		0.564046	0.00206752	0.561435	0.00207682	0.569497	0.00204903											1.7081	-0.0619078	1.70965	-0.0645995	1.7205	-0.0592162
		0.564546	0.00206752	0.561936	0.00206752	0.569997	0.00204903											1.70965	-0.0726744	1.7112	-0.0726744	1.72205	-0.0592162
		0.565046	0.00206752	0.562436	0.00206752	0.570497	0.00204903											1.7112	-0.0672911	1.71275	-0.0619078	1.7236	-0.0726744
		0.565546	0.00205826	0.562936	0.00206752	0.570997	0.00205826											1.71275	-0.0753661	1.7143	-0.0780577	1.72515	-0.0753661
		0.566046	0.00206752	0.563436	0.00207682	0.571496	0.00204903											1.7143	-0.0699828	1.71585	-0.0645995	1.7267	-0.0592162
		0.566545	0.00205826	0.563936	0.00206752	0.571996	0.00203984											1.71585	-0.0753661	1.7174	-0.0619078	1.72825	-0.0699828
		0.567045	0.00206752	0.564436	0.00205826	0.572496	0.00203068											1.7174	-0.0645995	1.71895	-0.0753661	1.7298	-0.0672911
		0.567545	0.00206752	0.564937	0.00206752	0.572996	0.00205826											1.71895	-0.0753661	1.7205	-0.0699828	1.73135	-0.0672911
		0.568045	0.00205826	0.565437	0.00206752	0.573496	0.00204903											1.7205	-0.0753661	1.72205	-0.0699828	1.7329	-0.0619078
		0.568545	0.00206752	0.565937	0.00206752	0.573996	0.00204903											1.72205	-0.0699828	1.7236	-0.0619078	1.73445	-0.0753661
		0.569045	0.00206752	0.566437	0.00206752	0.574496	0.00204903											1.7236	-0.0672911	1.72515	-0.0619078	1.736	-0.0645995
		0.569545	0.00205826	0.566937	0.00207682	0.574996	0.00203984											1.72515	-0.0592162	1.7267	-0.0726744	1.73755	-0.0645995
		0.570045	0.00206752	0.567437	0.00207682	0.575496	0.00203984											1.7267	-0.0592162	1.72825	-0.0753661	1.7391	-0.0645995
		0.570545	0.00205826	0.567938	0.00207682	0.575995	0.00204903											1.72825	-0.0699828	1.7298	-0.0726744	1.74065	-0.0592162
		0.571045	0.00205826	0.568438	0.00205826	0.576495	0.00204903											1.7298	-0.0592162	1.73135	-0.0726744	1.7422	-0.0753661
		0.571545	0.00205826	0.568938	0.00205826	0.576995	0.00204903											1.73135	-0.0753661	1.7329	-0.0592162	1.74375	-0.0672911
		0.572045	0.00205826	0.569438	0.00207682	0.577495	0.00203984											1.7329	-0.0592162	1.73445	-0.0645995	1.7453	-0.0726744
		0.572545	0.00206752	0.569938	0.00206752	0.577995	0.00203984											1.73445	-0.0645995	1.736	-0.0780577	1.74685	-0.0753661
		0.573045	0.00206752	0.570439	0.00206752	0.578495	0.00203984											1.736	-0.0699828	1.73755	-0.0699828	1.7484	-0.0672911
		0.573545	0.00206752	0.570939	0.00205826	0.578995	0.00203984											1.73755	-0.0699828	1.7391	-0.0780577	1.74995	-0.0592162
		0.574045	0.00204903	0.571439	0.00205826	0.579495	0.00203984											1.7391	-0.0645995	1.74065	-0.0753661	1.7515	-0.0645995
		0.574545	0.00205826	0.571939	0.00207682	0.579995	0.00204903											1.74065	-0.0753661	1.7422	-0.0753661	1.75305	-0.0726744
		0.575045	0.00203984	0.572439	0.00207682	0.580495	0.00205826											1.7422	-0.0619078	1.74375	-0.0753661	1.7546	-0.0753661
		0.575545	0.00205826	0.572939	0.00205826	0.580994	0.00204903											1.74375	-0.0726744	1.7453	-0.0592162	1.75615	-0.0619078
		0.576045	0.00205826	0.57344	0.00207682	0.581494	0.00203068											1.7453	-0.0592162	1.74685	-0.0726744	1.7577	-0.0753661
		0.576545	0.00204903	0.57394	0.00205826	0.581994	0.00205826											1.74685	-0.0645995	1.7484	-0.0619078	1.75925	-0.0726744
		0.577045	0.00205826	0.57444	0.00206752	0.582494	0.00203984											1.7484	-0.0699828	1.74995	-0.0753661	1.7608	-0.0699828
		0.577545	0.00206752	0.57494	0.00206752	0.582994	0.00203068											1.74995	-0.0807494	1.7515	-0.0726744	1.76235	-0.0592162
		0.578045	0.00205826	0.57544	0.00206752	0.583494	0.00204903											1.7515	-0.0672911	1.75305	-0.0645995	1.7639	-0.0699828
		0.578545	0.00205826	0.57594	0.00206752	0.583994	0.00203984											1.75305	-0.0699828	1.7546	-0.0645995	1.76545	-0.0780577
		0.579045	0.00205826	0.576441	0.00205826	0.584494	0.00203984											1.7546	-0.0699828	1.75615	-0.0753661	1.767	-0.0619078
		0.579545	0.00204903	0.576941	0.00205826	0.584994	0.00203984											1.75615	-0.0645995	1.7577	-0.0699828	1.76855	-0.0699828
		0.580045	0.00205826	0.577441	0.00206752	0.585494	0.00204903											1.7577	-0.0619078	1.75925	-0.0726744	1.7701	-0.0592162
		0.580545	0.00203984	0.577941	0.00206752	0.585993	0.00203984											1.75925	-0.0619078	1.7608	-0.0672911	1.77165	-0.0592162
		0.581045	0.00203984	0.578441	0.00206752	0.586493	0.00203068											1.7608	-0.0753661	1.76235	-0.0592162	1.7732	-0.0619078
		0.581545	0.00205826	0.578942	0.00206752	0.586993	0.00204903											1.76235	-0.0753661	1.7639	-0.0753661	1.77475	-0.0645995
		0.582044	0.00204903	0.579442	0.00206752	0.587493	0.00204903											1.7639	-0.0780577	1.76545	-0.0619078	1.7763	-0.0753661
		0.582544	0.00206752	0.579942	0.00206752	0.587993	0.00203068											1.76545	-0.0726744	1.767	-0.0619078	1.77785	-0.0672911
		0.583044	0.00205826	0.580442	0.00206752	0.588493	0.00203068											1.767	-0.0645995	1.76855	-0.0592162	1.7794	-0.0645995
		0.583544	0.00204903	0.580942	0.00206752	0.588993	0.00203068											1.76855	-0.0592162	1.7701	-0.0672911	1.78095	-0.0645995
		0.584044	0.00204903	0.581442	0.00206752	0.589493	0.00203984											1.7701	-0.0699828	1.77165	-0.0672911	1.7825	-0.0672911
		0.584544	0.00204903	0.581943	0.00205826	0.589993	0.00203984											1.77165	-0.0565245	1.7732	-0.0699828	1.78405	-0.0780577
		0.585044	0.00205826	0.582443	0.00205826	0.590492	0.00204903											1.7732	-0.0619078	1.77475	-0.0645995	1.7856	-0.0699828
		0.585544	0.00204903	0.582943	0.00206752	0.590992	0.00203068											1.77475	-0.0592162	1.7763	-0.0619078	1.78715	-0.0645995
		0.586044	0.00204903	0.583443	0.00207682	0.591492	0.00203984											1.7763	-0.0592162	1.77785	-0.0753661	1.7887	-0.0619078
		0.586544	0.00205826	0.583943	0.00204903	0.591992	0.00204903											1.77785	-0.0780577	1.7794	-0.0726744	1.79025	-0.0619078
		0.587044	0.00204903	0.584443	0.00206752	0.592492	0.00203984											1.7794	-0.0726744	1.78095	-0.0699828	1.7918	-0.0592162
		0.587544	0.00204903	0.584944	0.00205826	0.592992	0.00204903											1.78095	-0.0511413	1.7825	-0.0726744	1.79335	-0.0780577
		0.588044	0.00204903	0.585444	0.00207682	0.593492	0.00203068											1.7825	-0.0780577	1.78405	-0.0753661	1.7949	-0.0672911
		0.588544	0.00205826	0.585944	0.00206752	0.593992	0.00203068											1.78405	-0.0699828	1.7856	-0.0753661	1.79645	-0.0888243
		0.589044	0.00205826	0.586444	0.00206752	0.594492	0.00203984											1.7856	-0.0753661	1.78715	-0.0645995	1.798	-0.0699828
		0.589544	0.00205826	0.586944	0.00206752	0.594992	0.00204903											1.78715	-0.0592162	1.7887	-0.0753661	1.79955	-0.0645995
		0.590044	0.00204903	0.587445	0.00205826	0.595491	0.00203068											1.7887	-0.0672911	1.79025	-0.0726744	1.8011	-0.0753661
		0.590544	0.00204903	0.587945	0.00204903	0.595991	0.00203984											1.79025	-0.0726744	1.7918	-0.0726744	1.80265	-0.0726744
		0.591044	0.00204903	0.588445	0.00207682	0.596491	0.00203068											1.7918	-0.0619078	1.79335	-0.0780577	1.8042	-0.0699828
		0.591544	0.00205826	0.588945	0.00207682	0.596991	0.00203068											1.79335	-0.0672911	1.7949	-0.0672911	1.80575	-0.0699828
		0.592044	0.00203984	0.589445	0.00205826	0.597491	0.00203984											1.7949	-0.0645995	1.79645	-0.0726744	1.8073	-0.0699828
		0.592544	0.00204903	0.589945	0.00206752	0.597991	0.00202157											1.79645	-0.0645995	1.798	-0.0753661	1.80885	-0.0672911
		0.593044	0.00203984	0.590446	0.00206752	0.598491	0.00202157											1.798	-0.083441	1.79955	-0.0645995	1.8104	-0.0699828
		0.593544	0.00204903	0.590946	0.00205826	0.598991	0.00203068											1.79955	-0.0645995	1.8011	-0.0645995	1.81195	-0.0699828
		0.594044	0.00206752	0.591446	0.00206752	0.599491	0.00203984											1.8011	-0.0645995	1.80265	-0.0699828	1.8135	-0.045758
		0.594544	0.00203984	0.591946	0.00204903	0.59999	0.00203984											1.80265	-0.0565245	1.8042	-0.0592162	1.81505	-0.0538329
		0.595044	0.00204903	0.592446	0.00206752	0.60049	0.00203984											1.8042	-0.0753661	1.80575	-0.0780577	1.8166	-0.0699828
		0.595544	0.00204903	0.592946	0.00206752	0.60099	0.00203068											1.80575	-0.0699828	1.8073	-0.0753661	1.81815	-0.0672911
		0.596044	0.00204903	0.593447	0.00206752	0.60149	0.00203068											1.8073	-0.0699828	1.80885	-0.0565245	1.8197	-0.0753661
		0.596544	0.00205826	0.593947	0.00206752	0.60199	0.00203068											1.80885	-0.0726744	1.8104	-0.0780577	1.82125	-0.0592162
		0.597043	0.00206752	0.594447	0.00206752	0.60249	0.00203984											1.8104	-0.0592162	1.81195	-0.0753661	1.8228	-0.0619078
		0.597543	0.00204903	0.594947	0.00205826	0.60299	0.00203068											1.81195	-0.0699828	1.8135	-0.0672911	1.82435	-0.0672911
		0.598043	0.00205826	0.595447	0.00205826	0.60349	0.00203068											1.8135	-0.0753661	1.81505	-0.0753661	1.8259	-0.0753661
		0.598543	0.00205826	0.595947	0.00205826	0.60399	0.00202157											1.81505	-0.0538329	1.8166	-0.0484496	1.82745	-0.0753661
		0.599043	0.00205826	0.596448	0.00205826	0.60449	0.00202157											1.8166	-0.0484496	1.81815	-0.0753661	1.829	-0.0726744
		0.599543	0.00205826	0.596948	0.00205826	0.604989	0.00202157											1.81815	-0.0645995	1.8197	-0.0645995	1.83055	-0.0780577
		0.600043	0.00204903	0.597448	0.00204903	0.605489	0.00202157											1.8197	-0.0619078	1.82125	-0.0619078	1.8321	-0.0726744
		0.600543	0.00205826	0.597948	0.00206752	0.605989	0.00201248											1.82125	-0.0726744	1.8228	-0.0726744	1.83365	-0.0645995
		0.601043	0.00205826	0.598448	0.00206752	0.606489	0.00202157											1.8228	-0.0699828	1.82435	-0.0753661	1.8352	-0.0645995
		0.601543	0.00205826	0.598949	0.00204903	0.606989	0.00203984											1.82435	-0.0780577	1.8259	-0.0511413	1.83675	-0.0780577
		0.602043	0.00204903	0.599449	0.00206752	0.607489	0.00202157											1.8259	-0.083441	1.82745	-0.0753661	1.8383	-0.0645995
		0.602543	0.00205826	0.599949	0.00205826	0.607989	0.00203068											1.82745	-0.0645995	1.829	-0.0699828	1.83985	-0.0592162
		0.603043	0.00205826	0.600449	0.00205826	0.608489	0.00202157											1.829	-0.0645995	1.83055	-0.0645995	1.8414	-0.0726744
		0.603543	0.00204903	0.600949	0.00205826	0.608989	0.00202157											1.83055	-0.0699828	1.8321	-0.0672911	1.84295	-0.0672911
		0.604043	0.00204903	0.601449	0.00207682	0.609488	0.00203068											1.8321	-0.0699828	1.83365	-0.0645995	1.8445	-0.0753661
		0.604543	0.00204903	0.60195	0.00205826	0.609988	0.00202157											1.83365	-0.0645995	1.8352	-0.0726744	1.84605	-0.0592162
		0.605043	0.00204903	0.60245	0.00205826	0.610488	0.00202157											1.8352	-0.0699828	1.83675	-0.0699828	1.8476	-0.0672911
		0.605543	0.00205826	0.60295	0.00205826	0.610988	0.00203984											1.83675	-0.0565245	1.8383	-0.0645995	1.84915	-0.0645995
		0.606043	0.00204903	0.60345	0.00205826	0.611488	0.00203068											1.8383	-0.0699828	1.83985	-0.0592162	1.8507	-0.083441
		0.606543	0.00204903	0.60395	0.00205826	0.611988	0.00202157											1.83985	-0.0592162	1.8414	-0.0780577	1.85225	-0.0726744
		0.607043	0.00205826	0.60445	0.00205826	0.612488	0.00203068											1.8414	-0.0565245	1.84295	-0.0861326	1.8538	-0.045758
		0.607543	0.00204903	0.604951	0.00204903	0.612988	0.00203068											1.84295	-0.0753661	1.8445	-0.0726744	1.85535	-0.0699828
		0.608043	0.00204903	0.605451	0.00205826	0.613488	0.00203068											1.8445	-0.0753661	1.84605	-0.0699828	1.8569	-0.0484496
		0.608543	0.00204903	0.605951	0.00205826	0.613988	0.00203068											1.84605	-0.0511413	1.8476	-0.0619078	1.85845	-0.0726744
		0.609043	0.00205826	0.606451	0.00205826	0.614487	0.00202157											1.8476	-0.0780577	1.84915	-0.0699828	1.86	-0.0699828
		0.609543	0.00205826	0.606951	0.00204903	0.614987	0.00203984											1.84915	-0.045758	1.8507	-0.0592162	1.86155	-0.0592162
		0.610043	0.00205826	0.607452	0.00204903	0.615487	0.00203068											1.8507	-0.0726744	1.85225	-0.0672911	1.8631	-0.0699828
		0.610543	0.00204903	0.607952	0.00203984	0.615987	0.00203068											1.85225	-0.0699828	1.8538	-0.0672911	1.86465	-0.0726744
		0.611043	0.00205826	0.608452	0.00205826	0.616487	0.00203984											1.8538	-0.0565245	1.85535	-0.0538329	1.8662	-0.0538329
		0.611543	0.00205826	0.608952	0.00205826	0.616987	0.00203068											1.85535	-0.0699828	1.8569	-0.0726744	1.86775	-0.0672911
		0.612042	0.00205826	0.609452	0.00204903	0.617487	0.00203984											1.8569	-0.0672911	1.85845	-0.0753661	1.8693	-0.0619078
		0.612542	0.00205826	0.609952	0.00205826	0.617987	0.00203984											1.85845	-0.0672911	1.86	-0.0645995	1.87085	-0.0753661
		0.613042	0.00205826	0.610453	0.00204903	0.618487	0.00203068											1.86	-0.0672911	1.86155	-0.0672911	1.8724	-0.0726744
		0.613542	0.00205826	0.610953	0.00205826	0.618986	0.00203068											1.86155	-0.0592162	1.8631	-0.0672911	1.87395	-0.0726744
		0.614042	0.00203984	0.611453	0.00204903	0.619486	0.00203068											1.8631	-0.0672911	1.86465	-0.0753661	1.8755	-0.0699828
		0.614542	0.00204903	0.611953	0.00205826	0.619986	0.00203068											1.86465	-0.0672911	1.8662	-0.0780577	1.87705	-0.0672911
		0.615042	0.00204903	0.612453	0.00205826	0.620486	0.00202157											1.8662	-0.0672911	1.86775	-0.0726744	1.8786	-0.0592162
		0.615542	0.00205826	0.612953	0.00203984	0.620986	0.00203068											1.86775	-0.0592162	1.8693	-0.0726744	1.88015	-0.0699828
		0.616042	0.00205826	0.613454	0.00206752	0.621486	0.00203984											1.8693	-0.0780577	1.87085	-0.0592162	1.8817	-0.0645995
		0.616542	0.00206752	0.613954	0.00204903	0.621986	0.00202157											1.87085	-0.0672911	1.8724	-0.0645995	1.88325	-0.0619078
		0.617042	0.00203068	0.614454	0.00205826	0.622486	0.00202157											1.8724	-0.0645995	1.87395	-0.0726744	1.8848	-0.0726744
		0.617542	0.00204903	0.614954	0.00206752	0.622986	0.00202157											1.87395	-0.0726744	1.8755	-0.0645995	1.88635	-0.0780577
		0.618042	0.00205826	0.615454	0.00205826	0.623486	0.00202157											1.8755	-0.0753661	1.87705	-0.0672911	1.8879	-0.0645995
		0.618542	0.00204903	0.615955	0.00204903	0.623985	0.00202157											1.87705	-0.0592162	1.8786	-0.0726744	1.88945	-0.0645995
		0.619042	0.00204903	0.616455	0.00205826	0.624485	0.00203068											1.8786	-0.0699828	1.88015	-0.0619078	1.891	-0.0699828
		0.619542	0.00205826	0.616955	0.00203984	0.624985	0.00202157											1.88015	-0.0753661	1.8817	-0.0699828	1.89255	-0.0619078
		0.620042	0.00204903	0.617455	0.00205826	0.625485	0.00202157											1.8817	-0.0753661	1.88325	-0.0753661	1.8941	-0.0619078
		0.620542	0.00206752	0.617955	0.00205826	0.625985	0.00202157											1.88325	-0.0672911	1.8848	-0.0672911	1.89565	-0.0619078
		0.621042	0.00205826	0.618455	0.00206752	0.626485	0.00202157											1.8848	-0.0592162	1.88635	-0.0592162	1.8972	-0.0645995
		0.621542	0.00205826	0.618956	0.00204903	0.626985	0.00203068											1.88635	-0.0726744	1.8879	-0.0699828	1.89875	-0.0699828
		0.622042	0.00203984	0.619456	0.00206752	0.627485	0.00203068											1.8879	-0.0619078	1.88945	-0.0780577	1.9003	-0.083441
		0.622542	0.00204903	0.619956	0.00203984	0.627985	0.00202157											1.88945	-0.0753661	1.891	-0.0619078	1.90185	-0.0565245
		0.623042	0.00205826	0.620456	0.00205826	0.628484	0.00203984											1.891	-0.0699828	1.89255	-0.0484496	1.9034	-0.0780577
		0.623542	0.00204903	0.620956	0.00206752	0.628984	0.00203984											1.89255	-0.0645995	1.8941	-0.0645995	1.90495	-0.0619078
		0.624042	0.00204903	0.621456	0.00206752	0.629484	0.00203984											1.8941	-0.0645995	1.89565	-0.0645995	1.9065	-0.0726744
		0.624542	0.00203984	0.621957	0.00206752	0.629984	0.00202157											1.89565	-0.0592162	1.8972	-0.045758	1.90805	-0.0807494
		0.625042	0.00203984	0.622457	0.00205826	0.630484	0.00203068											1.8972	-0.0780577	1.89875	-0.0699828	1.9096	-0.0619078
		0.625542	0.00203068	0.622957	0.00205826	0.630984	0.00203068											1.89875	-0.0726744	1.9003	-0.0780577	1.91115	-0.0672911
		0.626042	0.00203068	0.623457	0.00206752	0.631484	0.00203068											1.9003	-0.0645995	1.90185	-0.0619078	1.9127	-0.0780577
		0.626542	0.00203984	0.623957	0.00205826	0.631984	0.00202157											1.90185	-0.0699828	1.9034	-0.0645995	1.91425	-0.0699828
		0.627042	0.00204903	0.624458	0.00205826	0.632484	0.00203068											1.9034	-0.0619078	1.90495	-0.0699828	1.9158	-0.0619078
		0.627541	0.00203068	0.624958	0.00204903	0.632984	0.00203068											1.90495	-0.0699828	1.9065	-0.0699828	1.91735	-0.0592162
		0.628041	0.00204903	0.625458	0.00205826	0.633483	0.00203068											1.9065	-0.0780577	1.90805	-0.0726744	1.9189	-0.0645995
		0.628541	0.00204903	0.625958	0.00206752	0.633983	0.00202157											1.90805	-0.0807494	1.9096	-0.0592162	1.92045	-0.0699828
		0.629041	0.00204903	0.626458	0.00205826	0.634483	0.00203068											1.9096	-0.0726744	1.91115	-0.0699828	1.922	-0.0726744
		0.629541	0.00203984	0.626958	0.00205826	0.634983	0.00203068											1.91115	-0.0645995	1.9127	-0.0645995	1.92355	-0.0753661
		0.630041	0.00204903	0.627459	0.00205826	0.635483	0.00202157											1.9127	-0.0780577	1.91425	-0.0592162	1.9251	-0.0780577
		0.630541	0.00203068	0.627959	0.00205826	0.635983	0.00202157											1.91425	-0.0780577	1.9158	-0.0645995	1.92665	-0.0645995
		0.631041	0.00203984	0.628459	0.00205826	0.636483	0.00203984											1.9158	-0.0726744	1.91735	-0.0645995	1.9282	-0.0645995
		0.631541	0.00204903	0.628959	0.00204903	0.636983	0.00203984											1.91735	-0.0753661	1.9189	-0.0699828	1.92975	-0.0672911
		0.632041	0.00203068	0.629459	0.00204903	0.637483	0.00203068											1.9189	-0.0726744	1.92045	-0.0592162	1.9313	-0.0645995
		0.632541	0.00203984	0.629959	0.00204903	0.637982	0.00203984											1.92045	-0.0672911	1.922	-0.0645995	1.93285	-0.0726744
		0.633041	0.00203068	0.63046	0.00205826	0.638482	0.00203984											1.922	-0.0645995	1.92355	-0.0780577	1.9344	-0.0592162
		0.633541	0.00203068	0.63096	0.00204903	0.638982	0.00203068											1.92355	-0.0645995	1.9251	-0.0699828	1.93595	-0.0672911
		0.634041	0.00203984	0.63146	0.00205826	0.639482	0.00203068											1.9251	-0.0592162	1.92665	-0.0699828	1.9375	-0.0753661
		0.634541	0.00203068	0.63196	0.00203984	0.639982	0.00203068											1.92665	-0.0538329	1.9282	-0.0699828	1.93905	-0.0699828
		0.635041	0.00203068	0.63246	0.00204903	0.640482	0.00202157											1.9282	-0.0780577	1.92975	-0.0780577	1.9406	-0.0645995
		0.635541	0.00203068	0.63296	0.00205826	0.640982	0.00204903											1.92975	-0.0565245	1.9313	-0.0699828	1.94215	-0.0592162
		0.636041	0.00203068	0.633461	0.00204903	0.641482	0.00203068											1.9313	-0.0726744	1.93285	-0.0538329	1.9437	-0.0538329
		0.636541	0.00205826	0.633961	0.00203984	0.641982	0.00202157											1.93285	-0.0592162	1.9344	-0.0699828	1.94525	-0.0672911
		0.637041	0.00203068	0.634461	0.00204903	0.642482	0.00202157											1.9344	-0.0672911	1.93595	-0.0726744	1.9468	-0.0645995
		0.637541	0.00203984	0.634961	0.00203068	0.642981	0.00203984											1.93595	-0.0645995	1.9375	-0.0619078	1.94835	-0.0538329
		0.638041	0.00203984	0.635461	0.00204903	0.643481	0.00202157											1.9375	-0.0538329	1.93905	-0.0753661	1.9499	-0.0619078
		0.638541	0.00203984	0.635962	0.00204903	0.643981	0.00202157											1.93905	-0.0753661	1.9406	-0.0672911	1.95145	-0.0753661
		0.639041	0.00203984	0.636462	0.00205826	0.644481	0.00202157											1.9406	-0.0699828	1.94215	-0.0619078	1.953	-0.0726744
		0.639541	0.00203068	0.636962	0.00204903	0.644981	0.00202157											1.94215	-0.0807494	1.9437	-0.0645995	1.95455	-0.0780577
		0.640041	0.00204903	0.637462	0.00204903	0.645481	0.00201248											1.9437	-0.0645995	1.94525	-0.0699828	1.9561	-0.0619078
		0.640541	0.00204903	0.637962	0.00204903	0.645981	0.00203068											1.94525	-0.0619078	1.9468	-0.0699828	1.95765	-0.0699828
		0.641041	0.00205826	0.638462	0.00204903	0.646481	0.00202157											1.9468	-0.0726744	1.94835	-0.0753661	1.9592	-0.0780577
		0.641541	0.00203068	0.638963	0.00204903	0.646981	0.00203068											1.94835	-0.0726744	1.9499	-0.0726744	1.96075	-0.0753661
		0.642041	0.00203984	0.639463	0.00204903	0.647481	0.00202157											1.9499	-0.0753661	1.95145	-0.0511413	1.9623	-0.0645995
		0.64254	0.00203068	0.639963	0.00204903	0.64798	0.00202157											1.95145	-0.0645995	1.953	-0.0699828	1.96385	-0.0672911
		0.64304	0.00204903	0.640463	0.00204903	0.64848	0.00202157											1.953	-0.0645995	1.95455	-0.0753661	1.9654	-0.0565245
		0.64354	0.00204903	0.640963	0.00203984	0.64898	0.00203068											1.95455	-0.0645995	1.9561	-0.0699828	1.96695	-0.0699828
		0.64404	0.00203068	0.641463	0.00203984	0.64948	0.00202157											1.9561	-0.0753661	1.95765	-0.0645995	1.9685	-0.0645995
		0.64454	0.00203984	0.641964	0.00203984	0.64998	0.00202157											1.95765	-0.0780577	1.9592	-0.0699828	1.97005	-0.0619078
		0.64504	0.00203068	0.642464	0.00205826	0.65048	0.00202157											1.9592	-0.0699828	1.96075	-0.0726744	1.9716	-0.0672911
		0.64554	0.00204903	0.642964	0.00204903	0.65098	0.00201248											1.96075	-0.0699828	1.9623	-0.0699828	1.97315	-0.0672911
		0.64604	0.00203068	0.643464	0.00205826	0.65148	0.00202157											1.9623	-0.0619078	1.96385	-0.0753661	1.9747	-0.0672911
		0.64654	0.00204903	0.643964	0.00203984	0.65198	0.00200343											1.96385	-0.0699828	1.9654	-0.083441	1.97625	-0.0645995
		0.64704	0.00205826	0.644465	0.00203984	0.652479	0.00202157											1.9654	-0.0753661	1.96695	-0.0780577	1.9778	-0.0672911
		0.64754	0.00204903	0.644965	0.00203984	0.652979	0.00200343											1.96695	-0.0645995	1.9685	-0.0592162	1.97935	-0.0699828
		0.64804	0.00204903	0.645465	0.00204903	0.653479	0.00202157											1.9685	-0.0753661	1.97005	-0.0699828	1.9809	-0.0753661
		0.64854	0.00205826	0.645965	0.00203984	0.653979	0.00201248											1.97005	-0.0645995	1.9716	-0.0619078	1.98245	-0.0619078
		0.64904	0.00203984	0.646465	0.00203984	0.654479	0.00202157											1.9716	-0.0645995	1.97315	-0.0753661	1.984	-0.0753661
		0.64954	0.00203984	0.646965	0.00204903	0.654979	0.00201248											1.97315	-0.0753661	1.9747	-0.0699828	1.98555	-0.0888243
		0.65004	0.00204903	0.647466	0.00204903	0.655479	0.00203068											1.9747	-0.0753661	1.97625	-0.0672911	1.9871	-0.0726744
		0.65054	0.00203068	0.647966	0.00204903	0.655979	0.00203068											1.97625	-0.0753661	1.9778	-0.0645995	1.98865	-0.0538329
		0.65104	0.00204903	0.648466	0.00203984	0.656479	0.00201248											1.9778	-0.0726744	1.97935	-0.0780577	1.9902	-0.0645995
		0.65154	0.00204903	0.648966	0.00203984	0.656979	0.00201248											1.97935	-0.0753661	1.9809	-0.0672911	1.99175	-0.0619078
		0.65204	0.00204903	0.649466	0.00203984	0.657478	0.00202157											1.9809	-0.0592162	1.98245	-0.0511413	1.9933	-0.0565245
		0.65254	0.00204903	0.649966	0.00203984	0.657978	0.00202157											1.98245	-0.0619078	1.984	-0.0672911	1.99485	-0.0699828
		0.65304	0.00204903	0.650467	0.00204903	0.658478	0.00201248											1.984	-0.0645995	1.98555	-0.0699828	1.9964	-0.0699828
		0.65354	0.00205826	0.650967	0.00204903	0.658978	0.00201248											1.98555	-0.0699828	1.9871	-0.0753661	1.99795	-0.0699828
		0.65404	0.00204903	0.651467	0.00204903	0.659478	0.00202157											1.9871	-0.0592162	1.98865	-0.0699828	1.9995	-0.0726744
		0.65454	0.00203984	0.651967	0.00203068	0.659978	0.00202157											1.98865	-0.0672911	1.9902	-0.0592162	2.00105	-0.0645995
		0.65504	0.00204903	0.652467	0.00204903	0.660478	0.00201248											1.9902	-0.0619078	1.99175	-0.0672911	2.0026	-0.0753661
		0.65554	0.00203068	0.652968	0.00204903	0.660978	0.00201248											1.99175	-0.0699828	1.9933	-0.0592162	2.00415	-0.0753661
		0.65604	0.00203984	0.653468	0.00203984	0.661478	0.00201248											1.9933	-0.0645995	1.99485	-0.0592162	2.0057	-0.0726744
		0.65654	0.00204903	0.653968	0.00204903	0.661977	0.00202157											1.99485	-0.0645995	1.9964	-0.0645995	2.00725	-0.0538329
		0.65704	0.00204903	0.654468	0.00203984	0.662477	0.00203068											1.9964	-0.0619078	1.99795	-0.0672911	2.0088	-0.0726744
		0.65754	0.00203068	0.654968	0.00204903	0.662977	0.00202157											1.99795	-0.0592162	1.9995	-0.0726744	2.01035	-0.0780577
		0.658039	0.00203068	0.655468	0.00204903	0.663477	0.00202157											1.9995	-0.0645995	2.00105	-0.0699828	2.0119	-0.0645995
		0.658539	0.00203984	0.655969	0.00204903	0.663977	0.00202157											2.00105	-0.0753661	2.0026	-0.0592162	2.01345	-0.0699828
		0.659039	0.00203984	0.656469	0.00204903	0.664477	0.00201248											2.0026	-0.0753661	2.00415	-0.0699828	2.015	-0.0645995
		0.659539	0.00202157	0.656969	0.00203068	0.664977	0.00203068											2.00415	-0.0645995	2.0057	-0.0753661	2.01655	-0.0780577
		0.660039	0.00202157	0.657469	0.00204903	0.665477	0.00200343											2.0057	-0.0619078	2.00725	-0.0699828	2.0181	-0.0753661
		0.660539	0.00203984	0.657969	0.00204903	0.665977	0.00202157											2.00725	-0.0726744	2.0088	-0.0565245	2.01965	-0.0780577
		0.661039	0.00203068	0.658469	0.00205826	0.666477	0.00203068											2.0088	-0.0619078	2.01035	-0.0645995	2.0212	-0.0565245
		0.661539	0.00203984	0.65897	0.00204903	0.666976	0.00202157											2.01035	-0.0672911	2.0119	-0.0672911	2.02275	-0.0592162
		0.662039	0.00203068	0.65947	0.00205826	0.667476	0.00201248											2.0119	-0.0619078	2.01345	-0.0726744	2.0243	-0.083441
		0.662539	0.00202157	0.65997	0.00203068	0.667976	0.00202157											2.01345	-0.0645995	2.015	-0.0699828	2.02585	-0.045758
		0.663039	0.00202157	0.66047	0.00203984	0.668476	0.00202157											2.015	-0.0672911	2.01655	-0.0699828	2.0274	-0.0645995
		0.663539	0.00203984	0.66097	0.00206752	0.668976	0.00201248											2.01655	-0.0672911	2.0181	-0.0538329	2.02895	-0.0699828
		0.664039	0.00203068	0.661471	0.00204903	0.669476	0.00201248											2.0181	-0.0726744	2.01965	-0.0672911	2.0305	-0.0699828
		0.664539	0.00203984	0.661971	0.00204903	0.669976	0.00201248											2.01965	-0.0565245	2.0212	-0.0592162	2.03205	-0.0619078
		0.665039	0.00203068	0.662471	0.00203984	0.670476	0.00202157											2.0212	-0.0565245	2.02275	-0.0645995	2.0336	-0.0645995
		0.665539	0.00203984	0.662971	0.00203984	0.670976	0.00201248											2.02275	-0.0699828	2.0243	-0.0780577	2.03515	-0.0753661
		0.666039	0.00203984	0.663471	0.00203984	0.671475	0.00201248											2.0243	-0.0861326	2.02585	-0.0753661	2.0367	-0.0619078
		0.666539	0.00203068	0.663971	0.00203984	0.671975	0.00202157											2.02585	-0.0699828	2.0274	-0.0565245	2.03825	-0.0753661
		0.667039	0.00203068	0.664472	0.00203984	0.672475	0.00201248											2.0274	-0.0619078	2.02895	-0.0619078	2.0398	-0.0699828
		0.667539	0.00203068	0.664972	0.00204903	0.672975	0.00201248											2.02895	-0.0699828	2.0305	-0.0699828	2.04135	-0.0780577
		0.668039	0.00202157	0.665472	0.00204903	0.673475	0.00199442											2.0305	-0.0726744	2.03205	-0.0592162	2.0429	-0.0645995
		0.668539	0.00203984	0.665972	0.00203984	0.673975	0.00201248											2.03205	-0.0699828	2.0336	-0.0726744	2.04445	-0.0672911
		0.669039	0.00202157	0.666472	0.00203984	0.674475	0.00202157											2.0336	-0.0619078	2.03515	-0.0699828	2.046	-0.0726744
		0.669539	0.00203068	0.666972	0.00204903	0.674975	0.00203068											2.03515	-0.0780577	2.0367	-0.0645995	2.04755	-0.0672911
		0.670039	0.00203984	0.667473	0.00205826	0.675475	0.00201248											2.0367	-0.0645995	2.03825	-0.0672911	2.0491	-0.0619078
		0.670539	0.00203068	0.667973	0.00204903	0.675975	0.00202157											2.03825	-0.0726744	2.0398	-0.0672911	2.05065	-0.0619078
		0.671039	0.00203984	0.668473	0.00204903	0.676474	0.00200343											2.0398	-0.0592162	2.04135	-0.0619078	2.0522	-0.0753661
		0.671539	0.00203068	0.668973	0.00203984	0.676974	0.00201248											2.04135	-0.0672911	2.0429	-0.0592162	2.05375	-0.0699828
		0.672039	0.00203984	0.669473	0.00203984	0.677474	0.00202157											2.0429	-0.0645995	2.04445	-0.0780577	2.0553	-0.0807494
		0.672539	0.00203984	0.669973	0.00203984	0.677974	0.00201248											2.04445	-0.0699828	2.046	-0.0619078	2.05685	-0.0726744
		0.673038	0.00202157	0.670474	0.00204903	0.678474	0.00201248											2.046	-0.0619078	2.04755	-0.0645995	2.0584	-0.0726744
		0.673538	0.00203068	0.670974	0.00203984	0.678974	0.00202157											2.04755	-0.0645995	2.0491	-0.0645995	2.05995	-0.0645995
		0.674038	0.00203068	0.671474	0.00203984	0.679474	0.00201248											2.0491	-0.0753661	2.05065	-0.0619078	2.0615	-0.0672911
		0.674538	0.00203068	0.671974	0.00203984	0.679974	0.00201248											2.05065	-0.0699828	2.0522	-0.0699828	2.06305	-0.0699828
		0.675038	0.00203068	0.672474	0.00204903	0.680474	0.00200343											2.0522	-0.0726744	2.05375	-0.0726744	2.0646	-0.0645995
		0.675538	0.00203068	0.672975	0.00203984	0.680973	0.00201248											2.05375	-0.0753661	2.0553	-0.0753661	2.06615	-0.0726744
		0.676038	0.00204903	0.673475	0.00203984	0.681473	0.00201248											2.0553	-0.0645995	2.05685	-0.0645995	2.0677	-0.0565245
		0.676538	0.00204903	0.673975	0.00203068	0.681973	0.00202157											2.05685	-0.0619078	2.0584	-0.0753661	2.06925	-0.0699828
		0.677038	0.00203068	0.674475	0.00204903	0.682473	0.00202157											2.0584	-0.0645995	2.05995	-0.0645995	2.0708	-0.0672911
		0.677538	0.00203068	0.674975	0.00203068	0.682973	0.00201248											2.05995	-0.0726744	2.0615	-0.0672911	2.07235	-0.0645995
		0.678038	0.00203068	0.675475	0.00203068	0.683473	0.00201248											2.0615	-0.0645995	2.06305	-0.0753661	2.0739	-0.0699828
		0.678538	0.00202157	0.675976	0.00203984	0.683973	0.00201248											2.06305	-0.0592162	2.0646	-0.0807494	2.07545	-0.0645995
		0.679038	0.00202157	0.676476	0.00204903	0.684473	0.00200343											2.0646	-0.0672911	2.06615	-0.0619078	2.077	-0.0753661
		0.679538	0.00203068	0.676976	0.00203068	0.684973	0.00200343											2.06615	-0.0699828	2.0677	-0.0753661	2.07855	-0.0699828
		0.680038	0.00203984	0.677476	0.00203984	0.685473	0.00200343											2.0677	-0.0645995	2.06925	-0.0780577	2.0801	-0.083441
		0.680538	0.00203068	0.677976	0.00204903	0.685972	0.00200343											2.06925	-0.0619078	2.0708	-0.0645995	2.08165	-0.0753661
		0.681038	0.00202157	0.678476	0.00203984	0.686472	0.00201248											2.0708	-0.0726744	2.07235	-0.0699828	2.0832	-0.0699828
		0.681538	0.00203068	0.678977	0.00203984	0.686972	0.00201248											2.07235	-0.0753661	2.0739	-0.0645995	2.08475	-0.0645995
		0.682038	0.00203068	0.679477	0.00204903	0.687472	0.00201248											2.0739	-0.0726744	2.07545	-0.0726744	2.0863	-0.0807494
		0.682538	0.00203068	0.679977	0.00203984	0.687972	0.00200343											2.07545	-0.0726744	2.077	-0.0592162	2.08785	-0.0699828
		0.683038	0.00203068	0.680477	0.00203068	0.688472	0.00202157											2.077	-0.0672911	2.07855	-0.0699828	2.0894	-0.0592162
		0.683538	0.00203984	0.680977	0.00203984	0.688972	0.00200343											2.07855	-0.0753661	2.0801	-0.0619078	2.09095	-0.0645995
		0.684038	0.00203984	0.681478	0.00203068	0.689472	0.00201248											2.0801	-0.0592162	2.08165	-0.0753661	2.0925	-0.0672911
		0.684538	0.00203984	0.681978	0.00205826	0.689972	0.00200343											2.08165	-0.0699828	2.0832	-0.0699828	2.09405	-0.0780577
		0.685038	0.00202157	0.682478	0.00203984	0.690471	0.00202157											2.0832	-0.0645995	2.08475	-0.0726744	2.0956	-0.0699828
		0.685538	0.00202157	0.682978	0.00203984	0.690971	0.00201248											2.08475	-0.0699828	2.0863	-0.0699828	2.09715	-0.0672911
		0.686038	0.00203984	0.683478	0.00204903	0.691471	0.00201248											2.0863	-0.0807494	2.08785	-0.0780577	2.0987	-0.0699828
		0.686538	0.00202157	0.683978	0.00203984	0.691971	0.00202157											2.08785	-0.0592162	2.0894	-0.0726744	2.10025	-0.0592162
		0.687038	0.00203068	0.684479	0.00203068	0.692471	0.00201248											2.0894	-0.0726744	2.09095	-0.0619078	2.1018	-0.0645995
		0.687538	0.00202157	0.684979	0.00203068	0.692971	0.00200343											2.09095	-0.0753661	2.0925	-0.0592162	2.10335	-0.0538329
		0.688038	0.00203068	0.685479	0.00202157	0.693471	0.00201248											2.0925	-0.0699828	2.09405	-0.0699828	2.1049	-0.0592162
		0.688537	0.00202157	0.685979	0.00203068	0.693971	0.00201248											2.09405	-0.0780577	2.0956	-0.0780577	2.10645	-0.0592162
		0.689037	0.00202157	0.686479	0.00203984	0.694471	0.00202157											2.0956	-0.0753661	2.09715	-0.0645995	2.108	-0.0592162
		0.689537	0.00203984	0.686979	0.00203984	0.694971	0.00201248											2.09715	-0.0592162	2.0987	-0.0672911	2.10955	-0.0619078
		0.690037	0.00203068	0.68748	0.00203068	0.69547	0.00200343											2.0987	-0.0619078	2.10025	-0.0645995	2.1111	-0.0592162
		0.690537	0.00203068	0.68798	0.00203984	0.69597	0.00200343											2.10025	-0.0645995	2.1018	-0.0592162	2.11265	-0.0672911
		0.691037	0.00202157	0.68848	0.00202157	0.69647	0.00201248											2.1018	-0.0645995	2.10335	-0.0619078	2.1142	-0.0753661
		0.691537	0.00203068	0.68898	0.00202157	0.69697	0.00201248											2.10335	-0.0699828	2.1049	-0.0699828	2.11575	-0.083441
		0.692037	0.00202157	0.68948	0.00203068	0.69747	0.00201248											2.1049	-0.0645995	2.10645	-0.0672911	2.1173	-0.0780577
		0.692537	0.00203068	0.689981	0.00203068	0.69797	0.00201248											2.10645	-0.0753661	2.108	-0.0780577	2.11885	-0.0565245
		0.693037	0.00203068	0.690481	0.00203068	0.69847	0.00200343											2.108	-0.0753661	2.10955	-0.0780577	2.1204	-0.0672911
		0.693537	0.00203984	0.690981	0.00203068	0.69897	0.00201248											2.10955	-0.0780577	2.1111	-0.0592162	2.12195	-0.0538329
		0.694037	0.00203984	0.691481	0.00202157	0.69947	0.00201248											2.1111	-0.0592162	2.11265	-0.0753661	2.1235	-0.0619078
		0.694537	0.00202157	0.691981	0.00202157	0.699969	0.00201248											2.11265	-0.0780577	2.1142	-0.0699828	2.12505	-0.0726744
		0.695037	0.00203068	0.692481	0.00203068	0.700469	0.00201248											2.1142	-0.0645995	2.11575	-0.0780577	2.1266	-0.0672911
		0.695537	0.00201248	0.692982	0.00202157	0.700969	0.00201248											2.11575	-0.0619078	2.1173	-0.0645995	2.12815	-0.0699828
		0.696037	0.00203068	0.693482	0.00203984	0.701469	0.00202157											2.1173	-0.0592162	2.11885	-0.0645995	2.1297	-0.0645995
		0.696537	0.00203068	0.693982	0.00203068	0.701969	0.00202157											2.11885	-0.0619078	2.1204	-0.0619078	2.13125	-0.0592162
		0.697037	0.00202157	0.694482	0.00203068	0.702469	0.00201248											2.1204	-0.0592162	2.12195	-0.0699828	2.1328	-0.0592162
		0.697537	0.00203068	0.694982	0.00204903	0.702969	0.00201248											2.12195	-0.0592162	2.1235	-0.0592162	2.13435	-0.0726744
		0.698037	0.00203068	0.695482	0.00203068	0.703469	0.00202157											2.1235	-0.0645995	2.12505	-0.0619078	2.1359	-0.0592162
		0.698537	0.00202157	0.695983	0.00203068	0.703969	0.00202157											2.12505	-0.0753661	2.1266	-0.0753661	2.13745	-0.0753661
		0.699037	0.00203068	0.696483	0.00202157	0.704469	0.00201248											2.1266	-0.0726744	2.12815	-0.0699828	2.139	-0.0753661
		0.699537	0.00203068	0.696983	0.00203068	0.704968	0.00200343											2.12815	-0.0699828	2.1297	-0.0753661	2.14055	-0.0780577
		0.700037	0.00203984	0.697483	0.00202157	0.705468	0.00200343											2.1297	-0.0592162	2.13125	-0.0753661	2.1421	-0.0753661
		0.700537	0.00202157	0.697983	0.00203984	0.705968	0.00201248											2.13125	-0.0726744	2.1328	-0.0753661	2.14365	-0.0645995
		0.701037	0.00202157	0.698484	0.00202157	0.706468	0.00202157											2.1328	-0.0699828	2.13435	-0.0699828	2.1452	-0.0672911
		0.701537	0.00202157	0.698984	0.00203068	0.706968	0.00200343											2.13435	-0.0699828	2.1359	-0.0726744	2.14675	-0.0699828
		0.702037	0.00202157	0.699484	0.00203068	0.707468	0.00200343											2.1359	-0.0672911	2.13745	-0.0726744	2.1483	-0.0645995
		0.702537	0.00202157	0.699984	0.00204903	0.707968	0.00202157											2.13745	-0.0645995	2.139	-0.0619078	2.14985	-0.0645995
		0.703037	0.00201248	0.700484	0.00202157	0.708468	0.00200343											2.139	-0.0672911	2.14055	-0.0753661	2.1514	-0.0592162
		0.703536	0.00202157	0.700984	0.00202157	0.708968	0.00201248											2.14055	-0.083441	2.1421	-0.0645995	2.15295	-0.0726744
		0.704036	0.00202157	0.701485	0.00203984	0.709467	0.00200343											2.1421	-0.0699828	2.14365	-0.0699828	2.1545	-0.0699828
		0.704536	0.00202157	0.701985	0.00203068	0.709967	0.00200343											2.14365	-0.0619078	2.1452	-0.045758	2.15605	-0.0726744
		0.705036	0.00203068	0.702485	0.00202157	0.710467	0.00201248											2.1452	-0.0672911	2.14675	-0.0807494	2.1576	-0.0780577
		0.705536	0.00203068	0.702985	0.00203068	0.710967	0.00201248											2.14675	-0.0592162	2.1483	-0.0645995	2.15915	-0.0726744
		0.706036	0.00201248	0.703485	0.00203068	0.711467	0.00200343											2.1483	-0.0592162	2.14985	-0.0592162	2.1607	-0.0672911
		0.706536	0.00203068	0.703985	0.00203068	0.711967	0.00200343											2.14985	-0.0726744	2.1514	-0.0753661	2.16225	-0.0645995
		0.707036	0.00203068	0.704486	0.00203984	0.712467	0.00200343											2.1514	-0.0592162	2.15295	-0.0645995	2.1638	-0.0726744
		0.707536	0.00202157	0.704986	0.00202157	0.712967	0.00200343											2.15295	-0.0726744	2.1545	-0.0726744	2.16535	-0.0726744
		0.708036	0.00202157	0.705486	0.00202157	0.713467	0.00199442											2.1545	-0.0645995	2.15605	-0.0672911	2.1669	-0.083441
		0.708536	0.00202157	0.705986	0.00203068	0.713967	0.00200343											2.15605	-0.0619078	2.1576	-0.0592162	2.16845	-0.0672911
		0.709036	0.00202157	0.706486	0.00202157	0.714466	0.00201248											2.1576	-0.0619078	2.15915	-0.0672911	2.17	-0.0753661
		0.709536	0.00203068	0.706986	0.00202157	0.714966	0.00200343											2.15915	-0.0672911	2.1607	-0.0619078	2.17155	-0.0753661
		0.710036	0.00203068	0.707487	0.00202157	0.715466	0.00200343											2.1607	-0.0807494	2.16225	-0.0645995	2.1731	-0.0645995
		0.710536	0.00202157	0.707987	0.00203984	0.715966	0.00201248											2.16225	-0.0807494	2.1638	-0.0699828	2.17465	-0.0699828
		0.711036	0.00203068	0.708487	0.00202157	0.716466	0.00201248											2.1638	-0.083441	2.16535	-0.0592162	2.1762	-0.0699828
		0.711536	0.00203068	0.708987	0.00203068	0.716966	0.00200343											2.16535	-0.0726744	2.1669	-0.0753661	2.17775	-0.0484496
		0.712036	0.00203068	0.709487	0.00203068	0.717466	0.00200343											2.1669	-0.0645995	2.16845	-0.0699828	2.1793	-0.0753661
		0.712536	0.00202157	0.709988	0.00202157	0.717966	0.00199442											2.16845	-0.0645995	2.17	-0.0699828	2.18085	-0.0699828
		0.713036	0.00202157	0.710488	0.00203068	0.718466	0.00200343											2.17	-0.0645995	2.17155	-0.0592162	2.1824	-0.0592162
		0.713536	0.00202157	0.710988	0.00203068	0.718966	0.00199442											2.17155	-0.0753661	2.1731	-0.0672911	2.18395	-0.0511413
		0.714036	0.00203068	0.711488	0.00202157	0.719465	0.00199442											2.1731	-0.0645995	2.17465	-0.0619078	2.1855	-0.0699828
		0.714536	0.00202157	0.711988	0.00202157	0.719965	0.00199442											2.17465	-0.083441	2.1762	-0.0780577	2.18705	-0.0699828
		0.715036	0.00202157	0.712488	0.00203068	0.720465	0.00200343											2.1762	-0.0726744	2.17775	-0.0619078	2.1886	-0.0672911
		0.715536	0.00202157	0.712989	0.00203068	0.720965	0.00201248											2.17775	-0.0726744	2.1793	-0.0699828	2.19015	-0.0726744
		0.716036	0.00202157	0.713489	0.00202157	0.721465	0.00200343											2.1793	-0.0538329	2.18085	-0.0645995	2.1917	-0.0619078
		0.716536	0.00202157	0.713989	0.00202157	0.721965	0.00200343											2.18085	-0.0592162	2.1824	-0.0780577	2.19325	-0.0645995
		0.717036	0.00202157	0.714489	0.00202157	0.722465	0.00200343											2.1824	-0.0511413	2.18395	-0.0645995	2.1948	-0.0592162
		0.717536	0.00202157	0.714989	0.00203068	0.722965	0.00200343											2.18395	-0.0672911	2.1855	-0.0699828	2.19635	-0.0699828
		0.718036	0.00201248	0.715489	0.00202157	0.723465	0.00201248											2.1855	-0.0645995	2.18705	-0.0619078	2.1979	-0.0699828
		0.718535	0.00201248	0.71599	0.00203984	0.723964	0.00200343											2.18705	-0.0645995	2.1886	-0.0753661	2.19945	-0.0753661
		0.719035	0.00203068	0.71649	0.00203068	0.724464	0.00201248											2.1886	-0.0672911	2.19015	-0.0753661	2.201	-0.0484496
		0.719535	0.00201248	0.71699	0.00203068	0.724964	0.00201248											2.19015	-0.0699828	2.1917	-0.0672911	2.20255	-0.0645995
		0.720035	0.00202157	0.71749	0.00202157	0.725464	0.00201248											2.1917	-0.0672911	2.19325	-0.0753661	2.2041	-0.0726744
		0.720535	0.00202157	0.71799	0.00203068	0.725964	0.00201248											2.19325	-0.0726744	2.1948	-0.0645995	2.20565	-0.0753661
		0.721035	0.00203068	0.718491	0.00203068	0.726464	0.00201248											2.1948	-0.083441	2.19635	-0.0592162	2.2072	-0.0592162
		0.721535	0.00201248	0.718991	0.00203068	0.726964	0.00201248											2.19635	-0.0645995	2.1979	-0.0645995	2.20875	-0.0672911
		0.722035	0.00203068	0.719491	0.00202157	0.727464	0.00201248											2.1979	-0.0699828	2.19945	-0.0807494	2.2103	-0.0538329
		0.722535	0.00203068	0.719991	0.00202157	0.727964	0.00201248											2.19945	-0.0753661	2.201	-0.0699828	2.21185	-0.0672911
		0.723035	0.00203068	0.720491	0.00203068	0.728464	0.00199442											2.201	-0.0511413	2.20255	-0.0538329	2.2134	-0.0699828
		0.723535	0.00202157	0.720991	0.00202157	0.728963	0.00201248											2.20255	-0.0645995	2.2041	-0.0672911	2.21495	-0.0592162
		0.724035	0.00202157	0.721492	0.00202157	0.729463	0.00200343											2.2041	-0.0672911	2.20565	-0.0699828	2.2165	-0.0672911
		0.724535	0.00202157	0.721992	0.00202157	0.729963	0.00200343											2.20565	-0.0699828	2.2072	-0.0753661	2.21805	-0.0753661
		0.725035	0.00202157	0.722492	0.00203068	0.730463	0.00200343											2.2072	-0.0645995	2.20875	-0.0699828	2.2196	-0.0565245
		0.725535	0.00202157	0.722992	0.00202157	0.730963	0.00200343											2.20875	-0.0753661	2.2103	-0.0780577	2.22115	-0.0699828
		0.726035	0.00202157	0.723492	0.00201248	0.731463	0.00200343											2.2103	-0.0726744	2.21185	-0.0645995	2.2227	-0.0592162
		0.726535	0.00202157	0.723992	0.00202157	0.731963	0.00201248											2.21185	-0.0726744	2.2134	-0.083441	2.22425	-0.0699828
		0.727035	0.00201248	0.724493	0.00202157	0.732463	0.00201248											2.2134	-0.0645995	2.21495	-0.0619078	2.2258	-0.0699828
		0.727535	0.00201248	0.724993	0.00202157	0.732963	0.00202157											2.21495	-0.0645995	2.2165	-0.0645995	2.22735	-0.0753661
		0.728035	0.00202157	0.725493	0.00202157	0.733462	0.00200343											2.2165	-0.0780577	2.21805	-0.0753661	2.2289	-0.0753661
		0.728535	0.00202157	0.725993	0.00202157	0.733962	0.00201248											2.21805	-0.0726744	2.2196	-0.0753661	2.23045	-0.0645995
		0.729035	0.00202157	0.726493	0.00202157	0.734462	0.00201248											2.2196	-0.0672911	2.22115	-0.0592162	2.232	-0.0619078
		0.729535	0.00202157	0.726994	0.00201248	0.734962	0.00200343											2.22115	-0.0672911	2.2227	-0.0592162	2.23355	-0.0619078
		0.730035	0.00202157	0.727494	0.00202157	0.735462	0.00200343											2.2227	-0.0780577	2.22425	-0.0699828	2.2351	-0.0699828
		0.730535	0.00202157	0.727994	0.00203068	0.735962	0.00199442											2.22425	-0.0753661	2.2258	-0.0511413	2.23665	-0.0699828
		0.731035	0.00201248	0.728494	0.00203068	0.736462	0.00199442											2.2258	-0.0753661	2.22735	-0.0645995	2.2382	-0.0511413
		0.731535	0.00201248	0.728994	0.00202157	0.736962	0.00200343											2.22735	-0.0645995	2.2289	-0.0619078	2.23975	-0.0619078
		0.732035	0.00202157	0.729494	0.00202157	0.737462	0.00200343											2.2289	-0.0672911	2.23045	-0.0645995	2.2413	-0.0592162
		0.732535	0.00202157	0.729995	0.00202157	0.737962	0.00200343											2.23045	-0.0699828	2.232	-0.0565245	2.24285	-0.0699828
		0.733035	0.00201248	0.730495	0.00202157	0.738461	0.00201248											2.232	-0.0753661	2.23355	-0.0753661	2.2444	-0.0538329
		0.733535	0.00202157	0.730995	0.00203984	0.738961	0.00200343											2.23355	-0.0645995	2.2351	-0.0699828	2.24595	-0.0753661
		0.734034	0.00201248	0.731495	0.00203984	0.739461	0.00199442											2.2351	-0.0699828	2.23665	-0.0699828	2.2475	-0.0726744
		0.734534	0.00202157	0.731995	0.00203068	0.739961	0.00199442											2.23665	-0.0753661	2.2382	-0.0780577	2.24905	-0.0672911
		0.735034	0.00202157	0.732495	0.00202157	0.740461	0.00200343											2.2382	-0.0753661	2.23975	-0.0645995	2.2506	-0.0645995
		0.735534	0.00201248	0.732996	0.00203068	0.740961	0.00199442											2.23975	-0.0672911	2.2413	-0.0619078	2.25215	-0.0726744
		0.736034	0.00203068	0.733496	0.00202157	0.741461	0.00198544											2.2413	-0.0592162	2.24285	-0.0699828	2.2537	-0.0780577
		0.736534	0.00203068	0.733996	0.00203068	0.741961	0.00200343											2.24285	-0.0726744	2.2444	-0.045758	2.25525	-0.0592162
		0.737034	0.00202157	0.734496	0.00203068	0.742461	0.00199442											2.2444	-0.0726744	2.24595	-0.0726744	2.2568	-0.0645995
		0.737534	0.00202157	0.734996	0.00202157	0.74296	0.00199442											2.24595	-0.0753661	2.2475	-0.0645995	2.25835	-0.0538329
		0.738034	0.00202157	0.735497	0.00202157	0.74346	0.00199442											2.2475	-0.0753661	2.24905	-0.0672911	2.2599	-0.0780577
		0.738534	0.00202157	0.735997	0.00203068	0.74396	0.00198544											2.24905	-0.0726744	2.2506	-0.0538329	2.26145	-0.0592162
		0.739034	0.00201248	0.736497	0.00202157	0.74446	0.00198544											2.2506	-0.0699828	2.25215	-0.0645995	2.263	-0.0592162
		0.739534	0.00203068	0.736997	0.00202157	0.74496	0.00199442											2.25215	-0.0726744	2.2537	-0.0592162	2.26455	-0.0619078
		0.740034	0.00201248	0.737497	0.00202157	0.74546	0.00200343											2.2537	-0.0645995	2.25525	-0.0619078	2.2661	-0.0726744
		0.740534	0.00202157	0.737997	0.00202157	0.74596	0.00199442											2.25525	-0.0592162	2.2568	-0.0753661	2.26765	-0.0753661
		0.741034	0.00201248	0.738498	0.00201248	0.74646	0.00198544											2.2568	-0.0645995	2.25835	-0.0753661	2.2692	-0.0699828
		0.741534	0.00202157	0.738998	0.00202157	0.74696	0.00200343											2.25835	-0.0645995	2.2599	-0.0511413	2.27075	-0.0699828
		0.742034	0.00201248	0.739498	0.00202157	0.74746	0.00198544											2.2599	-0.0699828	2.26145	-0.0619078	2.2723	-0.0511413
		0.742534	0.00201248	0.739998	0.00201248	0.747959	0.00199442											2.26145	-0.0592162	2.263	-0.0699828	2.27385	-0.0753661
		0.743034	0.00201248	0.740498	0.00203068	0.748459	0.00199442											2.263	-0.0780577	2.26455	-0.0780577	2.2754	-0.0672911
		0.743534	0.00201248	0.740998	0.00202157	0.748959	0.00198544											2.26455	-0.0645995	2.2661	-0.0699828	2.27695	-0.0619078
		0.744034	0.00202157	0.741499	0.00201248	0.749459	0.00200343											2.2661	-0.0699828	2.26765	-0.0753661	2.2785	-0.0645995
		0.744534	0.00201248	0.741999	0.00202157	0.749959	0.00201248											2.26765	-0.0780577	2.2692	-0.0699828	2.28005	-0.0645995
		0.745034	0.00201248	0.742499	0.00202157	0.750459	0.00199442											2.2692	-0.0699828	2.27075	-0.0538329	2.2816	-0.0699828
		0.745534	0.00203068	0.742999	0.00202157	0.750959	0.00200343											2.27075	-0.0780577	2.2723	-0.0645995	2.28315	-0.0699828
		0.746034	0.00200343	0.743499	0.00200343	0.751459	0.00199442											2.2723	-0.0592162	2.27385	-0.0565245	2.2847	-0.0726744
		0.746534	0.00201248	0.743999	0.00201248	0.751959	0.00199442											2.27385	-0.0699828	2.2754	-0.0753661	2.28625	-0.0780577
		0.747034	0.00199442	0.7445	0.00201248	0.752458	0.00198544											2.2754	-0.0672911	2.27695	-0.0619078	2.2878	-0.0780577
		0.747534	0.00201248	0.745	0.00201248	0.752958	0.00199442											2.27695	-0.0753661	2.2785	-0.0565245	2.28935	-0.0780577
		0.748034	0.00200343	0.7455	0.00201248	0.753458	0.00199442											2.2785	-0.0619078	2.28005	-0.0780577	2.2909	-0.0753661
		0.748534	0.00200343	0.746	0.00200343	0.753958	0.00200343											2.28005	-0.0726744	2.2816	-0.0538329	2.29245	-0.0619078
		0.749033	0.00202157	0.7465	0.00200343	0.754458	0.00199442											2.2816	-0.0592162	2.28315	-0.0726744	2.294	-0.0699828
		0.749533	0.00202157	0.747001	0.00200343	0.754958	0.00200343											2.28315	-0.083441	2.2847	-0.0699828	2.29555	-0.0672911
		0.750033	0.00201248	0.747501	0.00202157	0.755458	0.00201248											2.2847	-0.083441	2.28625	-0.0753661	2.2971	-0.0780577
		0.750533	0.00201248	0.748001	0.00202157	0.755958	0.00199442											2.28625	-0.0672911	2.2878	-0.0592162	2.29865	-0.0619078
		0.751033	0.00201248	0.748501	0.00200343	0.756458	0.00199442											2.2878	-0.0753661	2.28935	-0.0645995	2.3002	-0.0619078
		0.751533	0.00201248	0.749001	0.00201248	0.756958	0.00199442											2.28935	-0.0753661	2.2909	-0.0619078	2.30175	-0.0726744
		0.752033	0.00202157	0.749501	0.00201248	0.757457	0.00200343											2.2909	-0.0699828	2.29245	-0.0672911	2.3033	-0.0780577
		0.752533	0.00201248	0.750002	0.00201248	0.757957	0.00200343											2.29245	-0.0592162	2.294	-0.0645995	2.30485	-0.0619078
		0.753033	0.00202157	0.750502	0.00202157	0.758457	0.00201248											2.294	-0.0619078	2.29555	-0.0592162	2.3064	-0.0699828
		0.753533	0.00202157	0.751002	0.00200343	0.758957	0.00199442											2.29555	-0.0726744	2.2971	-0.0699828	2.30795	-0.0645995
		0.754033	0.00201248	0.751502	0.00202157	0.759457	0.00199442											2.2971	-0.0592162	2.29865	-0.0645995	2.3095	-0.0672911
		0.754533	0.00201248	0.752002	0.00201248	0.759957	0.00198544											2.29865	-0.0592162	2.3002	-0.0592162	2.31105	-0.0753661
		0.755033	0.00202157	0.752502	0.00201248	0.760457	0.00200343											2.3002	-0.0753661	2.30175	-0.0753661	2.3126	-0.0592162
		0.755533	0.00201248	0.753003	0.00203068	0.760957	0.00200343											2.30175	-0.0645995	2.3033	-0.0672911	2.31415	-0.0645995
		0.756033	0.00202157	0.753503	0.00202157	0.761457	0.00198544											2.3033	-0.0780577	2.30485	-0.0619078	2.3157	-0.0807494
		0.756533	0.00202157	0.754003	0.00202157	0.761956	0.00199442											2.30485	-0.0699828	2.3064	-0.0753661	2.31725	-0.0699828
		0.757033	0.00202157	0.754503	0.00201248	0.762456	0.00199442											2.3064	-0.0699828	2.30795	-0.0592162	2.3188	-0.0753661
		0.757533	0.00201248	0.755003	0.00203068	0.762956	0.00200343											2.30795	-0.0807494	2.3095	-0.0699828	2.32035	-0.0645995
		0.758033	0.00201248	0.755504	0.00201248	0.763456	0.00199442											2.3095	-0.0645995	2.31105	-0.0726744	2.3219	-0.0726744
		0.758533	0.00201248	0.756004	0.00202157	0.763956	0.00198544											2.31105	-0.0753661	2.3126	-0.0645995	2.32345	-0.0699828
		0.759033	0.00201248	0.756504	0.00202157	0.764456	0.00199442											2.3126	-0.0645995	2.31415	-0.0592162	2.325	-0.0645995
		0.759533	0.00201248	0.757004	0.00202157	0.764956	0.00199442											2.31415	-0.0699828	2.3157	-0.0780577	2.32655	-0.0592162
		0.760033	0.00201248	0.757504	0.00201248	0.765456	0.00198544											2.3157	-0.0645995	2.31725	-0.0619078	2.3281	-0.0699828
		0.760533	0.00201248	0.758004	0.00201248	0.765956	0.00201248											2.31725	-0.0672911	2.3188	-0.0645995	2.32965	-0.0726744
		0.761033	0.00201248	0.758505	0.00203068	0.766456	0.00199442											2.3188	-0.0565245	2.32035	-0.0565245	2.3312	-0.0726744
		0.761533	0.00201248	0.759005	0.00201248	0.766955	0.00198544											2.32035	-0.0592162	2.3219	-0.0619078	2.33275	-0.0592162
		0.762033	0.00201248	0.759505	0.00202157	0.767455	0.00200343											2.3219	-0.0753661	2.32345	-0.0699828	2.3343	-0.0807494
		0.762533	0.00201248	0.760005	0.00203068	0.767955	0.00198544											2.32345	-0.0619078	2.325	-0.0699828	2.33585	-0.0645995
		0.763033	0.00202157	0.760505	0.00201248	0.768455	0.00198544											2.325	-0.0699828	2.32655	-0.0753661	2.3374	-0.0699828
		0.763533	0.00201248	0.761005	0.00202157	0.768955	0.00198544											2.32655	-0.0726744	2.3281	-0.0807494	2.33895	-0.0645995
		0.764033	0.00201248	0.761506	0.00202157	0.769455	0.00201248											2.3281	-0.0672911	2.32965	-0.0699828	2.3405	-0.0672911
		0.764532	0.00202157	0.762006	0.00202157	0.769955	0.00199442											2.32965	-0.0726744	2.3312	-0.0807494	2.34205	-0.0619078
		0.765032	0.00201248	0.762506	0.00202157	0.770455	0.00200343											2.3312	-0.0753661	2.33275	-0.0699828	2.3436	-0.0592162
		0.765532	0.00200343	0.763006	0.00202157	0.770955	0.00200343											2.33275	-0.0726744	2.3343	-0.0619078	2.34515	-0.0780577
		0.766032	0.00202157	0.763506	0.00202157	0.771454	0.00199442											2.3343	-0.0672911	2.33585	-0.0592162	2.3467	-0.0726744
		0.766532	0.00201248	0.764007	0.00202157	0.771954	0.00200343											2.33585	-0.0753661	2.3374	-0.0780577	2.34825	-0.0592162
		0.767032	0.00202157	0.764507	0.00203068	0.772454	0.00199442											2.3374	-0.0672911	2.33895	-0.0699828	2.3498	-0.0753661
		0.767532	0.00200343	0.765007	0.00203068	0.772954	0.00200343											2.33895	-0.0619078	2.3405	-0.0619078	2.35135	-0.0672911
		0.768032	0.00199442	0.765507	0.00201248	0.773454	0.00200343											2.3405	-0.0726744	2.34205	-0.0726744	2.3529	-0.0592162
		0.768532	0.00200343	0.766007	0.00203068	0.773954	0.00198544											2.34205	-0.0619078	2.3436	-0.0726744	2.35445	-0.0807494
		0.769032	0.00200343	0.766507	0.00202157	0.774454	0.00199442											2.3436	-0.0780577	2.34515	-0.0619078	2.356	-0.0699828
		0.769532	0.00200343	0.767008	0.00202157	0.774954	0.00198544											2.34515	-0.0645995	2.3467	-0.0592162	2.35755	-0.0592162
		0.770032	0.00199442	0.767508	0.00201248	0.775454	0.00199442											2.3467	-0.0753661	2.34825	-0.0592162	2.3591	-0.0592162
		0.770532	0.00200343	0.768008	0.00201248	0.775954	0.00200343											2.34825	-0.0699828	2.3498	-0.045758	2.36065	-0.0672911
		0.771032	0.00200343	0.768508	0.00203068	0.776453	0.00200343											2.3498	-0.0780577	2.35135	-0.0726744	2.3622	-0.0645995
		0.771532	0.00202157	0.769008	0.00202157	0.776953	0.00198544											2.35135	-0.0699828	2.3529	-0.0726744	2.36375	-0.0780577
		0.772032	0.00200343	0.769508	0.00202157	0.777453	0.00199442											2.3529	-0.0645995	2.35445	-0.0699828	2.3653	-0.0645995
		0.772532	0.00200343	0.770009	0.00202157	0.777953	0.00199442											2.35445	-0.0645995	2.356	-0.0592162	2.36685	-0.0645995
		0.773032	0.00200343	0.770509	0.00202157	0.778453	0.00199442											2.356	-0.0780577	2.35755	-0.0645995	2.3684	-0.0699828
		0.773532	0.00200343	0.771009	0.00202157	0.778953	0.00198544											2.35755	-0.0807494	2.3591	-0.0672911	2.36995	-0.0753661
		0.774032	0.00202157	0.771509	0.00202157	0.779453	0.00197649											2.3591	-0.0753661	2.36065	-0.0538329	2.3715	-0.0807494
		0.774532	0.00201248	0.772009	0.00202157	0.779953	0.00200343											2.36065	-0.0699828	2.3622	-0.0538329	2.37305	-0.0780577
		0.775032	0.00201248	0.77251	0.00202157	0.780453	0.00199442											2.3622	-0.0807494	2.36375	-0.0726744	2.3746	-0.0753661
		0.775532	0.00201248	0.77301	0.00201248	0.780953	0.00197649											2.36375	-0.0699828	2.3653	-0.0645995	2.37615	-0.0726744
		0.776032	0.00202157	0.77351	0.00202157	0.781452	0.00198544											2.3653	-0.0726744	2.36685	-0.0511413	2.3777	-0.0726744
		0.776532	0.00201248	0.77401	0.00201248	0.781952	0.00199442											2.36685	-0.0592162	2.3684	-0.0511413	2.37925	-0.0645995
		0.777032	0.00200343	0.77451	0.00201248	0.782452	0.00199442											2.3684	-0.0780577	2.36995	-0.0538329	2.3808	-0.0592162
		0.777532	0.00201248	0.77501	0.00202157	0.782952	0.00198544											2.36995	-0.0780577	2.3715	-0.0753661	2.38235	-0.0645995
		0.778032	0.00201248	0.775511	0.00202157	0.783452	0.00197649											2.3715	-0.0699828	2.37305	-0.0699828	2.3839	-0.0672911
		0.778532	0.00201248	0.776011	0.00201248	0.783952	0.00198544											2.37305	-0.0645995	2.3746	-0.0592162	2.38545	-0.0699828
		0.779032	0.00201248	0.776511	0.00202157	0.784452	0.00198544											2.3746	-0.0645995	2.37615	-0.0780577	2.387	-0.0726744
		0.779531	0.00200343	0.777011	0.00202157	0.784952	0.00200343											2.37615	-0.0672911	2.3777	-0.0753661	2.38855	-0.0592162
		0.780031	0.00202157	0.777511	0.00202157	0.785452	0.00199442											2.3777	-0.0888243	2.37925	-0.0753661	2.3901	-0.0780577
		0.780531	0.00200343	0.778011	0.00202157	0.785951	0.00200343											2.37925	-0.0780577	2.3808	-0.0753661	2.39165	-0.0592162
		0.781031	0.00202157	0.778512	0.00202157	0.786451	0.00199442											2.3808	-0.0726744	2.38235	-0.0699828	2.3932	-0.0592162
		0.781531	0.00200343	0.779012	0.00202157	0.786951	0.00198544											2.38235	-0.0645995	2.3839	-0.0672911	2.39475	-0.0699828
		0.782031	0.00201248	0.779512	0.00201248	0.787451	0.00198544											2.3839	-0.0672911	2.38545	-0.0699828	2.3963	-0.0672911
		0.782531	0.00200343	0.780012	0.00201248	0.787951	0.00198544											2.38545	-0.0726744	2.387	-0.0538329	2.39785	-0.0619078
		0.783031	0.00202157	0.780512	0.00202157	0.788451	0.00198544											2.387	-0.0699828	2.38855	-0.0672911	2.3994	-0.0726744
		0.783531	0.00201248	0.781012	0.00203068	0.788951	0.00198544											2.38855	-0.0645995	2.3901	-0.0565245	2.40095	-0.0619078
		0.784031	0.00201248	0.781513	0.00200343	0.789451	0.00199442											2.3901	-0.0699828	2.39165	-0.0619078	2.4025	-0.0619078
		0.784531	0.00201248	0.782013	0.00201248	0.789951	0.00200343											2.39165	-0.0511413	2.3932	-0.0672911	2.40405	-0.0726744
		0.785031	0.00201248	0.782513	0.00201248	0.790451	0.00198544											2.3932	-0.0699828	2.39475	-0.0538329	2.4056	-0.0699828
		0.785531	0.00201248	0.783013	0.00201248	0.79095	0.00198544											2.39475	-0.0753661	2.3963	-0.0538329	2.40715	-0.0592162
		0.786031	0.00201248	0.783513	0.00202157	0.79145	0.00198544											2.3963	-0.0699828	2.39785	-0.0592162	2.4087	-0.0619078
		0.786531	0.00200343	0.784014	0.00200343	0.79195	0.00200343											2.39785	-0.0699828	2.3994	-0.0699828	2.41025	-0.0592162
		0.787031	0.00202157	0.784514	0.00201248	0.79245	0.00199442											2.3994	-0.0565245	2.40095	-0.0592162	2.4118	-0.0592162
		0.787531	0.00200343	0.785014	0.00202157	0.79295	0.00199442											2.40095	-0.0780577	2.4025	-0.0592162	2.41335	-0.0699828
		0.788031	0.00201248	0.785514	0.00202157	0.79345	0.00198544											2.4025	-0.0699828	2.40405	-0.0753661	2.4149	-0.0619078
		0.788531	0.00200343	0.786014	0.00202157	0.79395	0.00198544											2.40405	-0.0511413	2.4056	-0.0592162	2.41645	-0.0672911
		0.789031	0.00201248	0.786514	0.00201248	0.79445	0.00199442											2.4056	-0.0619078	2.40715	-0.0672911	2.418	-0.0753661
		0.789531	0.00200343	0.787015	0.00202157	0.79495	0.00199442											2.40715	-0.0699828	2.4087	-0.083441	2.41955	-0.0672911
		0.790031	0.00202157	0.787515	0.00201248	0.795449	0.00198544											2.4087	-0.0645995	2.41025	-0.0645995	2.4211	-0.0672911
		0.790531	0.00202157	0.788015	0.00201248	0.795949	0.00198544											2.41025	-0.0699828	2.4118	-0.0672911	2.42265	-0.0592162
		0.791031	0.00201248	0.788515	0.00200343	0.796449	0.00198544											2.4118	-0.0645995	2.41335	-0.0672911	2.4242	-0.0592162
		0.791531	0.00201248	0.789015	0.00201248	0.796949	0.00198544											2.41335	-0.0726744	2.4149	-0.0753661	2.42575	-0.0753661
		0.792031	0.00202157	0.789515	0.00202157	0.797449	0.00198544											2.4149	-0.0753661	2.41645	-0.0753661	2.4273	-0.0753661
		0.792531	0.00201248	0.790016	0.00201248	0.797949	0.00198544											2.41645	-0.0726744	2.418	-0.0645995	2.42885	-0.0619078
		0.793031	0.00201248	0.790516	0.00201248	0.798449	0.00198544											2.418	-0.0699828	2.41955	-0.0672911	2.4304	-0.0699828
		0.793531	0.00201248	0.791016	0.00200343	0.798949	0.00200343											2.41955	-0.0672911	2.4211	-0.0592162	2.43195	-0.0726744
		0.794031	0.00201248	0.791516	0.00202157	0.799449	0.00198544											2.4211	-0.0645995	2.42265	-0.0645995	2.4335	-0.0645995
		0.794531	0.00200343	0.792016	0.00202157	0.799949	0.00198544											2.42265	-0.0699828	2.4242	-0.0645995	2.43505	-0.0726744
		0.79503	0.00201248	0.792517	0.00201248	0.800448	0.00199442											2.4242	-0.0780577	2.42575	-0.0645995	2.4366	-0.0645995
		0.79553	0.00202157	0.793017	0.00202157	0.800948	0.00199442											2.42575	-0.0753661	2.4273	-0.0699828	2.43815	-0.0780577
		0.79603	0.00200343	0.793517	0.00201248	0.801448	0.00198544											2.4273	-0.0672911	2.42885	-0.0726744	2.4397	-0.0753661
		0.79653	0.00201248	0.794017	0.00200343	0.801948	0.00198544											2.42885	-0.0592162	2.4304	-0.083441	2.44125	-0.0699828
		0.79703	0.00201248	0.794517	0.00201248	0.802448	0.00198544											2.4304	-0.0619078	2.43195	-0.0645995	2.4428	-0.0672911
		0.79753	0.00201248	0.795017	0.00200343	0.802948	0.00199442											2.43195	-0.0672911	2.4335	-0.0699828	2.44435	-0.0645995
		0.79803	0.00200343	0.795518	0.00201248	0.803448	0.00198544											2.4335	-0.0699828	2.43505	-0.0753661	2.4459	-0.0672911
		0.79853	0.00201248	0.796018	0.00201248	0.803948	0.00198544											2.43505	-0.0672911	2.4366	-0.0699828	2.44745	-0.0511413
		0.79903	0.00201248	0.796518	0.00200343	0.804448	0.00197649											2.4366	-0.0753661	2.43815	-0.0672911	2.449	-0.0592162
		0.79953	0.00201248	0.797018	0.00200343	0.804947	0.00197649											2.43815	-0.0619078	2.4397	-0.0753661	2.45055	-0.0592162
		0.80003	0.00201248	0.797518	0.00201248	0.805447	0.00198544											2.4397	-0.0645995	2.44125	-0.0645995	2.4521	-0.0592162
		0.80053	0.00201248	0.798018	0.00201248	0.805947	0.00197649											2.44125	-0.0861326	2.4428	-0.0726744	2.45365	-0.0699828
		0.80103	0.00199442	0.798519	0.00201248	0.806447	0.00199442											2.4428	-0.0672911	2.44435	-0.0592162	2.4552	-0.0645995
		0.80153	0.00202157	0.799019	0.00200343	0.806947	0.00199442											2.44435	-0.0592162	2.4459	-0.0726744	2.45675	-0.0538329
		0.80203	0.00202157	0.799519	0.00200343	0.807447	0.00198544											2.4459	-0.0645995	2.44745	-0.0780577	2.4583	-0.0592162
		0.80253	0.00200343	0.800019	0.00199442	0.807947	0.00197649											2.44745	-0.0592162	2.449	-0.0592162	2.45985	-0.0726744
		0.80303	0.00201248	0.800519	0.00200343	0.808447	0.00197649											2.449	-0.0699828	2.45055	-0.0619078	2.4614	-0.0753661
		0.80353	0.00200343	0.80102	0.00201248	0.808947	0.00198544											2.45055	-0.0726744	2.4521	-0.0753661	2.46295	-0.0672911
		0.80403	0.00201248	0.80152	0.00202157	0.809447	0.00197649											2.4521	-0.083441	2.45365	-0.0726744	2.4645	-0.0645995
		0.80453	0.00201248	0.80202	0.00201248	0.809946	0.00197649											2.45365	-0.0538329	2.4552	-0.0753661	2.46605	-0.0780577
		0.80503	0.00200343	0.80252	0.00201248	0.810446	0.00199442											2.4552	-0.0592162	2.45675	-0.0538329	2.4676	-0.0699828
		0.80553	0.00200343	0.80302	0.00200343	0.810946	0.00198544											2.45675	-0.0699828	2.4583	-0.0672911	2.46915	-0.0753661
		0.80603	0.00202157	0.80352	0.00200343	0.811446	0.00197649											2.4583	-0.0592162	2.45985	-0.0753661	2.4707	-0.0726744
		0.80653	0.00201248	0.804021	0.00201248	0.811946	0.00199442											2.45985	-0.0726744	2.4614	-0.0538329	2.47225	-0.0780577
		0.80703	0.00201248	0.804521	0.00200343	0.812446	0.00196759											2.4614	-0.0726744	2.46295	-0.0619078	2.4738	-0.0619078
		0.80753	0.00200343	0.805021	0.00200343	0.812946	0.00198544											2.46295	-0.0699828	2.4645	-0.0699828	2.47535	-0.0699828
		0.80803	0.00201248	0.805521	0.00200343	0.813446	0.00197649											2.4645	-0.0780577	2.46605	-0.0780577	2.4769	-0.0753661
		0.80853	0.00200343	0.806021	0.00200343	0.813946	0.00198544											2.46605	-0.0753661	2.4676	-0.0592162	2.47845	-0.0753661
		0.80903	0.00201248	0.806521	0.00199442	0.814445	0.00198544											2.4676	-0.0807494	2.46915	-0.0511413	2.48	-0.0645995
		0.80953	0.00202157	0.807022	0.00200343	0.814945	0.00198544											2.46915	-0.0592162	2.4707	-0.0645995	2.48155	-0.0780577
		0.810029	0.00201248	0.807522	0.00201248	0.815445	0.00198544											2.4707	-0.0699828	2.47225	-0.0753661	2.4831	-0.0726744
		0.810529	0.00199442	0.808022	0.00199442	0.815945	0.00197649											2.47225	-0.0699828	2.4738	-0.0807494	2.48465	-0.0619078
		0.811029	0.00201248	0.808522	0.00201248	0.816445	0.00197649											2.4738	-0.0538329	2.47535	-0.0753661	2.4862	-0.0753661
		0.811529	0.00200343	0.809022	0.00200343	0.816945	0.00198544											2.47535	-0.0699828	2.4769	-0.0619078	2.48775	-0.0592162
		0.812029	0.00198544	0.809523	0.00201248	0.817445	0.00198544											2.4769	-0.0726744	2.47845	-0.0699828	2.4893	-0.0753661
		0.812529	0.00201248	0.810023	0.00200343	0.817945	0.00198544											2.47845	-0.0699828	2.48	-0.0699828	2.49085	-0.0753661
		0.813029	0.00199442	0.810523	0.00201248	0.818445	0.00198544											2.48	-0.0699828	2.48155	-0.0726744	2.4924	-0.0592162
		0.813529	0.00201248	0.811023	0.00201248	0.818945	0.00198544											2.48155	-0.0592162	2.4831	-0.0619078	2.49395	-0.0619078
		0.814029	0.00201248	0.811523	0.00200343	0.819444	0.00199442											2.4831	-0.0645995	2.48465	-0.0619078	2.4955	-0.0699828
		0.814529	0.00201248	0.812023	0.00201248	0.819944	0.00197649											2.48465	-0.0672911	2.4862	-0.0538329	2.49705	-0.0726744
		0.815029	0.00201248	0.812524	0.00200343	0.820444	0.00198544											2.4862	-0.0753661	2.48775	-0.0699828	2.4986	-0.0753661
		0.815529	0.00199442	0.813024	0.00199442	0.820944	0.00197649											2.48775	-0.0753661	2.4893	-0.0672911	2.50015	-0.0592162
		0.816029	0.00201248	0.813524	0.00200343	0.821444	0.00198544											2.4893	-0.0592162	2.49085	-0.0645995	2.5017	-0.0672911
		0.816529	0.00200343	0.814024	0.00199442	0.821944	0.00198544											2.49085	-0.0699828	2.4924	-0.0699828	2.50325	-0.0699828
		0.817029	0.00200343	0.814524	0.00199442	0.822444	0.00196759											2.4924	-0.0699828	2.49395	-0.0672911	2.5048	-0.0780577
		0.817529	0.00201248	0.815024	0.00198544	0.822944	0.00198544											2.49395	-0.0780577	2.4955	-0.0699828	2.50635	-0.0645995
		0.818029	0.00200343	0.815525	0.00199442	0.823444	0.00197649											2.4955	-0.0645995	2.49705	-0.0699828	2.5079	-0.0753661
		0.818529	0.00201248	0.816025	0.00201248	0.823943	0.00198544											2.49705	-0.0645995	2.4986	-0.0780577	2.50945	-0.0780577
		0.819029	0.00199442	0.816525	0.00200343	0.824443	0.00197649											2.4986	-0.0672911	2.50015	-0.0753661	2.511	-0.0672911
		0.819529	0.00201248	0.817025	0.00199442	0.824943	0.00198544											2.50015	-0.0780577	2.5017	-0.083441	2.51255	-0.0726744
		0.820029	0.00201248	0.817525	0.00201248	0.825443	0.00196759											2.5017	-0.0592162	2.50325	-0.0592162	2.5141	-0.0592162
		0.820529	0.00200343	0.818025	0.00200343	0.825943	0.00196759											2.50325	-0.0592162	2.5048	-0.0699828	2.51565	-0.0592162
		0.821029	0.00199442	0.818526	0.00201248	0.826443	0.00198544											2.5048	-0.0753661	2.50635	-0.0699828	2.5172	-0.0699828
		0.821529	0.00199442	0.819026	0.00200343	0.826943	0.00198544											2.50635	-0.0592162	2.5079	-0.0672911	2.51875	-0.0645995
		0.822029	0.00200343	0.819526	0.00200343	0.827443	0.00198544											2.5079	-0.0753661	2.50945	-0.0753661	2.5203	-0.0699828
		0.822529	0.00199442	0.820026	0.00201248	0.827943	0.00197649											2.50945	-0.0753661	2.511	-0.0699828	2.52185	-0.0538329
		0.823029	0.00200343	0.820526	0.00200343	0.828443	0.00197649											2.511	-0.0645995	2.51255	-0.0645995	2.5234	-0.0807494
		0.823529	0.00200343	0.821027	0.00200343	0.828942	0.00196759											2.51255	-0.0645995	2.5141	-0.0592162	2.52495	-0.0726744
		0.824029	0.00200343	0.821527	0.00200343	0.829442	0.00195871											2.5141	-0.0645995	2.51565	-0.0726744	2.5265	-0.0592162
		0.824529	0.00200343	0.822027	0.00200343	0.829942	0.00198544											2.51565	-0.0592162	2.5172	-0.0645995	2.52805	-0.0645995
		0.825028	0.00201248	0.822527	0.00199442	0.830442	0.00198544											2.5172	-0.0592162	2.51875	-0.0672911	2.5296	-0.0699828
		0.825528	0.00199442	0.823027	0.00200343	0.830942	0.00197649											2.51875	-0.0645995	2.5203	-0.0726744	2.53115	-0.0780577
		0.826028	0.00200343	0.823527	0.00199442	0.831442	0.00197649											2.5203	-0.0753661	2.52185	-0.0753661	2.5327	-0.0672911
		0.826528	0.00199442	0.824028	0.00200343	0.831942	0.00198544											2.52185	-0.0592162	2.5234	-0.0619078	2.53425	-0.0592162
		0.827028	0.00200343	0.824528	0.00200343	0.832442	0.00197649											2.5234	-0.0645995	2.52495	-0.0645995	2.5358	-0.0645995
		0.827528	0.00200343	0.825028	0.00200343	0.832942	0.00196759											2.52495	-0.0726744	2.5265	-0.0699828	2.53735	-0.0672911
		0.828028	0.00200343	0.825528	0.00199442	0.833441	0.00197649											2.5265	-0.0726744	2.52805	-0.0538329	2.5389	-0.0672911
		0.828528	0.00200343	0.826028	0.00199442	0.833941	0.00198544											2.52805	-0.0699828	2.5296	-0.0699828	2.54045	-0.0699828
		0.829028	0.00200343	0.826528	0.00200343	0.834441	0.00196759											2.5296	-0.0699828	2.53115	-0.0780577	2.542	-0.0592162
		0.829528	0.00199442	0.827029	0.00199442	0.834941	0.00196759											2.53115	-0.0780577	2.5327	-0.0699828	2.54355	-0.0780577
		0.830028	0.00200343	0.827529	0.00200343	0.835441	0.00195871											2.5327	-0.0672911	2.53425	-0.0619078	2.5451	-0.0619078
		0.830528	0.00199442	0.828029	0.00200343	0.835941	0.00199442											2.53425	-0.0753661	2.5358	-0.0592162	2.54665	-0.0699828
		0.831028	0.00200343	0.828529	0.00201248	0.836441	0.00198544											2.5358	-0.0699828	2.53735	-0.0780577	2.5482	-0.0699828
		0.831528	0.00200343	0.829029	0.00200343	0.836941	0.00196759											2.53735	-0.0565245	2.5389	-0.0699828	2.54975	-0.0645995
		0.832028	0.00201248	0.82953	0.00200343	0.837441	0.00197649											2.5389	-0.0672911	2.54045	-0.0645995	2.5513	-0.0645995
		0.832528	0.00200343	0.83003	0.00201248	0.837941	0.00199442											2.54045	-0.0699828	2.542	-0.0672911	2.55285	-0.0780577
		0.833028	0.00199442	0.83053	0.00200343	0.83844	0.00197649											2.542	-0.0672911	2.54355	-0.0619078	2.5544	-0.0780577
		0.833528	0.00200343	0.83103	0.00201248	0.83894	0.00197649											2.54355	-0.0672911	2.5451	-0.0780577	2.55595	-0.0780577
		0.834028	0.00199442	0.83153	0.00200343	0.83944	0.00198544											2.5451	-0.0511413	2.54665	-0.0538329	2.5575	-0.0753661
		0.834528	0.00200343	0.83203	0.00199442	0.83994	0.00197649											2.54665	-0.0753661	2.5482	-0.0780577	2.55905	-0.0699828
		0.835028	0.00199442	0.832531	0.00200343	0.84044	0.00197649											2.5482	-0.0807494	2.54975	-0.0699828	2.5606	-0.0619078
		0.835528	0.00199442	0.833031	0.00200343	0.84094	0.00198544											2.54975	-0.0699828	2.5513	-0.0645995	2.56215	-0.0726744
		0.836028	0.00200343	0.833531	0.00199442	0.84144	0.00197649											2.5513	-0.0753661	2.55285	-0.0645995	2.5637	-0.0592162
		0.836528	0.00199442	0.834031	0.00199442	0.84194	0.00198544											2.55285	-0.0592162	2.5544	-0.0699828	2.56525	-0.0699828
		0.837028	0.00199442	0.834531	0.00198544	0.84244	0.00196759											2.5544	-0.0592162	2.55595	-0.0726744	2.5668	-0.0645995
		0.837528	0.00198544	0.835031	0.00200343	0.84294	0.00196759											2.55595	-0.0672911	2.5575	-0.0672911	2.56835	-0.0726744
		0.838028	0.00200343	0.835532	0.00200343	0.843439	0.00197649											2.5575	-0.0753661	2.55905	-0.0753661	2.5699	-0.0619078
		0.838528	0.00198544	0.836032	0.00200343	0.843939	0.00196759											2.55905	-0.0753661	2.5606	-0.0592162	2.57145	-0.0888243
		0.839028	0.00199442	0.836532	0.00201248	0.844439	0.00197649											2.5606	-0.0619078	2.56215	-0.0699828	2.573	-0.0780577
		0.839528	0.00198544	0.837032	0.00201248	0.844939	0.00197649											2.56215	-0.0753661	2.5637	-0.0753661	2.57455	-0.0726744
		0.840028	0.00200343	0.837532	0.00200343	0.845439	0.00197649											2.5637	-0.0672911	2.56525	-0.0672911	2.5761	-0.0699828
		0.840527	0.00200343	0.838033	0.00200343	0.845939	0.00197649											2.56525	-0.083441	2.5668	-0.0645995	2.57765	-0.0699828
		0.841027	0.00200343	0.838533	0.00201248	0.846439	0.00198544											2.5668	-0.0699828	2.56835	-0.0619078	2.5792	-0.0753661
		0.841527	0.00198544	0.839033	0.00199442	0.846939	0.00196759											2.56835	-0.0780577	2.5699	-0.0672911	2.58075	-0.0538329
		0.842027	0.00199442	0.839533	0.00200343	0.847439	0.00197649											2.5699	-0.0753661	2.57145	-0.0753661	2.5823	-0.0699828
		0.842527	0.00198544	0.840033	0.00199442	0.847938	0.00196759											2.57145	-0.0699828	2.573	-0.0699828	2.58385	-0.0699828
		0.843027	0.00201248	0.840533	0.00199442	0.848438	0.00197649											2.573	-0.0672911	2.57455	-0.0753661	2.5854	-0.0672911
		0.843527	0.00198544	0.841034	0.00200343	0.848938	0.00196759											2.57455	-0.0726744	2.5761	-0.0645995	2.58695	-0.0699828
		0.844027	0.00197649	0.841534	0.00200343	0.849438	0.00197649											2.5761	-0.0807494	2.57765	-0.0699828	2.5885	-0.0538329
		0.844527	0.00198544	0.842034	0.00198544	0.849938	0.00196759											2.57765	-0.0753661	2.5792	-0.083441	2.59005	-0.0699828
		0.845027	0.00201248	0.842534	0.00200343	0.850438	0.00195871											2.5792	-0.0699828	2.58075	-0.0726744	2.5916	-0.0726744
		0.845527	0.00199442	0.843034	0.00200343	0.850938	0.00196759											2.58075	-0.0699828	2.5823	-0.0672911	2.59315	-0.0753661
		0.846027	0.00200343	0.843534	0.00199442	0.851438	0.00195871											2.5823	-0.0753661	2.58385	-0.0780577	2.5947	-0.0538329
		0.846527	0.00198544	0.844035	0.00199442	0.851938	0.00195871											2.58385	-0.0619078	2.5854	-0.0592162	2.59625	-0.0592162
		0.847027	0.00199442	0.844535	0.00200343	0.852438	0.00196759											2.5854	-0.0645995	2.58695	-0.0645995	2.5978	-0.0592162
		0.847527	0.00200343	0.845035	0.00199442	0.852937	0.00197649											2.58695	-0.0645995	2.5885	-0.0753661	2.59935	-0.0726744
		0.848027	0.00199442	0.845535	0.00200343	0.853437	0.00196759											2.5885	-0.0726744	2.59005	-0.0619078	2.6009	-0.0645995
		0.848527	0.00199442	0.846035	0.00199442	0.853937	0.00196759											2.59005	-0.0592162	2.5916	-0.0619078	2.60245	-0.0726744
		0.849027	0.00199442	0.846536	0.00199442	0.854437	0.00197649											2.5916	-0.0672911	2.59315	-0.0484496	2.604	-0.0780577
		0.849527	0.00199442	0.847036	0.00201248	0.854937	0.00196759											2.59315	-0.0592162	2.5947	-0.0592162	2.60555	-0.0645995
		0.850027	0.00200343	0.847536	0.00199442	0.855437	0.00197649											2.5947	-0.0645995	2.59625	-0.0807494	2.6071	-0.0592162
		0.850527	0.00199442	0.848036	0.00199442	0.855937	0.00196759											2.59625	-0.0619078	2.5978	-0.0753661	2.60865	-0.0699828
		0.851027	0.00199442	0.848536	0.00200343	0.856437	0.00196759											2.5978	-0.0699828	2.59935	-0.0699828	2.6102	-0.0699828
		0.851527	0.00200343	0.849036	0.00199442	0.856937	0.00194987											2.59935	-0.0699828	2.6009	-0.0672911	2.61175	-0.0699828
		0.852027	0.00199442	0.849537	0.00199442	0.857436	0.00199442											2.6009	-0.0645995	2.60245	-0.0726744	2.6133	-0.0780577
		0.852527	0.00199442	0.850037	0.00200343	0.857936	0.00197649											2.60245	-0.083441	2.604	-0.0753661	2.61485	-0.0565245
		0.853027	0.00198544	0.850537	0.00200343	0.858436	0.00196759											2.604	-0.0592162	2.60555	-0.0592162	2.6164	-0.0780577
		0.853527	0.00201248	0.851037	0.00200343	0.858936	0.00197649											2.60555	-0.0780577	2.6071	-0.0753661	2.61795	-0.0753661
		0.854027	0.00200343	0.851537	0.00200343	0.859436	0.00197649											2.6071	-0.0592162	2.60865	-0.0807494	2.6195	-0.0780577
		0.854527	0.00200343	0.852037	0.00199442	0.859936	0.00196759											2.60865	-0.0511413	2.6102	-0.0619078	2.62105	-0.0726744
		0.855027	0.00199442	0.852538	0.00199442	0.860436	0.00197649											2.6102	-0.0592162	2.61175	-0.0592162	2.6226	-0.0592162
		0.855526	0.00198544	0.853038	0.00199442	0.860936	0.00197649											2.61175	-0.0619078	2.6133	-0.0672911	2.62415	-0.0753661
		0.856026	0.00200343	0.853538	0.00199442	0.861436	0.00198544											2.6133	-0.0753661	2.61485	-0.0645995	2.6257	-0.0753661
		0.856526	0.00200343	0.854038	0.00199442	0.861936	0.00197649											2.61485	-0.0592162	2.6164	-0.0645995	2.62725	-0.0699828
		0.857026	0.00199442	0.854538	0.00199442	0.862435	0.00196759											2.6164	-0.0592162	2.61795	-0.0619078	2.6288	-0.0753661
		0.857526	0.00200343	0.855038	0.00201248	0.862935	0.00198544											2.61795	-0.0645995	2.6195	-0.0645995	2.63035	-0.0780577
		0.858026	0.00200343	0.855539	0.00199442	0.863435	0.00195871											2.6195	-0.0726744	2.62105	-0.0753661	2.6319	-0.0780577
		0.858526	0.00199442	0.856039	0.00201248	0.863935	0.00196759											2.62105	-0.0672911	2.6226	-0.083441	2.63345	-0.0672911
		0.859026	0.00200343	0.856539	0.00200343	0.864435	0.00196759											2.6226	-0.0699828	2.62415	-0.0672911	2.635	-0.0753661
		0.859526	0.00200343	0.857039	0.00199442	0.864935	0.00196759											2.62415	-0.0699828	2.6257	-0.0672911	2.63655	-0.0753661
		0.860026	0.00200343	0.857539	0.00201248	0.865435	0.00198544											2.6257	-0.0753661	2.62725	-0.0592162	2.6381	-0.083441
		0.860526	0.00199442	0.85804	0.00200343	0.865935	0.00196759											2.62725	-0.0511413	2.6288	-0.0565245	2.63965	-0.0645995
		0.861026	0.00199442	0.85854	0.00199442	0.866435	0.00198544											2.6288	-0.0699828	2.63035	-0.0753661	2.6412	-0.083441
		0.861526	0.00197649	0.85904	0.00200343	0.866934	0.00197649											2.63035	-0.0699828	2.6319	-0.0672911	2.64275	-0.0645995
		0.862026	0.00200343	0.85954	0.00200343	0.867434	0.00196759											2.6319	-0.0726744	2.63345	-0.0699828	2.6443	-0.0672911
		0.862526	0.00200343	0.86004	0.00200343	0.867934	0.00196759											2.63345	-0.0592162	2.635	-0.0619078	2.64585	-0.0645995
		0.863026	0.00199442	0.86054	0.00200343	0.868434	0.00195871											2.635	-0.0672911	2.63655	-0.0699828	2.6474	-0.0645995
		0.863526	0.00198544	0.861041	0.00200343	0.868934	0.00198544											2.63655	-0.0699828	2.6381	-0.0753661	2.64895	-0.0726744
		0.864026	0.00199442	0.861541	0.00199442	0.869434	0.00197649											2.6381	-0.0699828	2.63965	-0.0619078	2.6505	-0.0753661
		0.864526	0.00200343	0.862041	0.00200343	0.869934	0.00197649											2.63965	-0.0699828	2.6412	-0.0726744	2.65205	-0.0592162
		0.865026	0.00198544	0.862541	0.00197649	0.870434	0.00197649											2.6412	-0.0861326	2.64275	-0.0645995	2.6536	-0.0726744
		0.865526	0.00199442	0.863041	0.00199442	0.870934	0.00196759											2.64275	-0.0645995	2.6443	-0.0592162	2.65515	-0.0726744
		0.866026	0.00199442	0.863541	0.00200343	0.871434	0.00196759											2.6443	-0.0753661	2.64585	-0.0699828	2.6567	-0.0699828
		0.866526	0.00199442	0.864042	0.00200343	0.871933	0.00195871											2.64585	-0.0753661	2.6474	-0.0699828	2.65825	-0.0753661
		0.867026	0.00199442	0.864542	0.00199442	0.872433	0.00196759											2.6474	-0.0753661	2.64895	-0.0645995	2.6598	-0.0645995
		0.867526	0.00199442	0.865042	0.00199442	0.872933	0.00198544											2.64895	-0.0753661	2.6505	-0.0672911	2.66135	-0.083441
		0.868026	0.00198544	0.865542	0.00199442	0.873433	0.00198544											2.6505	-0.0619078	2.65205	-0.083441	2.6629	-0.0592162
		0.868526	0.00198544	0.866042	0.00202157	0.873933	0.00197649											2.65205	-0.0592162	2.6536	-0.0699828	2.66445	-0.0619078
		0.869026	0.00199442	0.866543	0.00201248	0.874433	0.00197649											2.6536	-0.0619078	2.65515	-0.0538329	2.666	-0.0753661
		0.869526	0.00199442	0.867043	0.00202157	0.874933	0.00198544											2.65515	-0.0672911	2.6567	-0.0672911	2.66755	-0.0780577
		0.870026	0.00199442	0.867543	0.00201248	0.875433	0.00196759											2.6567	-0.0619078	2.65825	-0.0645995	2.6691	-0.0699828
		0.870526	0.00200343	0.868043	0.00201248	0.875933	0.00197649											2.65825	-0.0592162	2.6598	-0.0619078	2.67065	-0.0645995
		0.871025	0.00199442	0.868543	0.00202157	0.876432	0.00198544											2.6598	-0.0592162	2.66135	-0.0780577	2.6722	-0.0753661
		0.871525	0.00198544	0.869043	0.00201248	0.876932	0.00198544											2.66135	-0.0592162	2.6629	-0.0645995	2.67375	-0.0780577
		0.872025	0.00198544	0.869544	0.00201248	0.877432	0.00198544											2.6629	-0.0726744	2.66445	-0.0726744	2.6753	-0.0592162
		0.872525	0.00199442	0.870044	0.00200343	0.877932	0.00197649											2.66445	-0.0699828	2.666	-0.0645995	2.67685	-0.0699828
		0.873025	0.00198544	0.870544	0.00201248	0.878432	0.00197649											2.666	-0.0780577	2.66755	-0.0645995	2.6784	-0.0592162
		0.873525	0.00198544	0.871044	0.00200343	0.878932	0.00197649											2.66755	-0.0753661	2.6691	-0.0619078	2.67995	-0.0592162
		0.874025	0.00198544	0.871544	0.00199442	0.879432	0.00198544											2.6691	-0.0753661	2.67065	-0.0592162	2.6815	-0.0592162
		0.874525	0.00198544	0.872044	0.00200343	0.879932	0.00197649											2.67065	-0.0672911	2.6722	-0.0672911	2.68305	-0.0538329
		0.875025	0.00198544	0.872545	0.00201248	0.880432	0.00197649											2.6722	-0.0645995	2.67375	-0.0699828	2.6846	-0.0619078
		0.875525	0.00198544	0.873045	0.00201248	0.880932	0.00197649											2.67375	-0.083441	2.6753	-0.0699828	2.68615	-0.0672911
		0.876025	0.00198544	0.873545	0.00202157	0.881431	0.00196759											2.6753	-0.0592162	2.67685	-0.0699828	2.6877	-0.0672911
		0.876525	0.00199442	0.874045	0.00200343	0.881931	0.00198544											2.67685	-0.0538329	2.6784	-0.0672911	2.68925	-0.0699828
		0.877025	0.00200343	0.874545	0.00199442	0.882431	0.00196759											2.6784	-0.0672911	2.67995	-0.0753661	2.6908	-0.0753661
		0.877525	0.00198544	0.875046	0.00199442	0.882931	0.00197649											2.67995	-0.0780577	2.6815	-0.0592162	2.69235	-0.0780577
		0.878025	0.00198544	0.875546	0.00199442	0.883431	0.00195871											2.6815	-0.0699828	2.68305	-0.0699828	2.6939	-0.0753661
		0.878525	0.00200343	0.876046	0.00198544	0.883931	0.00195871											2.68305	-0.0726744	2.6846	-0.0753661	2.69545	-0.0699828
		0.879025	0.00199442	0.876546	0.00201248	0.884431	0.00196759											2.6846	-0.0753661	2.68615	-0.0699828	2.697	-0.0538329
		0.879525	0.00198544	0.877046	0.00202157	0.884931	0.00196759											2.68615	-0.0753661	2.6877	-0.0726744	2.69855	-0.0888243
		0.880025	0.00198544	0.877546	0.00200343	0.885431	0.00195871											2.6877	-0.0672911	2.68925	-0.0672911	2.7001	-0.0672911
		0.880525	0.00199442	0.878047	0.00200343	0.88593	0.00198544											2.68925	-0.0699828	2.6908	-0.0672911	2.70165	-0.0780577
		0.881025	0.00197649	0.878547	0.00200343	0.88643	0.00195871											2.6908	-0.0726744	2.69235	-0.0780577	2.7032	-0.0592162
		0.881525	0.00197649	0.879047	0.00198544	0.88693	0.00196759											2.69235	-0.0592162	2.6939	-0.0753661	2.70475	-0.0672911
		0.882025	0.00198544	0.879547	0.00198544	0.88743	0.00197649											2.6939	-0.0753661	2.69545	-0.0753661	2.7063	-0.0726744
		0.882525	0.00198544	0.880047	0.00199442	0.88793	0.00195871											2.69545	-0.0699828	2.697	-0.0592162	2.70785	-0.0699828
		0.883025	0.00198544	0.880547	0.00199442	0.88843	0.00196759											2.697	-0.0699828	2.69855	-0.0592162	2.7094	-0.0753661
		0.883525	0.00199442	0.881048	0.00200343	0.88893	0.00198544											2.69855	-0.0699828	2.7001	-0.0726744	2.71095	-0.0699828
		0.884025	0.00198544	0.881548	0.00200343	0.88943	0.00198544											2.7001	-0.0807494	2.70165	-0.0726744	2.7125	-0.0780577
		0.884525	0.00199442	0.882048	0.00200343	0.88993	0.00195871											2.70165	-0.0699828	2.7032	-0.0699828	2.71405	-0.0592162
		0.885025	0.00198544	0.882548	0.00198544	0.89043	0.00196759											2.7032	-0.0699828	2.70475	-0.0645995	2.7156	-0.0645995
		0.885525	0.00199442	0.883048	0.00200343	0.890929	0.00198544											2.70475	-0.0645995	2.7063	-0.0753661	2.71715	-0.0672911
		0.886024	0.00198544	0.883549	0.00200343	0.891429	0.00195871											2.7063	-0.0645995	2.70785	-0.0726744	2.7187	-0.0726744
		0.886524	0.00199442	0.884049	0.00199442	0.891929	0.00196759											2.70785	-0.0699828	2.7094	-0.0645995	2.72025	-0.0592162
		0.887024	0.00198544	0.884549	0.00199442	0.892429	0.00196759											2.7094	-0.0699828	2.71095	-0.0726744	2.7218	-0.0699828
		0.887524	0.00197649	0.885049	0.00200343	0.892929	0.00195871											2.71095	-0.0645995	2.7125	-0.0645995	2.72335	-0.0753661
		0.888024	0.00197649	0.885549	0.00199442	0.893429	0.00196759											2.7125	-0.0645995	2.71405	-0.0753661	2.7249	-0.0645995
		0.888524	0.00199442	0.886049	0.00200343	0.893929	0.00194987											2.71405	-0.0753661	2.7156	-0.0753661	2.72645	-0.0619078
		0.889024	0.00200343	0.88655	0.00201248	0.894429	0.00196759											2.7156	-0.0592162	2.71715	-0.0619078	2.728	-0.0511413
		0.889524	0.00199442	0.88705	0.00199442	0.894929	0.00194987											2.71715	-0.0619078	2.7187	-0.0780577	2.72955	-0.0672911
		0.890024	0.00199442	0.88755	0.00200343	0.895428	0.00195871											2.7187	-0.0538329	2.72025	-0.0699828	2.7311	-0.0753661
		0.890524	0.00198544	0.88805	0.00200343	0.895928	0.00195871											2.72025	-0.0699828	2.7218	-0.0538329	2.73265	-0.0619078
		0.891024	0.00200343	0.88855	0.00199442	0.896428	0.00195871											2.7218	-0.0619078	2.72335	-0.0592162	2.7342	-0.0753661
		0.891524	0.00198544	0.88905	0.00199442	0.896928	0.00194987											2.72335	-0.0726744	2.7249	-0.0645995	2.73575	-0.0753661
		0.892024	0.00198544	0.889551	0.00199442	0.897428	0.00196759											2.7249	-0.0699828	2.72645	-0.0753661	2.7373	-0.0645995
		0.892524	0.00199442	0.890051	0.00198544	0.897928	0.00197649											2.72645	-0.0672911	2.728	-0.0726744	2.73885	-0.0645995
		0.893024	0.00199442	0.890551	0.00200343	0.898428	0.00196759											2.728	-0.0699828	2.72955	-0.0726744	2.7404	-0.0672911
		0.893524	0.00199442	0.891051	0.00200343	0.898928	0.00195871											2.72955	-0.0753661	2.7311	-0.0592162	2.74195	-0.0619078
		0.894024	0.00199442	0.891551	0.00199442	0.899428	0.00195871											2.7311	-0.0699828	2.73265	-0.0645995	2.7435	-0.0753661
		0.894524	0.00198544	0.892051	0.00200343	0.899928	0.00195871											2.73265	-0.0780577	2.7342	-0.0619078	2.74505	-0.0672911
		0.895024	0.00200343	0.892552	0.00198544	0.900427	0.00195871											2.7342	-0.0753661	2.73575	-0.0780577	2.7466	-0.0699828
		0.895524	0.00199442	0.893052	0.00199442	0.900927	0.00196759											2.73575	-0.0753661	2.7373	-0.0753661	2.74815	-0.0511413
		0.896024	0.00199442	0.893552	0.00199442	0.901427	0.00197649											2.7373	-0.0780577	2.73885	-0.0565245	2.7497	-0.0592162
		0.896524	0.00199442	0.894052	0.00200343	0.901927	0.00195871											2.73885	-0.0672911	2.7404	-0.0645995	2.75125	-0.0645995
		0.897024	0.00198544	0.894552	0.00199442	0.902427	0.00195871											2.7404	-0.0672911	2.74195	-0.0511413	2.7528	-0.0672911
		0.897524	0.00200343	0.895053	0.00199442	0.902927	0.00195871											2.74195	-0.0645995	2.7435	-0.0699828	2.75435	-0.0726744
		0.898024	0.00198544	0.895553	0.00199442	0.903427	0.00195871											2.7435	-0.083441	2.74505	-0.0645995	2.7559	-0.0753661
		0.898524	0.00198544	0.896053	0.00200343	0.903927	0.00196759											2.74505	-0.0645995	2.7466	-0.0592162	2.75745	-0.0645995
		0.899024	0.00197649	0.896553	0.00198544	0.904427	0.00195871											2.7466	-0.0780577	2.74815	-0.0672911	2.759	-0.083441
		0.899524	0.00198544	0.897053	0.00199442	0.904926	0.00195871											2.74815	-0.0753661	2.7497	-0.0753661	2.76055	-0.0753661
		0.900024	0.00197649	0.897553	0.00198544	0.905426	0.00195871											2.7497	-0.0484496	2.75125	-0.0672911	2.7621	-0.0645995
		0.900524	0.00198544	0.898054	0.00200343	0.905926	0.00195871											2.75125	-0.0645995	2.7528	-0.0645995	2.76365	-0.0726744
		0.901024	0.00198544	0.898554	0.00200343	0.906426	0.00195871											2.7528	-0.0645995	2.75435	-0.0699828	2.7652	-0.0619078
		0.901523	0.00197649	0.899054	0.00198544	0.906926	0.00196759											2.75435	-0.0645995	2.7559	-0.0592162	2.76675	-0.0780577
		0.902023	0.00199442	0.899554	0.00198544	0.907426	0.00195871											2.7559	-0.0753661	2.75745	-0.0645995	2.7683	-0.0726744
		0.902523	0.00198544	0.900054	0.00197649	0.907926	0.00195871											2.75745	-0.0672911	2.759	-0.0645995	2.76985	-0.0645995
		0.903023	0.00198544	0.900554	0.00198544	0.908426	0.00195871											2.759	-0.0699828	2.76055	-0.0726744	2.7714	-0.0592162
		0.903523	0.00199442	0.901055	0.00198544	0.908926	0.00195871											2.76055	-0.0753661	2.7621	-0.0699828	2.77295	-0.0592162
		0.904023	0.00197649	0.901555	0.00200343	0.909426	0.00195871											2.7621	-0.0645995	2.76365	-0.0619078	2.7745	-0.0645995
		0.904523	0.00198544	0.902055	0.00200343	0.909925	0.00195871											2.76365	-0.0672911	2.7652	-0.0699828	2.77605	-0.0672911
		0.905023	0.00198544	0.902555	0.00199442	0.910425	0.00195871											2.7652	-0.0619078	2.76675	-0.0699828	2.7776	-0.0484496
		0.905523	0.00198544	0.903055	0.00200343	0.910925	0.00194987											2.76675	-0.0699828	2.7683	-0.0726744	2.77915	-0.083441
		0.906023	0.00198544	0.903556	0.00197649	0.911425	0.00195871											2.7683	-0.0753661	2.76985	-0.0645995	2.7807	-0.0699828
		0.906523	0.00199442	0.904056	0.00198544	0.911925	0.00195871											2.76985	-0.0592162	2.7714	-0.0538329	2.78225	-0.0645995
		0.907023	0.00197649	0.904556	0.00198544	0.912425	0.00196759											2.7714	-0.0592162	2.77295	-0.0619078	2.7838	-0.0699828
		0.907523	0.00198544	0.905056	0.00199442	0.912925	0.00196759											2.77295	-0.0726744	2.7745	-0.0645995	2.78535	-0.0726744
		0.908023	0.00199442	0.905556	0.00198544	0.913425	0.00195871											2.7745	-0.0619078	2.77605	-0.083441	2.7869	-0.0619078
		0.908523	0.00198544	0.906056	0.00199442	0.913925	0.00195871											2.77605	-0.0780577	2.7776	-0.0619078	2.78845	-0.0672911
		0.909023	0.00199442	0.906557	0.00198544	0.914425	0.00195871											2.7776	-0.0538329	2.77915	-0.0699828	2.79	-0.0699828
		0.909523	0.00197649	0.907057	0.00198544	0.914924	0.00195871											2.77915	-0.0699828	2.7807	-0.0619078	2.79155	-0.0699828
		0.910023	0.00198544	0.907557	0.00200343	0.915424	0.00195871											2.7807	-0.0645995	2.78225	-0.0645995	2.7931	-0.0619078
		0.910523	0.00197649	0.908057	0.00199442	0.915924	0.00195871											2.78225	-0.0592162	2.7838	-0.0699828	2.79465	-0.0619078
		0.911023	0.00198544	0.908557	0.00198544	0.916424	0.00195871											2.7838	-0.0699828	2.78535	-0.0672911	2.7962	-0.0592162
		0.911523	0.00198544	0.909057	0.00199442	0.916924	0.00195871											2.78535	-0.0753661	2.7869	-0.0672911	2.79775	-0.0619078
		0.912023	0.00198544	0.909558	0.00198544	0.917424	0.00195871											2.7869	-0.0645995	2.78845	-0.0861326	2.7993	-0.0753661
		0.912523	0.00197649	0.910058	0.00200343	0.917924	0.00195871											2.78845	-0.0699828	2.79	-0.0592162	2.80085	-0.0592162
		0.913023	0.00198544	0.910558	0.00199442	0.918424	0.00197649											2.79	-0.083441	2.79155	-0.0699828	2.8024	-0.0645995
		0.913523	0.00198544	0.911058	0.00199442	0.918924	0.00196759											2.79155	-0.0645995	2.7931	-0.0645995	2.80395	-0.0672911
		0.914023	0.00199442	0.911558	0.00198544	0.919423	0.00196759											2.7931	-0.0592162	2.79465	-0.0645995	2.8055	-0.0538329
		0.914523	0.00199442	0.912059	0.00199442	0.919923	0.00194987											2.79465	-0.0645995	2.7962	-0.0699828	2.80705	-0.0619078
		0.915023	0.00199442	0.912559	0.00199442	0.920423	0.00196759											2.7962	-0.0780577	2.79775	-0.0753661	2.8086	-0.0726744
		0.915523	0.00199442	0.913059	0.00201248	0.920923	0.00196759											2.79775	-0.0699828	2.7993	-0.0780577	2.81015	-0.0780577
		0.916023	0.00199442	0.913559	0.00200343	0.921423	0.00195871											2.7993	-0.0699828	2.80085	-0.0645995	2.8117	-0.0538329
		0.916522	0.00199442	0.914059	0.00199442	0.921923	0.00195871											2.80085	-0.0780577	2.8024	-0.0753661	2.81325	-0.0753661
		0.917022	0.00197649	0.914559	0.00199442	0.922423	0.00196759											2.8024	-0.0753661	2.80395	-0.0753661	2.8148	-0.0672911
		0.917522	0.00197649	0.91506	0.00200343	0.922923	0.00194987											2.80395	-0.0645995	2.8055	-0.0726744	2.81635	-0.0699828
		0.918022	0.00198544	0.91556	0.00200343	0.923423	0.00196759											2.8055	-0.0645995	2.80705	-0.083441	2.8179	-0.0645995
		0.918522	0.00198544	0.91606	0.00199442	0.923923	0.00196759											2.80705	-0.0645995	2.8086	-0.0753661	2.81945	-0.0592162
		0.919022	0.00199442	0.91656	0.00197649	0.924422	0.00195871											2.8086	-0.0699828	2.81015	-0.0672911	2.821	-0.0753661
		0.919522	0.00199442	0.91706	0.00200343	0.924922	0.00197649											2.81015	-0.0645995	2.8117	-0.0645995	2.82255	-0.0672911
		0.920022	0.00198544	0.91756	0.00199442	0.925422	0.00197649											2.8117	-0.0726744	2.81325	-0.0753661	2.8241	-0.0753661
		0.920522	0.00198544	0.918061	0.00199442	0.925922	0.00194987											2.81325	-0.0699828	2.8148	-0.0619078	2.82565	-0.0780577
		0.921022	0.00198544	0.918561	0.00199442	0.926422	0.00196759											2.8148	-0.0645995	2.81635	-0.0726744	2.8272	-0.0807494
		0.921522	0.00199442	0.919061	0.00198544	0.926922	0.00195871											2.81635	-0.0645995	2.8179	-0.0619078	2.82875	-0.0645995
		0.922022	0.00198544	0.919561	0.00198544	0.927422	0.00195871											2.8179	-0.0780577	2.81945	-0.0511413	2.8303	-0.0699828
		0.922522	0.00197649	0.920061	0.00199442	0.927922	0.00196759											2.81945	-0.0619078	2.821	-0.0699828	2.83185	-0.0699828
		0.923022	0.00199442	0.920562	0.00198544	0.928422	0.00195871											2.821	-0.0753661	2.82255	-0.0753661	2.8334	-0.0592162
		0.923522	0.00198544	0.921062	0.00200343	0.928921	0.00195871											2.82255	-0.0672911	2.8241	-0.0645995	2.83495	-0.0645995
		0.924022	0.00197649	0.921562	0.00200343	0.929421	0.00195871											2.8241	-0.0726744	2.82565	-0.0780577	2.8365	-0.0699828
		0.924522	0.00198544	0.922062	0.00199442	0.929921	0.00195871											2.82565	-0.0645995	2.8272	-0.0780577	2.83805	-0.0699828
		0.925022	0.00198544	0.922562	0.00201248	0.930421	0.00196759											2.8272	-0.0753661	2.82875	-0.0699828	2.8396	-0.0672911
		0.925522	0.00198544	0.923062	0.00201248	0.930921	0.00195871											2.82875	-0.0619078	2.8303	-0.0753661	2.84115	-0.0538329
		0.926022	0.00199442	0.923563	0.00199442	0.931421	0.00195871											2.8303	-0.0592162	2.83185	-0.0699828	2.8427	-0.0699828
		0.926522	0.00197649	0.924063	0.00198544	0.931921	0.00196759											2.83185	-0.0565245	2.8334	-0.0645995	2.84425	-0.0619078
		0.927022	0.00198544	0.924563	0.00200343	0.932421	0.00196759											2.8334	-0.0726744	2.83495	-0.0753661	2.8458	-0.0753661
		0.927522	0.00199442	0.925063	0.00200343	0.932921	0.00195871											2.83495	-0.0780577	2.8365	-0.0699828	2.84735	-0.0592162
		0.928022	0.00198544	0.925563	0.00200343	0.933421	0.00195871											2.8365	-0.0753661	2.83805	-0.0592162	2.8489	-0.0726744
		0.928522	0.00198544	0.926063	0.00199442	0.93392	0.00196759											2.83805	-0.0780577	2.8396	-0.0592162	2.85045	-0.0726744
		0.929022	0.00198544	0.926564	0.00198544	0.93442	0.00196759											2.8396	-0.0753661	2.84115	-0.0699828	2.852	-0.0699828
		0.929522	0.00199442	0.927064	0.00198544	0.93492	0.00196759											2.84115	-0.0753661	2.8427	-0.0672911	2.85355	-0.0753661
		0.930022	0.00198544	0.927564	0.00199442	0.93542	0.00194987											2.8427	-0.0592162	2.84425	-0.083441	2.8551	-0.0672911
		0.930522	0.00198544	0.928064	0.00200343	0.93592	0.00195871											2.84425	-0.0726744	2.8458	-0.0726744	2.85665	-0.0726744
		0.931022	0.00197649	0.928564	0.00200343	0.93642	0.00194987											2.8458	-0.0780577	2.84735	-0.0619078	2.8582	-0.0645995
		0.931521	0.00198544	0.929064	0.00200343	0.93692	0.00196759											2.84735	-0.0753661	2.8489	-0.0699828	2.85975	-0.0699828
		0.932021	0.00197649	0.929565	0.00200343	0.93742	0.00195871											2.8489	-0.0592162	2.85045	-0.0780577	2.8613	-0.0672911
		0.932521	0.00198544	0.930065	0.00198544	0.93792	0.00196759											2.85045	-0.0699828	2.852	-0.0726744	2.86285	-0.0672911
		0.933021	0.00198544	0.930565	0.00198544	0.938419	0.00195871											2.852	-0.0699828	2.85355	-0.0672911	2.8644	-0.0565245
		0.933521	0.00197649	0.931065	0.00199442	0.938919	0.00195871											2.85355	-0.0753661	2.8551	-0.0699828	2.86595	-0.0726744
		0.934021	0.00198544	0.931565	0.00198544	0.939419	0.00196759											2.8551	-0.0645995	2.85665	-0.0645995	2.8675	-0.0672911
		0.934521	0.00196759	0.932066	0.00199442	0.939919	0.00195871											2.85665	-0.0619078	2.8582	-0.0726744	2.86905	-0.0672911
		0.935021	0.00198544	0.932566	0.00198544	0.940419	0.00194987											2.8582	-0.0619078	2.85975	-0.0645995	2.8706	-0.0511413
		0.935521	0.00197649	0.933066	0.00199442	0.940919	0.00194987											2.85975	-0.0484496	2.8613	-0.0699828	2.87215	-0.0645995
		0.936021	0.00197649	0.933566	0.00199442	0.941419	0.00194987											2.8613	-0.0699828	2.86285	-0.0699828	2.8737	-0.0672911
		0.936521	0.00199442	0.934066	0.00198544	0.941919	0.00195871											2.86285	-0.0538329	2.8644	-0.0592162	2.87525	-0.0726744
		0.937021	0.00198544	0.934566	0.00200343	0.942419	0.00194107											2.8644	-0.0726744	2.86595	-0.0699828	2.8768	-0.0726744
		0.937521	0.00198544	0.935067	0.00199442	0.942919	0.00195871											2.86595	-0.0672911	2.8675	-0.0753661	2.87835	-0.0780577
		0.938021	0.00197649	0.935567	0.00198544	0.943418	0.00195871											2.8675	-0.0645995	2.86905	-0.0538329	2.8799	-0.0753661
		0.938521	0.00198544	0.936067	0.00198544	0.943918	0.00194987											2.86905	-0.0645995	2.8706	-0.0645995	2.88145	-0.0726744
		0.939021	0.00198544	0.936567	0.00199442	0.944418	0.00194987											2.8706	-0.0592162	2.87215	-0.0780577	2.883	-0.0645995
		0.939521	0.00197649	0.937067	0.00197649	0.944918	0.00194987											2.87215	-0.0592162	2.8737	-0.0619078	2.88455	-0.0753661
		0.940021	0.00198544	0.937567	0.00198544	0.945418	0.00195871											2.8737	-0.0753661	2.87525	-0.0592162	2.8861	-0.0672911
		0.940521	0.00198544	0.938068	0.00199442	0.945918	0.00195871											2.87525	-0.0645995	2.8768	-0.0619078	2.88765	-0.0619078
		0.941021	0.00199442	0.938568	0.00200343	0.946418	0.00195871											2.8768	-0.0672911	2.87835	-0.0645995	2.8892	-0.0592162
		0.941521	0.00199442	0.939068	0.00198544	0.946918	0.00195871											2.87835	-0.0672911	2.8799	-0.0672911	2.89075	-0.0645995
		0.942021	0.00198544	0.939568	0.00198544	0.947418	0.00194987											2.8799	-0.0565245	2.88145	-0.0645995	2.8923	-0.0565245
		0.942521	0.00198544	0.940068	0.00199442	0.947917	0.00194987											2.88145	-0.0592162	2.883	-0.0726744	2.89385	-0.0672911
		0.943021	0.00199442	0.940569	0.00196759	0.948417	0.00196759											2.883	-0.0699828	2.88455	-0.0726744	2.8954	-0.0753661
		0.943521	0.00198544	0.941069	0.00199442	0.948917	0.00195871											2.88455	-0.0699828	2.8861	-0.0726744	2.89695	-0.0511413
		0.944021	0.00199442	0.941569	0.00199442	0.949417	0.00195871											2.8861	-0.0699828	2.88765	-0.0619078	2.8985	-0.0753661
		0.944521	0.00198544	0.942069	0.00198544	0.949917	0.00195871											2.88765	-0.0645995	2.8892	-0.0619078	2.90005	-0.0699828
		0.945021	0.00197649	0.942569	0.00199442	0.950417	0.00194987											2.8892	-0.0780577	2.89075	-0.0645995	2.9016	-0.0699828
		0.945521	0.00198544	0.943069	0.00199442	0.950917	0.00194987											2.89075	-0.0753661	2.8923	-0.0780577	2.90315	-0.0726744
		0.946021	0.00199442	0.94357	0.00198544	0.951417	0.00194987											2.8923	-0.0726744	2.89385	-0.0538329	2.9047	-0.0645995
		0.946521	0.00196759	0.94407	0.00199442	0.951917	0.00195871											2.89385	-0.0699828	2.8954	-0.0645995	2.90625	-0.0592162
		0.94702	0.00197649	0.94457	0.00198544	0.952417	0.00195871											2.8954	-0.0672911	2.89695	-0.0726744	2.9078	-0.0753661
		0.94752	0.00196759	0.94507	0.00199442	0.952916	0.00194107											2.89695	-0.0753661	2.8985	-0.0672911	2.90935	-0.0592162
		0.94802	0.00200343	0.94557	0.00199442	0.953416	0.00194987											2.8985	-0.0592162	2.90005	-0.0672911	2.9109	-0.0592162
		0.94852	0.00197649	0.94607	0.00198544	0.953916	0.00195871											2.90005	-0.0672911	2.9016	-0.0753661	2.91245	-0.0645995
		0.94902	0.00196759	0.946571	0.00199442	0.954416	0.00195871											2.9016	-0.0511413	2.90315	-0.0753661	2.914	-0.0699828
		0.94952	0.00197649	0.947071	0.00199442	0.954916	0.00194987											2.90315	-0.0538329	2.9047	-0.0699828	2.91555	-0.0619078
		0.95002	0.00197649	0.947571	0.00199442	0.955416	0.00196759											2.9047	-0.0780577	2.90625	-0.0753661	2.9171	-0.0672911
		0.95052	0.00196759	0.948071	0.00199442	0.955916	0.00194987											2.90625	-0.0753661	2.9078	-0.0645995	2.91865	-0.0592162
		0.95102	0.00197649	0.948571	0.00199442	0.956416	0.00195871											2.9078	-0.0699828	2.90935	-0.0699828	2.9202	-0.0619078
		0.95152	0.00198544	0.949072	0.00199442	0.956916	0.00195871											2.90935	-0.0699828	2.9109	-0.0726744	2.92175	-0.0699828
		0.95202	0.00198544	0.949572	0.00198544	0.957415	0.00195871											2.9109	-0.0565245	2.91245	-0.0672911	2.9233	-0.0807494
		0.95252	0.00196759	0.950072	0.00199442	0.957915	0.00195871											2.91245	-0.0538329	2.914	-0.0888243	2.92485	-0.0807494
		0.95302	0.00197649	0.950572	0.00200343	0.958415	0.00194987											2.914	-0.0672911	2.91555	-0.0619078	2.9264	-0.0780577
		0.95352	0.00198544	0.951072	0.00199442	0.958915	0.00194987											2.91555	-0.0672911	2.9171	-0.0699828	2.92795	-0.0538329
		0.95402	0.00198544	0.951572	0.00199442	0.959415	0.00194987											2.9171	-0.0753661	2.91865	-0.0592162	2.9295	-0.0672911
		0.95452	0.00197649	0.952073	0.00199442	0.959915	0.00194987											2.91865	-0.0672911	2.9202	-0.0645995	2.93105	-0.0753661
		0.95502	0.00196759	0.952573	0.00198544	0.960415	0.00194987											2.9202	-0.0753661	2.92175	-0.0592162	2.9326	-0.0699828
		0.95552	0.00198544	0.953073	0.00199442	0.960915	0.00194987											2.92175	-0.0592162	2.9233	-0.0672911	2.93415	-0.0699828
		0.95602	0.00199442	0.953573	0.00197649	0.961415	0.00194987											2.9233	-0.0699828	2.92485	-0.0592162	2.9357	-0.0619078
		0.95652	0.00198544	0.954073	0.00197649	0.961915	0.00196759											2.92485	-0.0753661	2.9264	-0.0726744	2.93725	-0.0592162
		0.95702	0.00198544	0.954573	0.00197649	0.962414	0.00197649											2.9264	-0.0672911	2.92795	-0.0699828	2.9388	-0.0753661
		0.95752	0.00197649	0.955074	0.00197649	0.962914	0.00196759											2.92795	-0.0672911	2.9295	-0.0645995	2.94035	-0.0753661
		0.95802	0.00197649	0.955574	0.00199442	0.963414	0.00195871											2.9295	-0.0699828	2.93105	-0.0672911	2.9419	-0.0645995
		0.95852	0.00197649	0.956074	0.00199442	0.963914	0.00195871											2.93105	-0.0753661	2.9326	-0.0699828	2.94345	-0.0619078
		0.95902	0.00198544	0.956574	0.00199442	0.964414	0.00195871											2.9326	-0.0780577	2.93415	-0.0511413	2.945	-0.0592162
		0.95952	0.00197649	0.957074	0.00199442	0.964914	0.00195871											2.93415	-0.0699828	2.9357	-0.045758	2.94655	-0.0753661
		0.96002	0.00198544	0.957575	0.00198544	0.965414	0.00194987											2.9357	-0.0619078	2.93725	-0.0780577	2.9481	-0.0699828
		0.96052	0.00197649	0.958075	0.00198544	0.965914	0.00196759											2.93725	-0.0699828	2.9388	-0.0592162	2.94965	-0.0592162
		0.96102	0.00198544	0.958575	0.00197649	0.966414	0.00195871											2.9388	-0.0699828	2.94035	-0.0699828	2.9512	-0.0699828
		0.96152	0.00198544	0.959075	0.00198544	0.966913	0.00195871											2.94035	-0.0753661	2.9419	-0.0645995	2.95275	-0.0699828
		0.962019	0.00198544	0.959575	0.00197649	0.967413	0.00195871											2.9419	-0.0699828	2.94345	-0.0645995	2.9543	-0.0699828
		0.962519	0.00197649	0.960075	0.00198544	0.967913	0.00195871											2.94345	-0.0511413	2.945	-0.0780577	2.95585	-0.0753661
		0.963019	0.00197649	0.960576	0.00198544	0.968413	0.00195871											2.945	-0.0699828	2.94655	-0.0699828	2.9574	-0.0645995
		0.963519	0.00197649	0.961076	0.00198544	0.968913	0.00196759											2.94655	-0.0753661	2.9481	-0.0672911	2.95895	-0.0592162
		0.964019	0.00196759	0.961576	0.00198544	0.969413	0.00196759											2.9481	-0.0699828	2.94965	-0.0807494	2.9605	-0.0592162
		0.964519	0.00198544	0.962076	0.00199442	0.969913	0.00195871											2.94965	-0.0726744	2.9512	-0.0672911	2.96205	-0.0699828
		0.965019	0.00196759	0.962576	0.00198544	0.970413	0.00195871											2.9512	-0.0753661	2.95275	-0.0619078	2.9636	-0.0672911
		0.965519	0.00198544	0.963076	0.00197649	0.970913	0.00197649											2.95275	-0.0753661	2.9543	-0.0672911	2.96515	-0.0592162
		0.966019	0.00197649	0.963577	0.00198544	0.971413	0.00196759											2.9543	-0.0699828	2.95585	-0.0699828	2.9667	-0.0592162
		0.966519	0.00198544	0.964077	0.00199442	0.971912	0.00196759											2.95585	-0.0538329	2.9574	-0.0726744	2.96825	-0.0753661
		0.967019	0.00197649	0.964577	0.00198544	0.972412	0.00195871											2.9574	-0.0726744	2.95895	-0.0619078	2.9698	-0.0753661
		0.967519	0.00196759	0.965077	0.00199442	0.972912	0.00195871											2.95895	-0.0672911	2.9605	-0.0780577	2.97135	-0.0699828
		0.968019	0.00197649	0.965577	0.00198544	0.973412	0.00196759											2.9605	-0.0726744	2.96205	-0.0538329	2.9729	-0.0753661
		0.968519	0.00196759	0.966077	0.00197649	0.973912	0.00195871											2.96205	-0.0645995	2.9636	-0.0645995	2.97445	-0.0753661
		0.969019	0.00197649	0.966578	0.00198544	0.974412	0.00195871											2.9636	-0.0645995	2.96515	-0.0780577	2.976	-0.0699828
		0.969519	0.00195871	0.967078	0.00198544	0.974912	0.00194987											2.96515	-0.0645995	2.9667	-0.0753661	2.97755	-0.0753661
		0.970019	0.00197649	0.967578	0.00198544	0.975412	0.00194987											2.9667	-0.0592162	2.96825	-0.0645995	2.9791	-0.0699828
		0.970519	0.00196759	0.968078	0.00199442	0.975912	0.00194987											2.96825	-0.0538329	2.9698	-0.0592162	2.98065	-0.0645995
		0.971019	0.00198544	0.968578	0.00197649	0.976412	0.00195871											2.9698	-0.0699828	2.97135	-0.0753661	2.9822	-0.0699828
		0.971519	0.00198544	0.969079	0.00197649	0.976911	0.00195871											2.97135	-0.0780577	2.9729	-0.0538329	2.98375	-0.0592162
		0.972019	0.00196759	0.969579	0.00197649	0.977411	0.00196759											2.9729	-0.0699828	2.97445	-0.0699828	2.9853	-0.0645995
		0.972519	0.00196759	0.970079	0.00198544	0.977911	0.00195871											2.97445	-0.0619078	2.976	-0.0699828	2.98685	-0.0672911
		0.973019	0.00197649	0.970579	0.00197649	0.978411	0.00194987											2.976	-0.0592162	2.97755	-0.0619078	2.9884	-0.0780577
		0.973519	0.00198544	0.971079	0.00198544	0.978911	0.00195871											2.97755	-0.0645995	2.9791	-0.0592162	2.98995	-0.0699828
		0.974019	0.00197649	0.971579	0.00198544	0.979411	0.00194987											2.9791	-0.0672911	2.98065	-0.0565245	2.9915	-0.083441
		0.974519	0.00197649	0.97208	0.00197649	0.979911	0.00195871											2.98065	-0.0699828	2.9822	-0.0780577	2.99305	-0.0672911
		0.975019	0.00196759	0.97258	0.00198544	0.980411	0.00194987											2.9822	-0.0753661	2.98375	-0.0753661	2.9946	-0.0672911
		0.975519	0.00196759	0.97308	0.00197649	0.980911	0.00195871											2.98375	-0.0699828	2.9853	-0.0753661	2.99615	-0.0592162
		0.976019	0.00198544	0.97358	0.00198544	0.98141	0.00194987											2.9853	-0.0780577	2.98685	-0.0699828	2.9977	-0.0753661
		0.976519	0.00195871	0.97408	0.00198544	0.98191	0.00195871											2.98685	-0.0753661	2.9884	-0.0780577	2.99925	-0.0645995
		0.977019	0.00198544	0.97458	0.00198544	0.98241	0.00194987											2.9884	-0.0807494	2.98995	-0.0645995	3.0008	-0.0726744
		0.977518	0.00197649	0.975081	0.00196759	0.98291	0.00194987											2.98995	-0.0699828	2.9915	-0.0645995	3.00235	-0.0726744
		0.978018	0.00197649	0.975581	0.00198544	0.98341	0.00195871											2.9915	-0.0699828	2.99305	-0.0619078	3.0039	-0.0592162
		0.978518	0.00196759	0.976081	0.00198544	0.98391	0.00194987											2.99305	-0.0645995	2.9946	-0.0699828	3.00545	-0.0699828
		0.979018	0.00197649	0.976581	0.00197649	0.98441	0.00194987											2.9946	-0.0699828	2.99615	-0.0699828	3.007	-0.0699828
		0.979518	0.00196759	0.977081	0.00198544	0.98491	0.00194987											2.99615	-0.0726744	2.9977	-0.0699828	3.00855	-0.0699828
		0.980018	0.00196759	0.977582	0.00198544	0.98541	0.00194987											2.9977	-0.0753661	2.99925	-0.0780577	3.0101	-0.0753661
		0.980518	0.00197649	0.978082	0.00197649	0.98591	0.00194107											2.99925	-0.0753661	3.0008	-0.0699828	3.01165	-0.0753661
		0.981018	0.00196759	0.978582	0.00197649	0.986409	0.00195871											3.0008	-0.0645995	3.00235	-0.0726744	3.0132	-0.0780577
		0.981518	0.00196759	0.979082	0.00197649	0.986909	0.00194987											3.00235	-0.0780577	3.0039	-0.0780577	3.01475	-0.0645995
		0.982018	0.00197649	0.979582	0.00198544	0.987409	0.00195871											3.0039	-0.0726744	3.00545	-0.0699828	3.0163	-0.0672911
		0.982518	0.00197649	0.980082	0.00198544	0.987909	0.00194107											3.00545	-0.0672911	3.007	-0.0645995	3.01785	-0.0672911
		0.983018	0.00197649	0.980583	0.00198544	0.988409	0.00194987											3.007	-0.0592162	3.00855	-0.0619078	3.0194	-0.0592162
		0.983518	0.00197649	0.981083	0.00197649	0.988909	0.00194987											3.00855	-0.0699828	3.0101	-0.0565245	3.02095	-0.0699828
		0.984018	0.00198544	0.981583	0.00199442	0.989409	0.00194987											3.0101	-0.0699828	3.01165	-0.0592162	3.0225	-0.0592162
		0.984518	0.00197649	0.982083	0.00197649	0.989909	0.00195871											3.01165	-0.0753661	3.0132	-0.0645995	3.02405	-0.0699828
		0.985018	0.00197649	0.982583	0.00196759	0.990409	0.00194987											3.0132	-0.083441	3.01475	-0.0753661	3.0256	-0.0780577
		0.985518	0.00196759	0.983083	0.00196759	0.990908	0.00194107											3.01475	-0.0780577	3.0163	-0.0726744	3.02715	-0.0672911
		0.986018	0.00197649	0.983584	0.00198544	0.991408	0.00194987											3.0163	-0.0538329	3.01785	-0.0672911	3.0287	-0.0753661
		0.986518	0.00197649	0.984084	0.00197649	0.991908	0.00195871											3.01785	-0.0592162	3.0194	-0.0592162	3.03025	-0.0592162
		0.987018	0.00196759	0.984584	0.00197649	0.992408	0.00194987											3.0194	-0.0565245	3.02095	-0.0699828	3.0318	-0.0592162
		0.987518	0.00198544	0.985084	0.00197649	0.992908	0.00194987											3.02095	-0.0753661	3.0225	-0.0619078	3.03335	-0.0753661
		0.988018	0.00197649	0.985584	0.00198544	0.993408	0.00194987											3.0225	-0.0619078	3.02405	-0.0645995	3.0349	-0.0645995
		0.988518	0.00196759	0.986085	0.00196759	0.993908	0.00194987											3.02405	-0.0753661	3.0256	-0.0619078	3.03645	-0.0726744
		0.989018	0.00196759	0.986585	0.00197649	0.994408	0.00194987											3.0256	-0.0619078	3.02715	-0.0672911	3.038	-0.0538329
		0.989518	0.00195871	0.987085	0.00198544	0.994908	0.00194987											3.02715	-0.0672911	3.0287	-0.0592162	3.03955	-0.0592162
		0.990018	0.00195871	0.987585	0.00196759	0.995408	0.00195871											3.0287	-0.0753661	3.03025	-0.0538329	3.0411	-0.0753661
		0.990518	0.00196759	0.988085	0.00195871	0.995907	0.00194987											3.03025	-0.0672911	3.0318	-0.0619078	3.04265	-0.0780577
		0.991018	0.00197649	0.988585	0.00195871	0.996407	0.00194987											3.0318	-0.0565245	3.03335	-0.0753661	3.0442	-0.0699828
		0.991518	0.00196759	0.989086	0.00196759	0.996907	0.00195871											3.03335	-0.0645995	3.0349	-0.0592162	3.04575	-0.0672911
		0.992018	0.00196759	0.989586	0.00195871	0.997407	0.00194987											3.0349	-0.0699828	3.03645	-0.0753661	3.0473	-0.0753661
		0.992517	0.00198544	0.990086	0.00197649	0.997907	0.00194987											3.03645	-0.0592162	3.038	-0.0726744	3.04885	-0.0672911
		0.993017	0.00197649	0.990586	0.00195871	0.998407	0.00194107											3.038	-0.0619078	3.03955	-0.0619078	3.0504	-0.0592162
		0.993517	0.00196759	0.991086	0.00197649	0.998907	0.00194107											3.03955	-0.0780577	3.0411	-0.0619078	3.05195	-0.0780577
		0.994017	0.00196759	0.991586	0.00198544	0.999407	0.00195871											3.0411	-0.0672911	3.04265	-0.0672911	3.0535	-0.0780577
		0.994517	0.00197649	0.992087	0.00197649	0.999907	0.00194987											3.04265	-0.0699828	3.0442	-0.0592162	3.05505	-0.0645995
		0.995017	0.00196759	0.992587	0.00197649	1.00041	0.00194987											3.0442	-0.0672911	3.04575	-0.0538329	3.0566	-0.0645995
		0.995517	0.00195871	0.993087	0.00197649	1.00091	0.00194987											3.04575	-0.0484496	3.0473	-0.0645995	3.05815	-0.0619078
		0.996017	0.00194987	0.993587	0.00195871	1.00141	0.00194987											3.0473	-0.0645995	3.04885	-0.0592162	3.0597	-0.0726744
		0.996517	0.00198544	0.994087	0.00197649	1.00191	0.00194987											3.04885	-0.0807494	3.0504	-0.0619078	3.06125	-0.0672911
		0.997017	0.00196759	0.994588	0.00197649	1.00241	0.00194987											3.0504	-0.0780577	3.05195	-0.0592162	3.0628	-0.0619078
		0.997517	0.00197649	0.995088	0.00198544	1.00291	0.0019323											3.05195	-0.0726744	3.0535	-0.0780577	3.06435	-0.0592162
		0.998017	0.00196759	0.995588	0.00196759	1.00341	0.00194107											3.0535	-0.0780577	3.05505	-0.0699828	3.0659	-0.0592162
		0.998517	0.00197649	0.996088	0.00197649	1.00391	0.00194987											3.05505	-0.0592162	3.0566	-0.0645995	3.06745	-0.0592162
		0.999017	0.00198544	0.996588	0.00197649	1.00441	0.00194987											3.0566	-0.0753661	3.05815	-0.0726744	3.069	-0.0645995
		0.999517	0.00196759	0.997088	0.00197649	1.00491	0.00194107											3.05815	-0.0699828	3.0597	-0.0699828	3.07055	-0.0726744
		1.00002	0.00197649	0.997589	0.00198544	1.00541	0.00194987											3.0597	-0.0592162	3.06125	-0.0645995	3.0721	-0.0645995
		1.00052	0.00196759	0.998089	0.00197649	1.00591	0.00195871											3.06125	-0.0699828	3.0628	-0.0619078	3.07365	-0.0780577
		1.00102	0.00198544	0.998589	0.00197649	1.00641	0.00194987											3.0628	-0.0726744	3.06435	-0.0645995	3.0752	-0.0619078
		1.00152	0.00197649	0.999089	0.00196759	1.00691	0.00194987											3.06435	-0.0753661	3.0659	-0.0753661	3.07675	-0.0780577
		1.00202	0.00197649	0.999589	0.00197649	1.00741	0.00194987											3.0659	-0.0619078	3.06745	-0.0726744	3.0783	-0.0780577
		1.00252	0.00196759	1.00009	0.00196759	1.0079	0.00194987											3.06745	-0.0726744	3.069	-0.0430663	3.07985	-0.0780577
[truncated: 5,011 more rows]

## Sheet: Fig.S1b
	Blank	Beta (nm-1)	Counts		10-mer zipper	Beta (ang.-1)	Count1	Count2		90-mer zipper	Beta (ang.-1)	Count1	Count2
		0	0			0	3	0			0	14	0
		0.15	0			0.15	11	0			0.15	20	1
		0.3	1			0.3	12	0			0.3	14	1
		0.45	2			0.45	15	0			0.45	20	2
		0.6	0			0.6	23	1			0.6	12	4
		0.75	0			0.75	26	1			0.75	15	2
		0.9	1			0.9	28	0			0.9	11	1
		1.05	3			1.05	29	4			1.05	14	7
		1.2	4			1.2	18	4			1.2	7	3
		1.35	13			1.35	22	11			1.35	6	7
		1.5	17			1.5	20	13			1.5	9	9
		1.65	35			1.65	13	10			1.65	8	10
		1.8	62			1.8	7	13			1.8	5	6
		1.95	96			1.95	7	15			1.95	3	9
		2.1	127			2.1	4	10			2.1	4	3
		2.25	154			2.25	3	7			2.25	3	8
		2.4	199			2.4	2	12			2.4	1	5
		2.55	73			2.55	1	8			2.55	0	5
		2.7	3			2.7	0	6			2.7	0	7
		2.85	0			2.85	0	9			2.85	0	7

## Sheet: fig.S1c
	10-mer zipper	plateau length (nm)	Counts		90-mer zipper	plateau length (nm)	Counts
		0	13			0	0
		0.00775	12			0.00775	0.0272109
		0.0155	26			0.0155	0.0442177
		0.02325	40			0.02325	0.0340136
		0.031	34			0.031	0.047619
		0.03875	27			0.03875	0.0612245
		0.0465	25			0.0465	0.0646259
		0.05425	19			0.05425	0.0680272
		0.062	11			0.062	0.047619
		0.06975	9			0.06975	0.037415
		0.0775	2			0.0775	0.0646259
		0.08525	3			0.08525	0.0646259
		0.093	3			0.093	0.0612245
		0.10075	1			0.10075	0.047619
		0.1085	0			0.1085	0.0272109
		0.11625	1			0.11625	0.0510204
		0.124	0			0.124	0.0272109
		0.13175	0			0.13175	0.0442177
		0.1395	1			0.1395	0.0170068
		0.14725	2			0.14725	0.0170068
		0.155	0			0.155	0.0238095
		0.16275	0			0.16275	0.0102041
		0.1705	0			0.1705	0.0204082
		0.17825	0			0.17825	0.0170068
		0.186	0			0.186	0.0102041
		0.19375	0			0.19375	0.0102041
		0.2015	0			0.2015	0
		0.20925	0			0.20925	0.00340136
		0.217	0			0.217	0.00680272
		0.22475	0			0.22475	0.0102041
		0.2325	0			0.2325	0
		0.24025	0			0.24025	0.00340136
		0.248	0			0.248	0.00340136
		0.25575	0			0.25575	0.00340136
		0.2635	0			0.2635	0.00340136
		0.27125	0			0.27125	0.00340136
		0.279	0			0.279	0.00680272
		0.28675	0			0.28675	0.00340136
		0.2945	0			0.2945	0.00680272
		0.30225	0			0.30225	0

## Sheet: Fig.S2a
	Example1	Distance(m)	log(G/G0)		Example2	Distance(m)	log(G/G0)		Example3	Distance(m)	log(G/G0)
		-2.05514e-07	1.49445			-2.00933e-07	1.49369			-2.04658e-07	1.49445
		-2.05514e-07	1.49445			-2.00933e-07	1.49445			-2.04658e-07	1.49521
		-2.05513e-07	1.49445			-2.00932e-07	1.49369			-2.04657e-07	1.49445
		-2.05513e-07	1.49521			-2.00932e-07	1.49369			-2.04657e-07	1.49445
		-2.05512e-07	1.49521			-2.00931e-07	1.49445			-2.04656e-07	1.49445
		-2.05512e-07	1.49445			-2.00931e-07	1.49369			-2.04656e-07	1.49445
		-2.05511e-07	1.49369			-2.0093e-07	1.49369			-2.04655e-07	1.49445
		-2.05511e-07	1.49521			-2.0093e-07	1.49445			-2.04655e-07	1.49445
		-2.0551e-07	1.49369			-2.00929e-07	1.49369			-2.04654e-07	1.49445
		-2.0551e-07	1.49521			-2.00929e-07	1.49445			-2.04654e-07	1.49445
		-2.05509e-07	1.49445			-2.00928e-07	1.49369			-2.04653e-07	1.49521
		-2.05509e-07	1.49445			-2.00928e-07	1.49369			-2.04653e-07	1.49521
		-2.05508e-07	1.49445			-2.00927e-07	1.49369			-2.04652e-07	1.49369
		-2.05508e-07	1.49445			-2.00927e-07	1.49445			-2.04652e-07	1.49445
		-2.05507e-07	1.49521			-2.00926e-07	1.49445			-2.04651e-07	1.49445
		-2.05507e-07	1.49445			-2.00926e-07	1.49445			-2.04651e-07	1.49369
		-2.05506e-07	1.49521			-2.00925e-07	1.49445			-2.0465e-07	1.49445
		-2.05506e-07	1.49445			-2.00925e-07	1.49521			-2.0465e-07	1.49293
		-2.05505e-07	1.49521			-2.00924e-07	1.49445			-2.04649e-07	1.49369
		-2.05505e-07	1.49445			-2.00924e-07	1.49369			-2.04649e-07	1.49445
		-2.05504e-07	1.49445			-2.00923e-07	1.49445			-2.04648e-07	1.49369
		-2.05504e-07	1.49521			-2.00923e-07	1.49445			-2.04648e-07	1.49445
		-2.05503e-07	1.49445			-2.00922e-07	1.49445			-2.04647e-07	1.49369
		-2.05503e-07	1.49369			-2.00922e-07	1.49369			-2.04647e-07	1.49521
		-2.05502e-07	1.49445			-2.00921e-07	1.49596			-2.04646e-07	1.49445
		-2.05502e-07	1.49445			-2.00921e-07	1.49445			-2.04646e-07	1.49369
		-2.05501e-07	1.49445			-2.0092e-07	1.49445			-2.04645e-07	1.49369
		-2.05501e-07	1.49521			-2.0092e-07	1.49369			-2.04645e-07	1.49369
		-2.055e-07	1.49445			-2.00919e-07	1.49521			-2.04644e-07	1.49445
		-2.055e-07	1.49445			-2.00919e-07	1.49445			-2.04644e-07	1.49445
		-2.05499e-07	1.49521			-2.00918e-07	1.49445			-2.04643e-07	1.49445
		-2.05499e-07	1.49445			-2.00918e-07	1.49369			-2.04643e-07	1.49445
		-2.05498e-07	1.49445			-2.00917e-07	1.49445			-2.04642e-07	1.49445
		-2.05498e-07	1.49445			-2.00917e-07	1.49445			-2.04642e-07	1.49445
		-2.05497e-07	1.49521			-2.00916e-07	1.49369			-2.04641e-07	1.49445
		-2.05497e-07	1.49521			-2.00916e-07	1.49521			-2.04641e-07	1.49445
		-2.05496e-07	1.49521			-2.00915e-07	1.49521			-2.0464e-07	1.49445
		-2.05496e-07	1.49521			-2.00915e-07	1.49521			-2.0464e-07	1.49521
		-2.05495e-07	1.49445			-2.00914e-07	1.49369			-2.04639e-07	1.49596
		-2.05495e-07	1.49445			-2.00914e-07	1.49445			-2.04639e-07	1.49445
		-2.05494e-07	1.49445			-2.00913e-07	1.49369			-2.04638e-07	1.49445
		-2.05494e-07	1.49369			-2.00913e-07	1.49445			-2.04638e-07	1.49445
		-2.05493e-07	1.49445			-2.00912e-07	1.49521			-2.04637e-07	1.49445
		-2.05493e-07	1.49445			-2.00912e-07	1.49369			-2.04637e-07	1.49521
		-2.05492e-07	1.49445			-2.00911e-07	1.49521			-2.04636e-07	1.49369
		-2.05492e-07	1.49369			-2.00911e-07	1.49445			-2.04636e-07	1.49445
		-2.05491e-07	1.49445			-2.0091e-07	1.49369			-2.04635e-07	1.49445
		-2.05491e-07	1.49445			-2.0091e-07	1.49596			-2.04635e-07	1.49445
		-2.0549e-07	1.49445			-2.00909e-07	1.49445			-2.04634e-07	1.49445
		-2.0549e-07	1.49521			-2.00909e-07	1.49445			-2.04634e-07	1.49369
		-2.05489e-07	1.49521			-2.00908e-07	1.49445			-2.04633e-07	1.49521
		-2.05489e-07	1.49369			-2.00908e-07	1.49369			-2.04633e-07	1.49445
		-2.05488e-07	1.49521			-2.00907e-07	1.49445			-2.04632e-07	1.49445
		-2.05488e-07	1.49445			-2.00907e-07	1.49369			-2.04632e-07	1.49445
		-2.05487e-07	1.49521			-2.00906e-07	1.49445			-2.04631e-07	1.49369
		-2.05487e-07	1.49445			-2.00906e-07	1.49445			-2.04631e-07	1.49369
		-2.05486e-07	1.49445			-2.00905e-07	1.49521			-2.0463e-07	1.49521
		-2.05486e-07	1.49445			-2.00905e-07	1.49445			-2.0463e-07	1.49445
		-2.05485e-07	1.49521			-2.00904e-07	1.49521			-2.04629e-07	1.49521
		-2.05485e-07	1.49369			-2.00904e-07	1.49521			-2.04629e-07	1.49445
		-2.05484e-07	1.49445			-2.00903e-07	1.49445			-2.04628e-07	1.49445
		-2.05484e-07	1.49445			-2.00903e-07	1.49445			-2.04628e-07	1.49445
		-2.05483e-07	1.49445			-2.00902e-07	1.49369			-2.04627e-07	1.49445
		-2.05483e-07	1.49445			-2.00902e-07	1.49369			-2.04627e-07	1.49445
		-2.05482e-07	1.49445			-2.00901e-07	1.49596			-2.04626e-07	1.49521
		-2.05482e-07	1.49445			-2.00901e-07	1.49369			-2.04626e-07	1.49445
		-2.05481e-07	1.49521			-2.009e-07	1.49521			-2.04625e-07	1.49521
		-2.05481e-07	1.49445			-2.009e-07	1.49445			-2.04625e-07	1.49445
		-2.0548e-07	1.49445			-2.00899e-07	1.49369			-2.04624e-07	1.49445
		-2.0548e-07	1.49445			-2.00899e-07	1.49521			-2.04624e-07	1.49445
		-2.05479e-07	1.49521			-2.00898e-07	1.49521			-2.04623e-07	1.49521
		-2.05479e-07	1.49369			-2.00898e-07	1.49369			-2.04623e-07	1.49445
		-2.05478e-07	1.49445			-2.00897e-07	1.49445			-2.04622e-07	1.49445
		-2.05478e-07	1.49521			-2.00897e-07	1.49521			-2.04622e-07	1.49445
		-2.05477e-07	1.49445			-2.00896e-07	1.49445			-2.04621e-07	1.49445
		-2.05477e-07	1.49521			-2.00896e-07	1.49445			-2.04621e-07	1.49445
		-2.05476e-07	1.49445			-2.00895e-07	1.49445			-2.0462e-07	1.49596
		-2.05476e-07	1.49521			-2.00895e-07	1.49369			-2.0462e-07	1.49445
		-2.05475e-07	1.49445			-2.00894e-07	1.49445			-2.04619e-07	1.49445
		-2.05475e-07	1.49521			-2.00894e-07	1.49445			-2.04619e-07	1.49445
		-2.05474e-07	1.49369			-2.00893e-07	1.49445			-2.04618e-07	1.49445
		-2.05474e-07	1.49445			-2.00893e-07	1.49369			-2.04618e-07	1.49521
		-2.05473e-07	1.49369			-2.00892e-07	1.49369			-2.04617e-07	1.49369
		-2.05473e-07	1.49521			-2.00892e-07	1.49445			-2.04617e-07	1.49445
		-2.05472e-07	1.49445			-2.00891e-07	1.49521			-2.04616e-07	1.49445
		-2.05472e-07	1.49369			-2.00891e-07	1.49445			-2.04616e-07	1.49521
		-2.05471e-07	1.49596			-2.0089e-07	1.49445			-2.04615e-07	1.49445
		-2.05471e-07	1.49521			-2.0089e-07	1.49445			-2.04615e-07	1.49521
		-2.0547e-07	1.49521			-2.00889e-07	1.49445			-2.04614e-07	1.49521
		-2.0547e-07	1.49521			-2.00889e-07	1.49445			-2.04614e-07	1.49445
		-2.05469e-07	1.49521			-2.00888e-07	1.49445			-2.04613e-07	1.49445
		-2.05469e-07	1.49521			-2.00888e-07	1.49445			-2.04613e-07	1.49445
		-2.05468e-07	1.49521			-2.00887e-07	1.49521			-2.04612e-07	1.49521
		-2.05468e-07	1.49521			-2.00887e-07	1.49521			-2.04612e-07	1.49369
		-2.05467e-07	1.49445			-2.00886e-07	1.49369			-2.04611e-07	1.49445
		-2.05467e-07	1.49521			-2.00886e-07	1.49445			-2.04611e-07	1.49521
		-2.05466e-07	1.49445			-2.00885e-07	1.49521			-2.0461e-07	1.49445
		-2.05466e-07	1.49596			-2.00885e-07	1.49445			-2.0461e-07	1.49445
		-2.05465e-07	1.49445			-2.00884e-07	1.49369			-2.04609e-07	1.49369
		-2.05465e-07	1.49521			-2.00884e-07	1.49445			-2.04609e-07	1.49445
		-2.05464e-07	1.49596			-2.00883e-07	1.49445			-2.04608e-07	1.49445
		-2.05464e-07	1.49521			-2.00883e-07	1.49521			-2.04608e-07	1.49445
		-2.05463e-07	1.49445			-2.00882e-07	1.49445			-2.04607e-07	1.49369
		-2.05463e-07	1.49445			-2.00882e-07	1.49445			-2.04607e-07	1.49445
		-2.05462e-07	1.49596			-2.00881e-07	1.49369			-2.04606e-07	1.49445
		-2.05462e-07	1.49521			-2.00881e-07	1.49445			-2.04606e-07	1.49521
		-2.05461e-07	1.49521			-2.0088e-07	1.49369			-2.04605e-07	1.49445
		-2.05461e-07	1.49521			-2.0088e-07	1.49369			-2.04605e-07	1.49445
		-2.0546e-07	1.49445			-2.00879e-07	1.49445			-2.04604e-07	1.49445
		-2.0546e-07	1.49521			-2.00879e-07	1.49369			-2.04604e-07	1.49445
		-2.05459e-07	1.49521			-2.00878e-07	1.49521			-2.04603e-07	1.49445
		-2.05459e-07	1.49445			-2.00878e-07	1.49445			-2.04603e-07	1.49445
		-2.05458e-07	1.49596			-2.00877e-07	1.49445			-2.04602e-07	1.49445
		-2.05458e-07	1.49445			-2.00877e-07	1.49445			-2.04602e-07	1.49369
		-2.05457e-07	1.49521			-2.00876e-07	1.49445			-2.04601e-07	1.49445
		-2.05457e-07	1.49521			-2.00876e-07	1.49445			-2.04601e-07	1.49445
		-2.05456e-07	1.49596			-2.00875e-07	1.49445			-2.046e-07	1.49445
		-2.05456e-07	1.49521			-2.00875e-07	1.49445			-2.046e-07	1.49369
		-2.05455e-07	1.49445			-2.00874e-07	1.49369			-2.04599e-07	1.49445
		-2.05455e-07	1.49521			-2.00874e-07	1.49293			-2.04599e-07	1.49445
		-2.05454e-07	1.49521			-2.00873e-07	1.49369			-2.04598e-07	1.49445
		-2.05454e-07	1.49521			-2.00873e-07	1.49445			-2.04598e-07	1.49521
		-2.05453e-07	1.49445			-2.00872e-07	1.49369			-2.04597e-07	1.49596
		-2.05453e-07	1.49445			-2.00872e-07	1.49445			-2.04597e-07	1.49445
		-2.05452e-07	1.49521			-2.00871e-07	1.49445			-2.04596e-07	1.49369
		-2.05452e-07	1.49521			-2.00871e-07	1.49445			-2.04596e-07	1.49445
		-2.05451e-07	1.49596			-2.0087e-07	1.49445			-2.04595e-07	1.49369
		-2.05451e-07	1.49521			-2.0087e-07	1.49521			-2.04595e-07	1.49445
		-2.0545e-07	1.49445			-2.00869e-07	1.49445			-2.04594e-07	1.49521
		-2.0545e-07	1.49445			-2.00869e-07	1.49445			-2.04594e-07	1.49369
		-2.05449e-07	1.49445			-2.00868e-07	1.49445			-2.04593e-07	1.49369
		-2.05449e-07	1.49445			-2.00868e-07	1.49369			-2.04593e-07	1.49445
		-2.05448e-07	1.49596			-2.00867e-07	1.49293			-2.04592e-07	1.49445
		-2.05448e-07	1.49521			-2.00867e-07	1.49445			-2.04592e-07	1.49445
		-2.05447e-07	1.49521			-2.00866e-07	1.49445			-2.04591e-07	1.49369
		-2.05447e-07	1.49521			-2.00866e-07	1.49445			-2.04591e-07	1.49521
		-2.05446e-07	1.49445			-2.00865e-07	1.49521			-2.0459e-07	1.49445
		-2.05446e-07	1.49445			-2.00865e-07	1.49521			-2.0459e-07	1.49521
		-2.05445e-07	1.49445			-2.00864e-07	1.49521			-2.04589e-07	1.49445
		-2.05445e-07	1.49521			-2.00864e-07	1.49369			-2.04589e-07	1.49445
		-2.05444e-07	1.49445			-2.00863e-07	1.49445			-2.04588e-07	1.49521
		-2.05444e-07	1.49521			-2.00863e-07	1.49369			-2.04588e-07	1.49369
		-2.05443e-07	1.49445			-2.00862e-07	1.49445			-2.04587e-07	1.49445
		-2.05443e-07	1.49445			-2.00862e-07	1.49445			-2.04587e-07	1.49596
		-2.05442e-07	1.49369			-2.00861e-07	1.49521			-2.04586e-07	1.49445
		-2.05442e-07	1.49445			-2.00861e-07	1.49369			-2.04586e-07	1.49445
		-2.05441e-07	1.49445			-2.0086e-07	1.49521			-2.04585e-07	1.49369
		-2.05441e-07	1.49445			-2.0086e-07	1.49445			-2.04585e-07	1.49445
		-2.0544e-07	1.49445			-2.00859e-07	1.49445			-2.04584e-07	1.49445
		-2.0544e-07	1.49369			-2.00859e-07	1.49445			-2.04584e-07	1.49521
		-2.05439e-07	1.49521			-2.00858e-07	1.49521			-2.04583e-07	1.49521
		-2.05439e-07	1.49521			-2.00858e-07	1.49445			-2.04583e-07	1.49445
		-2.05438e-07	1.49445			-2.00857e-07	1.49445			-2.04582e-07	1.49445
		-2.05438e-07	1.49369			-2.00857e-07	1.49445			-2.04582e-07	1.49521
		-2.05437e-07	1.49521			-2.00856e-07	1.49445			-2.04581e-07	1.49521
		-2.05437e-07	1.49445			-2.00856e-07	1.49445			-2.04581e-07	1.49521
		-2.05436e-07	1.49445			-2.00855e-07	1.49445			-2.0458e-07	1.49521
		-2.05436e-07	1.49445			-2.00855e-07	1.49521			-2.0458e-07	1.49596
		-2.05435e-07	1.49445			-2.00854e-07	1.49445			-2.04579e-07	1.49445
		-2.05435e-07	1.49445			-2.00854e-07	1.49445			-2.04579e-07	1.49445
		-2.05434e-07	1.49445			-2.00853e-07	1.49445			-2.04578e-07	1.49445
		-2.05434e-07	1.49521			-2.00853e-07	1.49445			-2.04578e-07	1.49445
		-2.05433e-07	1.49521			-2.00852e-07	1.49445			-2.04577e-07	1.49445
		-2.05433e-07	1.49521			-2.00852e-07	1.49445			-2.04577e-07	1.49445
		-2.05432e-07	1.49445			-2.00851e-07	1.49445			-2.04576e-07	1.49445
		-2.05432e-07	1.49445			-2.00851e-07	1.49445			-2.04576e-07	1.49521
		-2.05431e-07	1.49521			-2.0085e-07	1.49445			-2.04575e-07	1.49369
		-2.05431e-07	1.49445			-2.0085e-07	1.49445			-2.04575e-07	1.49445
		-2.0543e-07	1.49445			-2.00849e-07	1.49369			-2.04574e-07	1.49445
		-2.0543e-07	1.49521			-2.00849e-07	1.49369			-2.04574e-07	1.49445
		-2.05429e-07	1.49521			-2.00848e-07	1.49445			-2.04573e-07	1.49445
		-2.05429e-07	1.49445			-2.00848e-07	1.49369			-2.04573e-07	1.49445
		-2.05428e-07	1.49521			-2.00847e-07	1.49369			-2.04572e-07	1.49521
		-2.05428e-07	1.49445			-2.00847e-07	1.49445			-2.04572e-07	1.49521
		-2.05427e-07	1.49445			-2.00846e-07	1.49369			-2.04571e-07	1.49521
		-2.05427e-07	1.49521			-2.00846e-07	1.49521			-2.04571e-07	1.49445
		-2.05426e-07	1.49521			-2.00845e-07	1.49445			-2.0457e-07	1.49445
		-2.05426e-07	1.49445			-2.00845e-07	1.49445			-2.0457e-07	1.49445
		-2.05425e-07	1.49445			-2.00844e-07	1.49445			-2.04569e-07	1.49521
		-2.05425e-07	1.49445			-2.00844e-07	1.49445			-2.04569e-07	1.49521
		-2.05424e-07	1.49445			-2.00843e-07	1.49445			-2.04568e-07	1.49521
		-2.05424e-07	1.49369			-2.00843e-07	1.49369			-2.04568e-07	1.49445
		-2.05423e-07	1.49521			-2.00842e-07	1.49369			-2.04567e-07	1.49445
		-2.05423e-07	1.49445			-2.00842e-07	1.49369			-2.04567e-07	1.49521
		-2.05422e-07	1.49445			-2.00841e-07	1.49521			-2.04566e-07	1.49445
		-2.05422e-07	1.49445			-2.00841e-07	1.49369			-2.04566e-07	1.49445
		-2.05421e-07	1.49445			-2.0084e-07	1.49521			-2.04565e-07	1.49445
		-2.05421e-07	1.49445			-2.0084e-07	1.49445			-2.04565e-07	1.49445
		-2.0542e-07	1.49521			-2.00839e-07	1.49445			-2.04564e-07	1.49293
		-2.0542e-07	1.49521			-2.00839e-07	1.49521			-2.04564e-07	1.49445
		-2.05419e-07	1.49445			-2.00838e-07	1.49445			-2.04563e-07	1.49521
		-2.05419e-07	1.49521			-2.00838e-07	1.49445			-2.04563e-07	1.49445
		-2.05418e-07	1.49521			-2.00837e-07	1.49369			-2.04562e-07	1.49445
		-2.05418e-07	1.49521			-2.00837e-07	1.49445			-2.04562e-07	1.49445
		-2.05417e-07	1.49596			-2.00836e-07	1.49445			-2.04561e-07	1.49445
		-2.05417e-07	1.49521			-2.00836e-07	1.49445			-2.04561e-07	1.49369
		-2.05416e-07	1.49521			-2.00835e-07	1.49445			-2.0456e-07	1.49369
		-2.05416e-07	1.49445			-2.00835e-07	1.49445			-2.0456e-07	1.49293
		-2.05415e-07	1.49445			-2.00834e-07	1.49445			-2.04559e-07	1.49521
		-2.05415e-07	1.49445			-2.00834e-07	1.49369			-2.04559e-07	1.49521
		-2.05414e-07	1.49445			-2.00833e-07	1.49369			-2.04558e-07	1.49445
		-2.05414e-07	1.49445			-2.00833e-07	1.49369			-2.04558e-07	1.49369
		-2.05413e-07	1.49445			-2.00832e-07	1.49445			-2.04557e-07	1.49445
		-2.05413e-07	1.49445			-2.00832e-07	1.49445			-2.04557e-07	1.49445
		-2.05412e-07	1.49369			-2.00831e-07	1.49293			-2.04556e-07	1.49445
		-2.05412e-07	1.49445			-2.00831e-07	1.49445			-2.04556e-07	1.49521
		-2.05411e-07	1.49596			-2.0083e-07	1.49445			-2.04555e-07	1.49445
		-2.05411e-07	1.49445			-2.0083e-07	1.49445			-2.04555e-07	1.49521
		-2.0541e-07	1.49445			-2.00829e-07	1.49445			-2.04554e-07	1.49445
		-2.0541e-07	1.49369			-2.00829e-07	1.49369			-2.04554e-07	1.49521
		-2.05409e-07	1.49445			-2.00828e-07	1.49445			-2.04553e-07	1.49445
		-2.05409e-07	1.49445			-2.00828e-07	1.49445			-2.04553e-07	1.49521
		-2.05408e-07	1.49445			-2.00827e-07	1.49369			-2.04552e-07	1.49521
		-2.05408e-07	1.49369			-2.00827e-07	1.49445			-2.04552e-07	1.49445
		-2.05407e-07	1.49521			-2.00826e-07	1.49369			-2.04551e-07	1.49445
		-2.05407e-07	1.49445			-2.00826e-07	1.49369			-2.04551e-07	1.49445
		-2.05406e-07	1.49445			-2.00825e-07	1.49445			-2.0455e-07	1.49445
		-2.05406e-07	1.49521			-2.00825e-07	1.49369			-2.0455e-07	1.49521
		-2.05405e-07	1.49445			-2.00824e-07	1.49521			-2.04549e-07	1.49445
		-2.05405e-07	1.49445			-2.00824e-07	1.49369			-2.04549e-07	1.49445
		-2.05404e-07	1.49596			-2.00823e-07	1.49369			-2.04548e-07	1.49521
		-2.05404e-07	1.49445			-2.00823e-07	1.49369			-2.04548e-07	1.49369
		-2.05403e-07	1.49369			-2.00822e-07	1.49445			-2.04547e-07	1.49445
		-2.05403e-07	1.49445			-2.00822e-07	1.49369			-2.04547e-07	1.49521
		-2.05402e-07	1.49521			-2.00821e-07	1.49445			-2.04546e-07	1.49445
		-2.05402e-07	1.49445			-2.00821e-07	1.49369			-2.04546e-07	1.49445
		-2.05401e-07	1.49445			-2.0082e-07	1.49369			-2.04545e-07	1.49445
		-2.05401e-07	1.49521			-2.0082e-07	1.49369			-2.04545e-07	1.49521
		-2.054e-07	1.49521			-2.00819e-07	1.49369			-2.04544e-07	1.49521
		-2.054e-07	1.49445			-2.00819e-07	1.49369			-2.04544e-07	1.49521
		-2.05399e-07	1.49521			-2.00818e-07	1.49369			-2.04543e-07	1.49521
		-2.05399e-07	1.49596			-2.00818e-07	1.49445			-2.04543e-07	1.49521
		-2.05398e-07	1.49445			-2.00817e-07	1.49293			-2.04542e-07	1.49445
		-2.05398e-07	1.49369			-2.00817e-07	1.49369			-2.04542e-07	1.49369
		-2.05397e-07	1.49521			-2.00816e-07	1.49445			-2.04541e-07	1.49445
		-2.05397e-07	1.49521			-2.00816e-07	1.49369			-2.04541e-07	1.49445
		-2.05396e-07	1.49445			-2.00815e-07	1.49521			-2.0454e-07	1.49521
		-2.05396e-07	1.49521			-2.00815e-07	1.49445			-2.0454e-07	1.49445
		-2.05395e-07	1.49445			-2.00814e-07	1.49521			-2.04539e-07	1.49445
		-2.05395e-07	1.49445			-2.00814e-07	1.49445			-2.04539e-07	1.49445
		-2.05394e-07	1.49521			-2.00813e-07	1.49521			-2.04538e-07	1.49445
		-2.05394e-07	1.49445			-2.00813e-07	1.49445			-2.04538e-07	1.49445
		-2.05393e-07	1.49445			-2.00812e-07	1.49445			-2.04537e-07	1.49445
		-2.05393e-07	1.49369			-2.00812e-07	1.49521			-2.04537e-07	1.49521
		-2.05392e-07	1.49445			-2.00811e-07	1.49445			-2.04536e-07	1.49445
		-2.05392e-07	1.49445			-2.00811e-07	1.49445			-2.04536e-07	1.49521
		-2.05391e-07	1.49445			-2.0081e-07	1.49445			-2.04535e-07	1.49521
		-2.05391e-07	1.49521			-2.0081e-07	1.49369			-2.04535e-07	1.49445
		-2.0539e-07	1.49445			-2.00809e-07	1.49445			-2.04534e-07	1.49521
		-2.0539e-07	1.49445			-2.00809e-07	1.49445			-2.04534e-07	1.49521
		-2.05389e-07	1.49369			-2.00808e-07	1.49445			-2.04533e-07	1.49369
		-2.05389e-07	1.49521			-2.00808e-07	1.49445			-2.04533e-07	1.49445
		-2.05388e-07	1.49521			-2.00807e-07	1.49293			-2.04532e-07	1.49445
		-2.05388e-07	1.49445			-2.00807e-07	1.49521			-2.04532e-07	1.49521
		-2.05387e-07	1.49445			-2.00806e-07	1.49445			-2.04531e-07	1.49521
		-2.05387e-07	1.49521			-2.00806e-07	1.49369			-2.04531e-07	1.49521
		-2.05386e-07	1.49445			-2.00805e-07	1.49293			-2.0453e-07	1.49445
		-2.05386e-07	1.49445			-2.00805e-07	1.49445			-2.0453e-07	1.49445
		-2.05385e-07	1.49445			-2.00804e-07	1.49521			-2.04529e-07	1.49369
		-2.05385e-07	1.49445			-2.00804e-07	1.49445			-2.04529e-07	1.49445
		-2.05384e-07	1.49445			-2.00803e-07	1.49445			-2.04528e-07	1.49521
		-2.05384e-07	1.49521			-2.00803e-07	1.49445			-2.04528e-07	1.49445
		-2.05383e-07	1.49521			-2.00802e-07	1.49445			-2.04527e-07	1.49521
		-2.05383e-07	1.49369			-2.00802e-07	1.49445			-2.04527e-07	1.49521
		-2.05382e-07	1.49369			-2.00801e-07	1.49445			-2.04526e-07	1.49369
		-2.05382e-07	1.49521			-2.00801e-07	1.49445			-2.04526e-07	1.49445
		-2.05381e-07	1.49521			-2.008e-07	1.49521			-2.04525e-07	1.49445
		-2.05381e-07	1.49596			-2.008e-07	1.49445			-2.04525e-07	1.49445
		-2.0538e-07	1.49521			-2.00799e-07	1.49445			-2.04524e-07	1.49445
		-2.0538e-07	1.49369			-2.00799e-07	1.49445			-2.04524e-07	1.49369
		-2.05379e-07	1.49445			-2.00798e-07	1.49445			-2.04523e-07	1.49369
		-2.05379e-07	1.49521			-2.00798e-07	1.49369			-2.04523e-07	1.49521
		-2.05378e-07	1.49445			-2.00797e-07	1.49521			-2.04522e-07	1.49369
		-2.05378e-07	1.49369			-2.00797e-07	1.49369			-2.04522e-07	1.49521
		-2.05377e-07	1.49445			-2.00796e-07	1.49445			-2.04521e-07	1.49445
		-2.05377e-07	1.49445			-2.00796e-07	1.49445			-2.04521e-07	1.49445
		-2.05376e-07	1.49445			-2.00795e-07	1.49445			-2.0452e-07	1.49369
		-2.05376e-07	1.49445			-2.00795e-07	1.49521			-2.0452e-07	1.49521
		-2.05375e-07	1.49445			-2.00794e-07	1.49445			-2.04519e-07	1.49445
		-2.05375e-07	1.49369			-2.00794e-07	1.49445			-2.04519e-07	1.49521
		-2.05374e-07	1.49521			-2.00793e-07	1.49445			-2.04518e-07	1.49445
		-2.05374e-07	1.49596			-2.00793e-07	1.49521			-2.04518e-07	1.49369
		-2.05373e-07	1.49445			-2.00792e-07	1.49293			-2.04517e-07	1.49445
		-2.05373e-07	1.49521			-2.00792e-07	1.49596			-2.04517e-07	1.49445
		-2.05372e-07	1.49521			-2.00791e-07	1.49369			-2.04516e-07	1.49521
		-2.05372e-07	1.49521			-2.00791e-07	1.49445			-2.04516e-07	1.49369
		-2.05371e-07	1.49445			-2.0079e-07	1.49445			-2.04515e-07	1.49445
		-2.05371e-07	1.49521			-2.0079e-07	1.49369			-2.04515e-07	1.49445
		-2.0537e-07	1.49521			-2.00789e-07	1.49369			-2.04514e-07	1.49445
		-2.0537e-07	1.49521			-2.00789e-07	1.49445			-2.04514e-07	1.49521
		-2.05369e-07	1.49445			-2.00788e-07	1.49369			-2.04513e-07	1.49445
		-2.05369e-07	1.49445			-2.00788e-07	1.49369			-2.04513e-07	1.49445
		-2.05368e-07	1.49369			-2.00787e-07	1.49445			-2.04512e-07	1.49445
		-2.05368e-07	1.49445			-2.00787e-07	1.49445			-2.04512e-07	1.49445
		-2.05367e-07	1.49521			-2.00786e-07	1.49369			-2.04511e-07	1.49445
		-2.05367e-07	1.49521			-2.00786e-07	1.49445			-2.04511e-07	1.49445
		-2.05366e-07	1.49445			-2.00785e-07	1.49369			-2.0451e-07	1.49521
		-2.05366e-07	1.49521			-2.00785e-07	1.49369			-2.0451e-07	1.49521
		-2.05365e-07	1.49521			-2.00784e-07	1.49369			-2.04509e-07	1.49521
		-2.05365e-07	1.49521			-2.00784e-07	1.49445			-2.04509e-07	1.49369
		-2.05364e-07	1.49445			-2.00783e-07	1.49445			-2.04508e-07	1.49445
		-2.05364e-07	1.49445			-2.00783e-07	1.49369			-2.04508e-07	1.49445
		-2.05363e-07	1.49521			-2.00782e-07	1.49369			-2.04507e-07	1.49445
		-2.05363e-07	1.49521			-2.00782e-07	1.49445			-2.04507e-07	1.49369
		-2.05362e-07	1.49445			-2.00781e-07	1.49445			-2.04506e-07	1.49596
		-2.05362e-07	1.49445			-2.00781e-07	1.49445			-2.04506e-07	1.49445
		-2.05361e-07	1.49521			-2.0078e-07	1.49445			-2.04505e-07	1.49521
		-2.05361e-07	1.49521			-2.0078e-07	1.49369			-2.04505e-07	1.49521
		-2.0536e-07	1.49445			-2.00779e-07	1.49445			-2.04504e-07	1.49521
		-2.0536e-07	1.49521			-2.00779e-07	1.49369			-2.04504e-07	1.49445
		-2.05359e-07	1.49596			-2.00778e-07	1.49369			-2.04503e-07	1.49521
		-2.05359e-07	1.49521			-2.00778e-07	1.49445			-2.04503e-07	1.49445
		-2.05358e-07	1.49521			-2.00777e-07	1.49445			-2.04502e-07	1.49445
		-2.05358e-07	1.49521			-2.00777e-07	1.49369			-2.04502e-07	1.49445
		-2.05357e-07	1.49445			-2.00776e-07	1.49445			-2.04501e-07	1.49445
		-2.05357e-07	1.49445			-2.00776e-07	1.49369			-2.04501e-07	1.49445
		-2.05356e-07	1.49445			-2.00775e-07	1.49369			-2.045e-07	1.49369
		-2.05356e-07	1.49445			-2.00775e-07	1.49445			-2.045e-07	1.49445
		-2.05355e-07	1.49521			-2.00774e-07	1.49369			-2.04499e-07	1.49445
		-2.05355e-07	1.49596			-2.00774e-07	1.49445			-2.04499e-07	1.49445
		-2.05354e-07	1.49521			-2.00773e-07	1.49369			-2.04498e-07	1.49521
		-2.05354e-07	1.49596			-2.00773e-07	1.49445			-2.04498e-07	1.49445
		-2.05353e-07	1.49521			-2.00772e-07	1.49369			-2.04497e-07	1.49521
		-2.05353e-07	1.49445			-2.00772e-07	1.49521			-2.04497e-07	1.49445
		-2.05352e-07	1.49445			-2.00771e-07	1.49521			-2.04496e-07	1.49445
		-2.05352e-07	1.49445			-2.00771e-07	1.49521			-2.04496e-07	1.49445
		-2.05351e-07	1.49445			-2.0077e-07	1.49521			-2.04495e-07	1.49445
		-2.05351e-07	1.49521			-2.0077e-07	1.49445			-2.04495e-07	1.49369
		-2.0535e-07	1.49521			-2.00769e-07	1.49445			-2.04494e-07	1.49445
		-2.0535e-07	1.49445			-2.00769e-07	1.49369			-2.04494e-07	1.49521
		-2.05349e-07	1.49521			-2.00768e-07	1.49369			-2.04493e-07	1.49445
		-2.05349e-07	1.49369			-2.00768e-07	1.49521			-2.04493e-07	1.49445
		-2.05348e-07	1.49369			-2.00767e-07	1.49445			-2.04492e-07	1.49445
		-2.05348e-07	1.49369			-2.00767e-07	1.49445			-2.04492e-07	1.49445
		-2.05347e-07	1.49445			-2.00766e-07	1.49445			-2.04491e-07	1.49521
		-2.05347e-07	1.49369			-2.00766e-07	1.49445			-2.04491e-07	1.49521
		-2.05346e-07	1.49445			-2.00765e-07	1.49521			-2.0449e-07	1.49445
		-2.05346e-07	1.49521			-2.00765e-07	1.49445			-2.0449e-07	1.49445
		-2.05345e-07	1.49521			-2.00764e-07	1.49445			-2.04489e-07	1.49445
		-2.05345e-07	1.49369			-2.00764e-07	1.49445			-2.04489e-07	1.49445
		-2.05344e-07	1.49293			-2.00763e-07	1.49445			-2.04488e-07	1.49445
		-2.05344e-07	1.49521			-2.00763e-07	1.49445			-2.04488e-07	1.49521
		-2.05343e-07	1.49369			-2.00762e-07	1.49445			-2.04487e-07	1.49521
		-2.05343e-07	1.49521			-2.00762e-07	1.49369			-2.04487e-07	1.49445
		-2.05342e-07	1.49445			-2.00761e-07	1.49369			-2.04486e-07	1.49369
		-2.05342e-07	1.49445			-2.00761e-07	1.49521			-2.04486e-07	1.49445
		-2.05341e-07	1.49521			-2.0076e-07	1.49445			-2.04485e-07	1.49521
		-2.05341e-07	1.49521			-2.0076e-07	1.49369			-2.04485e-07	1.49369
		-2.0534e-07	1.49521			-2.00759e-07	1.49445			-2.04484e-07	1.49369
		-2.0534e-07	1.49369			-2.00759e-07	1.49369			-2.04484e-07	1.49521
		-2.05339e-07	1.49445			-2.00758e-07	1.49445			-2.04483e-07	1.49521
		-2.05339e-07	1.49369			-2.00758e-07	1.49369			-2.04483e-07	1.49445
		-2.05338e-07	1.49445			-2.00757e-07	1.49369			-2.04482e-07	1.49445
		-2.05338e-07	1.49445			-2.00757e-07	1.49445			-2.04482e-07	1.49445
		-2.05337e-07	1.49445			-2.00756e-07	1.49521			-2.04481e-07	1.49445
		-2.05337e-07	1.49521			-2.00756e-07	1.49521			-2.04481e-07	1.49521
		-2.05336e-07	1.49596			-2.00755e-07	1.49445			-2.0448e-07	1.49445
		-2.05336e-07	1.49445			-2.00755e-07	1.49369			-2.0448e-07	1.49445
		-2.05335e-07	1.49596			-2.00754e-07	1.49445			-2.04479e-07	1.49521
		-2.05335e-07	1.49521			-2.00754e-07	1.49521			-2.04479e-07	1.49445
		-2.05334e-07	1.49445			-2.00753e-07	1.49445			-2.04478e-07	1.49521
		-2.05334e-07	1.49521			-2.00753e-07	1.49445			-2.04478e-07	1.49369
		-2.05333e-07	1.49521			-2.00752e-07	1.49445			-2.04477e-07	1.49445
		-2.05333e-07	1.49445			-2.00752e-07	1.49521			-2.04477e-07	1.49521
		-2.05332e-07	1.49445			-2.00751e-07	1.49369			-2.04476e-07	1.49445
		-2.05332e-07	1.49445			-2.00751e-07	1.49445			-2.04476e-07	1.49445
		-2.05331e-07	1.49445			-2.0075e-07	1.49521			-2.04475e-07	1.49521
		-2.05331e-07	1.49445			-2.0075e-07	1.49521			-2.04475e-07	1.49369
		-2.0533e-07	1.49445			-2.00749e-07	1.49521			-2.04474e-07	1.49369
		-2.0533e-07	1.49445			-2.00749e-07	1.49445			-2.04474e-07	1.49521
		-2.05329e-07	1.49369			-2.00748e-07	1.49445			-2.04473e-07	1.49369
		-2.05329e-07	1.49521			-2.00748e-07	1.49293			-2.04473e-07	1.49521
		-2.05328e-07	1.49445			-2.00747e-07	1.49445			-2.04472e-07	1.49445
		-2.05328e-07	1.49445			-2.00747e-07	1.49445			-2.04472e-07	1.49445
		-2.05327e-07	1.49445			-2.00746e-07	1.49369			-2.04471e-07	1.49445
		-2.05327e-07	1.49521			-2.00746e-07	1.49445			-2.04471e-07	1.49369
		-2.05326e-07	1.49445			-2.00745e-07	1.49445			-2.0447e-07	1.49445
		-2.05326e-07	1.49445			-2.00745e-07	1.49445			-2.0447e-07	1.49445
		-2.05325e-07	1.49521			-2.00744e-07	1.49445			-2.04469e-07	1.49445
		-2.05325e-07	1.49445			-2.00744e-07	1.49521			-2.04469e-07	1.49445
		-2.05324e-07	1.49521			-2.00743e-07	1.49445			-2.04468e-07	1.49445
		-2.05324e-07	1.49521			-2.00743e-07	1.49369			-2.04468e-07	1.49445
		-2.05323e-07	1.49521			-2.00742e-07	1.49445			-2.04467e-07	1.49369
		-2.05323e-07	1.49596			-2.00742e-07	1.49445			-2.04467e-07	1.49521
		-2.05322e-07	1.49521			-2.00741e-07	1.49445			-2.04466e-07	1.49445
		-2.05322e-07	1.49521			-2.00741e-07	1.49445			-2.04466e-07	1.49445
		-2.05321e-07	1.49521			-2.0074e-07	1.49445			-2.04465e-07	1.49445
		-2.05321e-07	1.49521			-2.0074e-07	1.49445			-2.04465e-07	1.49369
		-2.0532e-07	1.49445			-2.00739e-07	1.49369			-2.04464e-07	1.49445
		-2.0532e-07	1.49521			-2.00739e-07	1.49445			-2.04464e-07	1.49445
		-2.05319e-07	1.49521			-2.00738e-07	1.49369			-2.04463e-07	1.49445
		-2.05319e-07	1.49445			-2.00738e-07	1.49369			-2.04463e-07	1.49521
		-2.05318e-07	1.49521			-2.00737e-07	1.49521			-2.04462e-07	1.49445
		-2.05318e-07	1.49521			-2.00737e-07	1.49445			-2.04462e-07	1.49445
		-2.05317e-07	1.49445			-2.00736e-07	1.49369			-2.04461e-07	1.49445
		-2.05317e-07	1.49672			-2.00736e-07	1.49445			-2.04461e-07	1.49445
		-2.05316e-07	1.49445			-2.00735e-07	1.49445			-2.0446e-07	1.49445
		-2.05316e-07	1.49445			-2.00735e-07	1.49445			-2.0446e-07	1.49445
		-2.05315e-07	1.49445			-2.00734e-07	1.49445			-2.04459e-07	1.49369
		-2.05315e-07	1.49445			-2.00734e-07	1.49445			-2.04459e-07	1.49445
		-2.05314e-07	1.49521			-2.00733e-07	1.49445			-2.04458e-07	1.49445
		-2.05314e-07	1.49521			-2.00733e-07	1.49369			-2.04458e-07	1.49445
		-2.05313e-07	1.49445			-2.00732e-07	1.49369			-2.04457e-07	1.49445
		-2.05313e-07	1.49369			-2.00732e-07	1.49445			-2.04457e-07	1.49369
		-2.05312e-07	1.49445			-2.00731e-07	1.49369			-2.04456e-07	1.49445
		-2.05312e-07	1.49445			-2.00731e-07	1.49369			-2.04456e-07	1.49293
		-2.05311e-07	1.49445			-2.0073e-07	1.49445			-2.04455e-07	1.49369
		-2.05311e-07	1.49445			-2.0073e-07	1.49445			-2.04455e-07	1.49445
		-2.0531e-07	1.49445			-2.00729e-07	1.49445			-2.04454e-07	1.49445
		-2.0531e-07	1.49445			-2.00729e-07	1.49369			-2.04454e-07	1.49445
		-2.05309e-07	1.49521			-2.00728e-07	1.49369			-2.04453e-07	1.49445
		-2.05309e-07	1.49445			-2.00728e-07	1.49445			-2.04453e-07	1.49445
		-2.05308e-07	1.49445			-2.00727e-07	1.49445			-2.04452e-07	1.49369
		-2.05308e-07	1.49445			-2.00727e-07	1.49445			-2.04452e-07	1.49369
		-2.05307e-07	1.49445			-2.00726e-07	1.49369			-2.04451e-07	1.49369
		-2.05307e-07	1.49521			-2.00726e-07	1.49369			-2.04451e-07	1.49445
		-2.05306e-07	1.49445			-2.00725e-07	1.49369			-2.0445e-07	1.49521
		-2.05306e-07	1.49445			-2.00725e-07	1.49445			-2.0445e-07	1.49445
		-2.05305e-07	1.49521			-2.00724e-07	1.49445			-2.04449e-07	1.49445
		-2.05305e-07	1.49445			-2.00724e-07	1.49369			-2.04449e-07	1.49445
		-2.05304e-07	1.49521			-2.00723e-07	1.49445			-2.04448e-07	1.49445
		-2.05304e-07	1.49445			-2.00723e-07	1.49445			-2.04448e-07	1.49445
		-2.05303e-07	1.49521			-2.00722e-07	1.49521			-2.04447e-07	1.49521
		-2.05303e-07	1.49445			-2.00722e-07	1.49445			-2.04447e-07	1.49521
		-2.05302e-07	1.49445			-2.00721e-07	1.49369			-2.04446e-07	1.49521
		-2.05302e-07	1.49445			-2.00721e-07	1.49445			-2.04446e-07	1.49521
		-2.05301e-07	1.49521			-2.0072e-07	1.49293			-2.04445e-07	1.49521
		-2.05301e-07	1.49596			-2.0072e-07	1.49369			-2.04445e-07	1.49596
		-2.053e-07	1.49521			-2.00719e-07	1.49369			-2.04444e-07	1.49521
		-2.053e-07	1.49521			-2.00719e-07	1.49445			-2.04444e-07	1.49445
		-2.05299e-07	1.49445			-2.00718e-07	1.49369			-2.04443e-07	1.49521
		-2.05299e-07	1.49369			-2.00718e-07	1.49369			-2.04443e-07	1.49445
		-2.05298e-07	1.49445			-2.00717e-07	1.49445			-2.04442e-07	1.49521
		-2.05298e-07	1.49445			-2.00717e-07	1.49445			-2.04442e-07	1.49445
		-2.05297e-07	1.49445			-2.00716e-07	1.49445			-2.04441e-07	1.49521
		-2.05297e-07	1.49445			-2.00716e-07	1.49445			-2.04441e-07	1.49445
		-2.05296e-07	1.49445			-2.00715e-07	1.49521			-2.0444e-07	1.49445
		-2.05296e-07	1.49521			-2.00715e-07	1.49521			-2.0444e-07	1.49521
		-2.05295e-07	1.49445			-2.00714e-07	1.49369			-2.04439e-07	1.49445
		-2.05295e-07	1.49369			-2.00714e-07	1.49445			-2.04439e-07	1.49445
		-2.05294e-07	1.49369			-2.00713e-07	1.49445			-2.04438e-07	1.49521
		-2.05294e-07	1.49369			-2.00713e-07	1.49521			-2.04438e-07	1.49445
		-2.05293e-07	1.49445			-2.00712e-07	1.49445			-2.04437e-07	1.49521
		-2.05293e-07	1.49521			-2.00712e-07	1.49445			-2.04437e-07	1.49521
		-2.05292e-07	1.49521			-2.00711e-07	1.49445			-2.04436e-07	1.49369
		-2.05292e-07	1.49445			-2.00711e-07	1.49369			-2.04436e-07	1.49369
		-2.05291e-07	1.49445			-2.0071e-07	1.49521			-2.04435e-07	1.49445
		-2.05291e-07	1.49369			-2.0071e-07	1.49369			-2.04435e-07	1.49445
		-2.0529e-07	1.49445			-2.00709e-07	1.49445			-2.04434e-07	1.49445
		-2.0529e-07	1.49445			-2.00709e-07	1.49445			-2.04434e-07	1.49445
		-2.05289e-07	1.49445			-2.00708e-07	1.49369			-2.04433e-07	1.49445
		-2.05289e-07	1.49445			-2.00708e-07	1.49445			-2.04433e-07	1.49369
		-2.05288e-07	1.49445			-2.00707e-07	1.49445			-2.04432e-07	1.49445
		-2.05288e-07	1.49521			-2.00707e-07	1.49445			-2.04432e-07	1.49445
		-2.05287e-07	1.49369			-2.00706e-07	1.49521			-2.04431e-07	1.49445
		-2.05287e-07	1.49521			-2.00706e-07	1.49445			-2.04431e-07	1.49369
		-2.05286e-07	1.49445			-2.00705e-07	1.49445			-2.0443e-07	1.49369
		-2.05286e-07	1.49521			-2.00705e-07	1.49445			-2.0443e-07	1.49369
		-2.05285e-07	1.49445			-2.00704e-07	1.49445			-2.04429e-07	1.49521
		-2.05285e-07	1.49521			-2.00704e-07	1.49521			-2.04429e-07	1.49445
		-2.05284e-07	1.49445			-2.00703e-07	1.49369			-2.04428e-07	1.49369
		-2.05284e-07	1.49445			-2.00703e-07	1.49445			-2.04428e-07	1.49445
		-2.05283e-07	1.49521			-2.00702e-07	1.49445			-2.04427e-07	1.49521
		-2.05283e-07	1.49445			-2.00702e-07	1.49521			-2.04427e-07	1.49521
		-2.05282e-07	1.49521			-2.00701e-07	1.49445			-2.04426e-07	1.49445
		-2.05282e-07	1.49445			-2.00701e-07	1.49521			-2.04426e-07	1.49445
		-2.05281e-07	1.49445			-2.007e-07	1.49369			-2.04425e-07	1.49445
		-2.05281e-07	1.49521			-2.007e-07	1.49445			-2.04425e-07	1.49521
		-2.0528e-07	1.49369			-2.00699e-07	1.49445			-2.04424e-07	1.49521
		-2.0528e-07	1.49445			-2.00699e-07	1.49521			-2.04424e-07	1.49521
		-2.05279e-07	1.49445			-2.00698e-07	1.49521			-2.04423e-07	1.49445
		-2.05279e-07	1.49445			-2.00698e-07	1.49521			-2.04423e-07	1.49445
		-2.05278e-07	1.49445			-2.00697e-07	1.49521			-2.04422e-07	1.49293
		-2.05278e-07	1.49445			-2.00697e-07	1.49445			-2.04422e-07	1.49445
		-2.05277e-07	1.49445			-2.00696e-07	1.49445			-2.04421e-07	1.49369
		-2.05277e-07	1.49445			-2.00696e-07	1.49445			-2.04421e-07	1.49445
		-2.05276e-07	1.49369			-2.00695e-07	1.49445			-2.0442e-07	1.49521
		-2.05276e-07	1.49521			-2.00695e-07	1.49369			-2.0442e-07	1.49521
		-2.05275e-07	1.49521			-2.00694e-07	1.49445			-2.04419e-07	1.49521
		-2.05275e-07	1.49521			-2.00694e-07	1.49445			-2.04419e-07	1.49445
		-2.05274e-07	1.49369			-2.00693e-07	1.49445			-2.04418e-07	1.49369
		-2.05274e-07	1.49521			-2.00693e-07	1.49369			-2.04418e-07	1.49445
		-2.05273e-07	1.49521			-2.00692e-07	1.49369			-2.04417e-07	1.49445
		-2.05273e-07	1.49445			-2.00692e-07	1.49445			-2.04417e-07	1.49445
		-2.05272e-07	1.49521			-2.00691e-07	1.49445			-2.04416e-07	1.49445
		-2.05272e-07	1.49445			-2.00691e-07	1.49369			-2.04416e-07	1.49445
		-2.05271e-07	1.49521			-2.0069e-07	1.49369			-2.04415e-07	1.49445
		-2.05271e-07	1.49521			-2.0069e-07	1.49369			-2.04415e-07	1.49445
		-2.0527e-07	1.49521			-2.00689e-07	1.49445			-2.04414e-07	1.49445
		-2.0527e-07	1.49521			-2.00689e-07	1.49445			-2.04414e-07	1.49369
		-2.05269e-07	1.49521			-2.00688e-07	1.49369			-2.04413e-07	1.49521
		-2.05269e-07	1.49521			-2.00688e-07	1.49445			-2.04413e-07	1.49445
		-2.05268e-07	1.49445			-2.00687e-07	1.49369			-2.04412e-07	1.49445
		-2.05268e-07	1.49521			-2.00687e-07	1.49293			-2.04412e-07	1.49521
		-2.05267e-07	1.49521			-2.00686e-07	1.49445			-2.04411e-07	1.49445
		-2.05267e-07	1.49596			-2.00686e-07	1.49445			-2.04411e-07	1.49445
		-2.05266e-07	1.49521			-2.00685e-07	1.49445			-2.0441e-07	1.49445
		-2.05266e-07	1.49445			-2.00685e-07	1.49445			-2.0441e-07	1.49445
		-2.05265e-07	1.49445			-2.00684e-07	1.49369			-2.04409e-07	1.49445
		-2.05265e-07	1.49445			-2.00684e-07	1.49445			-2.04409e-07	1.49293
		-2.05264e-07	1.49445			-2.00683e-07	1.49445			-2.04408e-07	1.49445
		-2.05264e-07	1.49521			-2.00683e-07	1.49445			-2.04408e-07	1.49521
		-2.05263e-07	1.49369			-2.00682e-07	1.49445			-2.04407e-07	1.49369
		-2.05263e-07	1.49445			-2.00682e-07	1.49369			-2.04407e-07	1.49369
		-2.05262e-07	1.49521			-2.00681e-07	1.49445			-2.04406e-07	1.49445
		-2.05262e-07	1.49445			-2.00681e-07	1.49293			-2.04406e-07	1.49369
		-2.05261e-07	1.49521			-2.0068e-07	1.49445			-2.04405e-07	1.49521
		-2.05261e-07	1.49445			-2.0068e-07	1.49369			-2.04405e-07	1.49521
		-2.0526e-07	1.49445			-2.00679e-07	1.49445			-2.04404e-07	1.49445
		-2.0526e-07	1.49521			-2.00679e-07	1.49521			-2.04404e-07	1.49369
		-2.05259e-07	1.49445			-2.00678e-07	1.49445			-2.04403e-07	1.49521
		-2.05259e-07	1.49445			-2.00678e-07	1.49445			-2.04403e-07	1.49521
		-2.05258e-07	1.49521			-2.00677e-07	1.49369			-2.04402e-07	1.49369
		-2.05258e-07	1.49445			-2.00677e-07	1.49445			-2.04402e-07	1.49369
		-2.05257e-07	1.49521			-2.00676e-07	1.49369			-2.04401e-07	1.49445
		-2.05257e-07	1.49369			-2.00676e-07	1.49445			-2.04401e-07	1.49445
		-2.05256e-07	1.49596			-2.00675e-07	1.49445			-2.044e-07	1.49521
		-2.05256e-07	1.49369			-2.00675e-07	1.49445			-2.044e-07	1.49445
		-2.05255e-07	1.49445			-2.00674e-07	1.49445			-2.04399e-07	1.49369
		-2.05255e-07	1.49521			-2.00674e-07	1.49445			-2.04399e-07	1.49521
		-2.05254e-07	1.49521			-2.00673e-07	1.49369			-2.04398e-07	1.49521
		-2.05254e-07	1.49445			-2.00673e-07	1.49445			-2.04398e-07	1.49521
		-2.05253e-07	1.49521			-2.00672e-07	1.49369			-2.04397e-07	1.49445
		-2.05253e-07	1.49521			-2.00672e-07	1.49521			-2.04397e-07	1.49369
		-2.05252e-07	1.49445			-2.00671e-07	1.49445			-2.04396e-07	1.49521
		-2.05252e-07	1.49369			-2.00671e-07	1.49445			-2.04396e-07	1.49445
		-2.05251e-07	1.49445			-2.0067e-07	1.49445			-2.04395e-07	1.49445
		-2.05251e-07	1.49293			-2.0067e-07	1.49293			-2.04395e-07	1.49445
		-2.0525e-07	1.49596			-2.00669e-07	1.49445			-2.04394e-07	1.49369
		-2.0525e-07	1.49521			-2.00669e-07	1.49445			-2.04394e-07	1.49445
		-2.05249e-07	1.49445			-2.00668e-07	1.49445			-2.04393e-07	1.49445
		-2.05249e-07	1.49369			-2.00668e-07	1.49445			-2.04393e-07	1.49521
		-2.05248e-07	1.49445			-2.00667e-07	1.49445			-2.04392e-07	1.49445
		-2.05248e-07	1.49445			-2.00667e-07	1.49521			-2.04392e-07	1.49521
		-2.05247e-07	1.49445			-2.00666e-07	1.49445			-2.04391e-07	1.49293
		-2.05247e-07	1.49445			-2.00666e-07	1.49445			-2.04391e-07	1.49369
		-2.05246e-07	1.49521			-2.00665e-07	1.49445			-2.0439e-07	1.49445
		-2.05246e-07	1.49596			-2.00665e-07	1.49445			-2.0439e-07	1.49521
		-2.05245e-07	1.49445			-2.00664e-07	1.49369			-2.04389e-07	1.49521
		-2.05245e-07	1.49521			-2.00664e-07	1.49521			-2.04389e-07	1.49445
		-2.05244e-07	1.49369			-2.00663e-07	1.49369			-2.04388e-07	1.49445
		-2.05244e-07	1.49445			-2.00663e-07	1.49445			-2.04388e-07	1.49521
		-2.05243e-07	1.49445			-2.00662e-07	1.49445			-2.04387e-07	1.49445
		-2.05243e-07	1.49445			-2.00662e-07	1.49445			-2.04387e-07	1.49521
		-2.05242e-07	1.49445			-2.00661e-07	1.49369			-2.04386e-07	1.49445
		-2.05242e-07	1.49369			-2.00661e-07	1.49521			-2.04386e-07	1.49445
		-2.05241e-07	1.49445			-2.0066e-07	1.49445			-2.04385e-07	1.49521
		-2.05241e-07	1.49445			-2.0066e-07	1.49521			-2.04385e-07	1.49596
		-2.0524e-07	1.49521			-2.00659e-07	1.49445			-2.04384e-07	1.49521
		-2.0524e-07	1.49445			-2.00659e-07	1.49521			-2.04384e-07	1.49521
		-2.05239e-07	1.49445			-2.00658e-07	1.49445			-2.04383e-07	1.49445
		-2.05239e-07	1.49445			-2.00658e-07	1.49445			-2.04383e-07	1.49369
		-2.05238e-07	1.49521			-2.00657e-07	1.49445			-2.04382e-07	1.49445
		-2.05238e-07	1.49445			-2.00657e-07	1.49445			-2.04382e-07	1.49445
		-2.05237e-07	1.49369			-2.00656e-07	1.49445			-2.04381e-07	1.49369
		-2.05237e-07	1.49521			-2.00656e-07	1.49521			-2.04381e-07	1.49445
		-2.05236e-07	1.49521			-2.00655e-07	1.49596			-2.0438e-07	1.49445
		-2.05236e-07	1.49596			-2.00655e-07	1.49369			-2.0438e-07	1.49521
		-2.05235e-07	1.49369			-2.00654e-07	1.49445			-2.04379e-07	1.49445
		-2.05235e-07	1.49445			-2.00654e-07	1.49445			-2.04379e-07	1.49445
		-2.05234e-07	1.49445			-2.00653e-07	1.49521			-2.04378e-07	1.49521
		-2.05234e-07	1.49445			-2.00653e-07	1.49369			-2.04378e-07	1.49445
		-2.05233e-07	1.49521			-2.00652e-07	1.49293			-2.04377e-07	1.49521
		-2.05233e-07	1.49521			-2.00652e-07	1.49369			-2.04377e-07	1.49445
		-2.05232e-07	1.49445			-2.00651e-07	1.49445			-2.04376e-07	1.49521
		-2.05232e-07	1.49445			-2.00651e-07	1.49521			-2.04376e-07	1.49445
		-2.05231e-07	1.49293			-2.0065e-07	1.49445			-2.04375e-07	1.49369
		-2.05231e-07	1.49521			-2.0065e-07	1.49369			-2.04375e-07	1.49445
		-2.0523e-07	1.49445			-2.00649e-07	1.49445			-2.04374e-07	1.49521
		-2.0523e-07	1.49369			-2.00649e-07	1.49445			-2.04374e-07	1.49445
		-2.05229e-07	1.49445			-2.00648e-07	1.49445			-2.04373e-07	1.49445
		-2.05229e-07	1.49445			-2.00648e-07	1.49369			-2.04373e-07	1.49521
		-2.05228e-07	1.49445			-2.00647e-07	1.49445			-2.04372e-07	1.49369
		-2.05228e-07	1.49445			-2.00647e-07	1.49445			-2.04372e-07	1.49445
		-2.05227e-07	1.49445			-2.00646e-07	1.49445			-2.04371e-07	1.49445
		-2.05227e-07	1.49521			-2.00646e-07	1.49445			-2.04371e-07	1.49369
		-2.05226e-07	1.49596			-2.00645e-07	1.49445			-2.0437e-07	1.49445
		-2.05226e-07	1.49596			-2.00645e-07	1.49445			-2.0437e-07	1.49293
		-2.05225e-07	1.49521			-2.00644e-07	1.49445			-2.04369e-07	1.49293
		-2.05225e-07	1.49521			-2.00644e-07	1.49445			-2.04369e-07	1.49521
		-2.05224e-07	1.49521			-2.00643e-07	1.49445			-2.04368e-07	1.49445
		-2.05224e-07	1.49521			-2.00643e-07	1.49369			-2.04368e-07	1.49445
		-2.05223e-07	1.49521			-2.00642e-07	1.49369			-2.04367e-07	1.49369
		-2.05223e-07	1.49521			-2.00642e-07	1.49445			-2.04367e-07	1.49521
		-2.05222e-07	1.49369			-2.00641e-07	1.49445			-2.04366e-07	1.49445
		-2.05222e-07	1.49521			-2.00641e-07	1.49369			-2.04366e-07	1.49445
		-2.05221e-07	1.49596			-2.0064e-07	1.49445			-2.04365e-07	1.49445
		-2.05221e-07	1.49445			-2.0064e-07	1.49445			-2.04365e-07	1.49445
		-2.0522e-07	1.49596			-2.00639e-07	1.49445			-2.04364e-07	1.49445
		-2.0522e-07	1.49521			-2.00639e-07	1.49445			-2.04364e-07	1.49445
		-2.05219e-07	1.49521			-2.00638e-07	1.49445			-2.04363e-07	1.49445
		-2.05219e-07	1.49445			-2.00638e-07	1.49445			-2.04363e-07	1.49369
		-2.05218e-07	1.49521			-2.00637e-07	1.49369			-2.04362e-07	1.49369
		-2.05218e-07	1.49445			-2.00637e-07	1.49369			-2.04362e-07	1.49445
		-2.05217e-07	1.49445			-2.00636e-07	1.49445			-2.04361e-07	1.49445
		-2.05217e-07	1.49445			-2.00636e-07	1.49445			-2.04361e-07	1.49445
		-2.05216e-07	1.49369			-2.00635e-07	1.49445			-2.0436e-07	1.49369
		-2.05216e-07	1.49521			-2.00635e-07	1.49369			-2.0436e-07	1.49369
		-2.05215e-07	1.49369			-2.00634e-07	1.49445			-2.04359e-07	1.49445
		-2.05215e-07	1.49521			-2.00634e-07	1.49445			-2.04359e-07	1.49445
		-2.05214e-07	1.49369			-2.00633e-07	1.49369			-2.04358e-07	1.49521
		-2.05214e-07	1.49521			-2.00633e-07	1.49293			-2.04358e-07	1.49521
		-2.05213e-07	1.49445			-2.00632e-07	1.49445			-2.04357e-07	1.49445
		-2.05213e-07	1.49445			-2.00632e-07	1.49369			-2.04357e-07	1.49445
		-2.05212e-07	1.49445			-2.00631e-07	1.49369			-2.04356e-07	1.49369
		-2.05212e-07	1.49521			-2.00631e-07	1.49445			-2.04356e-07	1.49445
		-2.05211e-07	1.49521			-2.0063e-07	1.49369			-2.04355e-07	1.49369
		-2.05211e-07	1.49445			-2.0063e-07	1.49369			-2.04355e-07	1.49369
		-2.0521e-07	1.49521			-2.00629e-07	1.49445			-2.04354e-07	1.49521
		-2.0521e-07	1.49445			-2.00629e-07	1.49445			-2.04354e-07	1.49521
		-2.05209e-07	1.49445			-2.00628e-07	1.49445			-2.04353e-07	1.49445
		-2.05209e-07	1.49521			-2.00628e-07	1.49445			-2.04353e-07	1.49445
		-2.05208e-07	1.49445			-2.00627e-07	1.49369			-2.04352e-07	1.49445
		-2.05208e-07	1.49445			-2.00627e-07	1.49369			-2.04352e-07	1.49521
		-2.05207e-07	1.49521			-2.00626e-07	1.49445			-2.04351e-07	1.49369
		-2.05207e-07	1.49445			-2.00626e-07	1.49369			-2.04351e-07	1.49445
		-2.05206e-07	1.49445			-2.00625e-07	1.49445			-2.0435e-07	1.49445
		-2.05206e-07	1.49445			-2.00625e-07	1.49445			-2.0435e-07	1.49445
		-2.05205e-07	1.49521			-2.00624e-07	1.49445			-2.04349e-07	1.49445
		-2.05205e-07	1.49445			-2.00624e-07	1.49445			-2.04349e-07	1.49369
		-2.05204e-07	1.49445			-2.00623e-07	1.49521			-2.04348e-07	1.49445
		-2.05204e-07	1.49445			-2.00623e-07	1.49445			-2.04348e-07	1.49445
		-2.05203e-07	1.49521			-2.00622e-07	1.49369			-2.04347e-07	1.49445
		-2.05203e-07	1.49445			-2.00622e-07	1.49369			-2.04347e-07	1.49445
		-2.05202e-07	1.49445			-2.00621e-07	1.49445			-2.04346e-07	1.49445
		-2.05202e-07	1.49596			-2.00621e-07	1.49369			-2.04346e-07	1.49445
		-2.05201e-07	1.49521			-2.0062e-07	1.49293			-2.04345e-07	1.49445
		-2.05201e-07	1.49521			-2.0062e-07	1.49521			-2.04345e-07	1.49521
		-2.052e-07	1.49521			-2.00619e-07	1.49445			-2.04344e-07	1.49521
		-2.052e-07	1.49445			-2.00619e-07	1.49445			-2.04344e-07	1.49445
		-2.05199e-07	1.49445			-2.00618e-07	1.49445			-2.04343e-07	1.49369
		-2.05199e-07	1.49521			-2.00618e-07	1.49521			-2.04343e-07	1.49521
		-2.05198e-07	1.49445			-2.00617e-07	1.49369			-2.04342e-07	1.49369
		-2.05198e-07	1.49521			-2.00617e-07	1.49445			-2.04342e-07	1.49521
		-2.05197e-07	1.49445			-2.00616e-07	1.49445			-2.04341e-07	1.49445
		-2.05197e-07	1.49445			-2.00616e-07	1.49445			-2.04341e-07	1.49369
		-2.05196e-07	1.49445			-2.00615e-07	1.49445			-2.0434e-07	1.49445
		-2.05196e-07	1.49521			-2.00615e-07	1.49445			-2.0434e-07	1.49596
		-2.05195e-07	1.49521			-2.00614e-07	1.49521			-2.04339e-07	1.49369
		-2.05195e-07	1.49445			-2.00614e-07	1.49445			-2.04339e-07	1.49521
		-2.05194e-07	1.49445			-2.00613e-07	1.49521			-2.04338e-07	1.49369
		-2.05194e-07	1.49445			-2.00613e-07	1.49521			-2.04338e-07	1.49445
		-2.05193e-07	1.49445			-2.00612e-07	1.49521			-2.04337e-07	1.49445
		-2.05193e-07	1.49445			-2.00612e-07	1.49445			-2.04337e-07	1.49521
		-2.05192e-07	1.49445			-2.00611e-07	1.49369			-2.04336e-07	1.49521
		-2.05192e-07	1.49445			-2.00611e-07	1.49445			-2.04336e-07	1.49521
		-2.05191e-07	1.49445			-2.0061e-07	1.49445			-2.04335e-07	1.49596
		-2.05191e-07	1.49445			-2.0061e-07	1.49445			-2.04335e-07	1.49445
		-2.0519e-07	1.49369			-2.00609e-07	1.49369			-2.04334e-07	1.49521
		-2.0519e-07	1.49521			-2.00609e-07	1.49369			-2.04334e-07	1.49445
		-2.05189e-07	1.49445			-2.00608e-07	1.49369			-2.04333e-07	1.49445
		-2.05189e-07	1.49369			-2.00608e-07	1.49445			-2.04333e-07	1.49445
		-2.05188e-07	1.49521			-2.00607e-07	1.49445			-2.04332e-07	1.49445
		-2.05188e-07	1.49369			-2.00607e-07	1.49293			-2.04332e-07	1.49445
		-2.05187e-07	1.49445			-2.00606e-07	1.49445			-2.04331e-07	1.49445
		-2.05187e-07	1.49445			-2.00606e-07	1.49521			-2.04331e-07	1.49445
		-2.05186e-07	1.49521			-2.00605e-07	1.49521			-2.0433e-07	1.49445
		-2.05186e-07	1.49445			-2.00605e-07	1.49369			-2.0433e-07	1.49521
		-2.05185e-07	1.49521			-2.00604e-07	1.49445			-2.04329e-07	1.49445
		-2.05185e-07	1.49369			-2.00604e-07	1.49521			-2.04329e-07	1.49445
		-2.05184e-07	1.49445			-2.00603e-07	1.49369			-2.04328e-07	1.49521
		-2.05184e-07	1.49445			-2.00603e-07	1.49445			-2.04328e-07	1.49521
		-2.05183e-07	1.49521			-2.00602e-07	1.49293			-2.04327e-07	1.49369
		-2.05183e-07	1.49445			-2.00602e-07	1.49369			-2.04327e-07	1.49521
		-2.05182e-07	1.49521			-2.00601e-07	1.49369			-2.04326e-07	1.49521
		-2.05182e-07	1.49445			-2.00601e-07	1.49445			-2.04326e-07	1.49445
		-2.05181e-07	1.49521			-2.006e-07	1.49293			-2.04325e-07	1.49445
		-2.05181e-07	1.49445			-2.006e-07	1.49521			-2.04325e-07	1.49293
		-2.0518e-07	1.49521			-2.00599e-07	1.49445			-2.04324e-07	1.49521
		-2.0518e-07	1.49445			-2.00599e-07	1.49521			-2.04324e-07	1.49369
		-2.05179e-07	1.49445			-2.00598e-07	1.49445			-2.04323e-07	1.49445
		-2.05179e-07	1.49445			-2.00598e-07	1.49369			-2.04323e-07	1.49445
		-2.05178e-07	1.49521			-2.00597e-07	1.49445			-2.04322e-07	1.49445
		-2.05178e-07	1.49521			-2.00597e-07	1.49521			-2.04322e-07	1.49445
		-2.05177e-07	1.49445			-2.00596e-07	1.49369			-2.04321e-07	1.49445
		-2.05177e-07	1.49445			-2.00596e-07	1.49369			-2.04321e-07	1.49445
		-2.05176e-07	1.49445			-2.00595e-07	1.49445			-2.0432e-07	1.49369
		-2.05176e-07	1.49369			-2.00595e-07	1.49445			-2.0432e-07	1.49369
		-2.05175e-07	1.49369			-2.00594e-07	1.49369			-2.04319e-07	1.49445
		-2.05175e-07	1.49369			-2.00594e-07	1.49521			-2.04319e-07	1.49521
		-2.05174e-07	1.49445			-2.00593e-07	1.49445			-2.04318e-07	1.49445
		-2.05174e-07	1.49445			-2.00593e-07	1.49445			-2.04318e-07	1.49445
		-2.05173e-07	1.49369			-2.00592e-07	1.49445			-2.04317e-07	1.49445
		-2.05173e-07	1.49521			-2.00592e-07	1.49445			-2.04317e-07	1.49369
		-2.05172e-07	1.49445			-2.00591e-07	1.49369			-2.04316e-07	1.49521
		-2.05172e-07	1.49445			-2.00591e-07	1.49445			-2.04316e-07	1.49445
		-2.05171e-07	1.49596			-2.0059e-07	1.49445			-2.04315e-07	1.49369
		-2.05171e-07	1.49369			-2.0059e-07	1.49369			-2.04315e-07	1.49445
		-2.0517e-07	1.49445			-2.00589e-07	1.49369			-2.04314e-07	1.49521
		-2.0517e-07	1.49369			-2.00589e-07	1.49369			-2.04314e-07	1.49445
		-2.05169e-07	1.49521			-2.00588e-07	1.49445			-2.04313e-07	1.49445
		-2.05169e-07	1.49521			-2.00588e-07	1.49369			-2.04313e-07	1.49445
		-2.05168e-07	1.49521			-2.00587e-07	1.49445			-2.04312e-07	1.49445
		-2.05168e-07	1.49445			-2.00587e-07	1.49445			-2.04312e-07	1.49521
		-2.05167e-07	1.49445			-2.00586e-07	1.49445			-2.04311e-07	1.49445
		-2.05167e-07	1.49445			-2.00586e-07	1.49445			-2.04311e-07	1.49521
		-2.05166e-07	1.49521			-2.00585e-07	1.49445			-2.0431e-07	1.49445
		-2.05166e-07	1.49521			-2.00585e-07	1.49369			-2.0431e-07	1.49521
		-2.05165e-07	1.49445			-2.00584e-07	1.49293			-2.04309e-07	1.49445
		-2.05165e-07	1.49445			-2.00584e-07	1.49369			-2.04309e-07	1.49445
		-2.05164e-07	1.49445			-2.00583e-07	1.49293			-2.04308e-07	1.49445
		-2.05164e-07	1.49369			-2.00583e-07	1.49445			-2.04308e-07	1.49521
		-2.05163e-07	1.49445			-2.00582e-07	1.49445			-2.04307e-07	1.49369
		-2.05163e-07	1.49445			-2.00582e-07	1.49445			-2.04307e-07	1.49445
		-2.05162e-07	1.49521			-2.00581e-07	1.49293			-2.04306e-07	1.49445
		-2.05162e-07	1.49445			-2.00581e-07	1.49369			-2.04306e-07	1.49521
		-2.05161e-07	1.49445			-2.0058e-07	1.49293			-2.04305e-07	1.49369
		-2.05161e-07	1.49445			-2.0058e-07	1.49445			-2.04305e-07	1.49445
		-2.0516e-07	1.49521			-2.00579e-07	1.49369			-2.04304e-07	1.49445
		-2.0516e-07	1.49521			-2.00579e-07	1.49369			-2.04304e-07	1.49445
		-2.05159e-07	1.49521			-2.00578e-07	1.49369			-2.04303e-07	1.49445
		-2.05159e-07	1.49521			-2.00578e-07	1.49445			-2.04303e-07	1.49445
		-2.05158e-07	1.49445			-2.00577e-07	1.49445			-2.04302e-07	1.49445
		-2.05158e-07	1.49521			-2.00577e-07	1.49445			-2.04302e-07	1.49445
		-2.05157e-07	1.49369			-2.00576e-07	1.49369			-2.04301e-07	1.49521
		-2.05157e-07	1.49596			-2.00576e-07	1.49369			-2.04301e-07	1.49445
		-2.05156e-07	1.49445			-2.00575e-07	1.49445			-2.043e-07	1.49445
		-2.05156e-07	1.49369			-2.00575e-07	1.49369			-2.043e-07	1.49521
		-2.05155e-07	1.49521			-2.00574e-07	1.49293			-2.04299e-07	1.49521
		-2.05155e-07	1.49521			-2.00574e-07	1.49369			-2.04299e-07	1.49521
		-2.05154e-07	1.49521			-2.00573e-07	1.49293			-2.04298e-07	1.49445
		-2.05154e-07	1.49445			-2.00573e-07	1.49293			-2.04298e-07	1.49445
		-2.05153e-07	1.49521			-2.00572e-07	1.49445			-2.04297e-07	1.49445
		-2.05153e-07	1.49521			-2.00572e-07	1.49445			-2.04297e-07	1.49445
		-2.05152e-07	1.49445			-2.00571e-07	1.49445			-2.04296e-07	1.49445
		-2.05152e-07	1.49596			-2.00571e-07	1.49445			-2.04296e-07	1.49445
		-2.05151e-07	1.49445			-2.0057e-07	1.49445			-2.04295e-07	1.49369
		-2.05151e-07	1.49445			-2.0057e-07	1.49369			-2.04295e-07	1.49445
		-2.0515e-07	1.49445			-2.00569e-07	1.49445			-2.04294e-07	1.49521
		-2.0515e-07	1.49521			-2.00569e-07	1.49445			-2.04294e-07	1.49445
		-2.05149e-07	1.49521			-2.00568e-07	1.49596			-2.04293e-07	1.49445
		-2.05149e-07	1.49445			-2.00568e-07	1.49445			-2.04293e-07	1.49445
		-2.05148e-07	1.49521			-2.00567e-07	1.49521			-2.04292e-07	1.49445
		-2.05148e-07	1.49596			-2.00567e-07	1.49596			-2.04292e-07	1.49521
		-2.05147e-07	1.49521			-2.00566e-07	1.49369			-2.04291e-07	1.49445
		-2.05147e-07	1.49521			-2.00566e-07	1.49445			-2.04291e-07	1.49445
		-2.05146e-07	1.49521			-2.00565e-07	1.49445			-2.0429e-07	1.49445
		-2.05146e-07	1.49445			-2.00565e-07	1.49445			-2.0429e-07	1.49445
		-2.05145e-07	1.49521			-2.00564e-07	1.49445			-2.04289e-07	1.49521
		-2.05145e-07	1.49521			-2.00564e-07	1.49369			-2.04289e-07	1.49369
		-2.05144e-07	1.49369			-2.00563e-07	1.49445			-2.04288e-07	1.49445
		-2.05144e-07	1.49445			-2.00563e-07	1.49445			-2.04288e-07	1.49521
		-2.05143e-07	1.49369			-2.00562e-07	1.49445			-2.04287e-07	1.49445
		-2.05143e-07	1.49445			-2.00562e-07	1.49369			-2.04287e-07	1.49521
		-2.05142e-07	1.49596			-2.00561e-07	1.49445			-2.04286e-07	1.49445
		-2.05142e-07	1.49369			-2.00561e-07	1.49521			-2.04286e-07	1.49445
		-2.05141e-07	1.49445			-2.0056e-07	1.49445			-2.04285e-07	1.49445
		-2.05141e-07	1.49445			-2.0056e-07	1.49445			-2.04285e-07	1.49445
		-2.0514e-07	1.49445			-2.00559e-07	1.49369			-2.04284e-07	1.49596
		-2.0514e-07	1.49521			-2.00559e-07	1.49521			-2.04284e-07	1.49521
		-2.05139e-07	1.49369			-2.00558e-07	1.49445			-2.04283e-07	1.49521
		-2.05139e-07	1.49521			-2.00558e-07	1.49445			-2.04283e-07	1.49445
		-2.05138e-07	1.49369			-2.00557e-07	1.49369			-2.04282e-07	1.49521
		-2.05138e-07	1.49445			-2.00557e-07	1.49293			-2.04282e-07	1.49369
		-2.05137e-07	1.49521			-2.00556e-07	1.49445			-2.04281e-07	1.49445
		-2.05137e-07	1.49521			-2.00556e-07	1.49369			-2.04281e-07	1.49445
		-2.05136e-07	1.49521			-2.00555e-07	1.49369			-2.0428e-07	1.49445
		-2.05136e-07	1.49445			-2.00555e-07	1.49521			-2.0428e-07	1.49445
		-2.05135e-07	1.49521			-2.00554e-07	1.49521			-2.04279e-07	1.49445
		-2.05135e-07	1.49445			-2.00554e-07	1.49445			-2.04279e-07	1.49445
		-2.05134e-07	1.49521			-2.00553e-07	1.49445			-2.04278e-07	1.49521
		-2.05134e-07	1.49369			-2.00553e-07	1.49521			-2.04278e-07	1.49521
		-2.05133e-07	1.49445			-2.00552e-07	1.49369			-2.04277e-07	1.49369
		-2.05133e-07	1.49445			-2.00552e-07	1.49445			-2.04277e-07	1.49445
		-2.05132e-07	1.49521			-2.00551e-07	1.49369			-2.04276e-07	1.49445
		-2.05132e-07	1.49445			-2.00551e-07	1.49445			-2.04276e-07	1.49521
		-2.05131e-07	1.49445			-2.0055e-07	1.49369			-2.04275e-07	1.49521
		-2.05131e-07	1.49445			-2.0055e-07	1.49521			-2.04275e-07	1.49445
		-2.0513e-07	1.49445			-2.00549e-07	1.49445			-2.04274e-07	1.49369
		-2.0513e-07	1.49445			-2.00549e-07	1.49369			-2.04274e-07	1.49369
		-2.05129e-07	1.49596			-2.00548e-07	1.49445			-2.04273e-07	1.49521
		-2.05129e-07	1.49445			-2.00548e-07	1.49369			-2.04273e-07	1.49521
		-2.05128e-07	1.49445			-2.00547e-07	1.49369			-2.04272e-07	1.49445
		-2.05128e-07	1.49521			-2.00547e-07	1.49369			-2.04272e-07	1.49445
		-2.05127e-07	1.49445			-2.00546e-07	1.49445			-2.04271e-07	1.49369
		-2.05127e-07	1.49445			-2.00546e-07	1.49293			-2.04271e-07	1.49445
		-2.05126e-07	1.49445			-2.00545e-07	1.49369			-2.0427e-07	1.49521
		-2.05126e-07	1.49445			-2.00545e-07	1.49445			-2.0427e-07	1.49521
		-2.05125e-07	1.49445			-2.00544e-07	1.49521			-2.04269e-07	1.49521
		-2.05125e-07	1.49445			-2.00544e-07	1.49445			-2.04269e-07	1.49369
		-2.05124e-07	1.49445			-2.00543e-07	1.49445			-2.04268e-07	1.49445
		-2.05124e-07	1.49521			-2.00543e-07	1.49369			-2.04268e-07	1.49445
		-2.05123e-07	1.49445			-2.00542e-07	1.49445			-2.04267e-07	1.49445
		-2.05123e-07	1.49445			-2.00542e-07	1.49445			-2.04267e-07	1.49445
		-2.05122e-07	1.49445			-2.00541e-07	1.49369			-2.04266e-07	1.49445
		-2.05122e-07	1.49521			-2.00541e-07	1.49369			-2.04266e-07	1.49521
		-2.05121e-07	1.49445			-2.0054e-07	1.49445			-2.04265e-07	1.49445
		-2.05121e-07	1.49521			-2.0054e-07	1.49369			-2.04265e-07	1.49445
		-2.0512e-07	1.49445			-2.00539e-07	1.49369			-2.04264e-07	1.49369
		-2.0512e-07	1.49596			-2.00539e-07	1.49521			-2.04264e-07	1.49445
		-2.05119e-07	1.49445			-2.00538e-07	1.49369			-2.04263e-07	1.49521
		-2.05119e-07	1.49445			-2.00538e-07	1.49369			-2.04263e-07	1.49521
		-2.05118e-07	1.49521			-2.00537e-07	1.49369			-2.04262e-07	1.49445
		-2.05118e-07	1.49521			-2.00537e-07	1.49445			-2.04262e-07	1.49521
		-2.05117e-07	1.49521			-2.00536e-07	1.49445			-2.04261e-07	1.49445
		-2.05117e-07	1.49521			-2.00536e-07	1.49369			-2.04261e-07	1.49369
		-2.05116e-07	1.49445			-2.00535e-07	1.49521			-2.0426e-07	1.49521
		-2.05116e-07	1.49445			-2.00535e-07	1.49293			-2.0426e-07	1.49369
		-2.05115e-07	1.49596			-2.00534e-07	1.49445			-2.04259e-07	1.49445
		-2.05115e-07	1.49521			-2.00534e-07	1.49369			-2.04259e-07	1.49445
		-2.05114e-07	1.49521			-2.00533e-07	1.49445			-2.04258e-07	1.49445
		-2.05114e-07	1.49521			-2.00533e-07	1.49369			-2.04258e-07	1.49445
		-2.05113e-07	1.49445			-2.00532e-07	1.49369			-2.04257e-07	1.49293
		-2.05113e-07	1.49596			-2.00532e-07	1.49445			-2.04257e-07	1.49369
		-2.05112e-07	1.49369			-2.00531e-07	1.49369			-2.04256e-07	1.49445
		-2.05112e-07	1.49445			-2.00531e-07	1.49445			-2.04256e-07	1.49445
		-2.05111e-07	1.49596			-2.0053e-07	1.49369			-2.04255e-07	1.49445
		-2.05111e-07	1.49521			-2.0053e-07	1.49293			-2.04255e-07	1.49445
		-2.0511e-07	1.49521			-2.00529e-07	1.49445			-2.04254e-07	1.49445
		-2.0511e-07	1.49521			-2.00529e-07	1.49369			-2.04254e-07	1.49445
		-2.05109e-07	1.49521			-2.00528e-07	1.49521			-2.04253e-07	1.49445
		-2.05109e-07	1.49445			-2.00528e-07	1.49369			-2.04253e-07	1.49369
		-2.05108e-07	1.49445			-2.00527e-07	1.49293			-2.04252e-07	1.49445
		-2.05108e-07	1.49445			-2.00527e-07	1.49369			-2.04252e-07	1.49445
		-2.05107e-07	1.49521			-2.00526e-07	1.49445			-2.04251e-07	1.49445
		-2.05107e-07	1.49445			-2.00526e-07	1.49445			-2.04251e-07	1.49445
		-2.05106e-07	1.49369			-2.00525e-07	1.49369			-2.0425e-07	1.49369
		-2.05106e-07	1.49445			-2.00525e-07	1.49445			-2.0425e-07	1.49445
		-2.05105e-07	1.49521			-2.00524e-07	1.49445			-2.04249e-07	1.49521
		-2.05105e-07	1.49445			-2.00524e-07	1.49445			-2.04249e-07	1.49445
		-2.05104e-07	1.49369			-2.00523e-07	1.49445			-2.04248e-07	1.49445
		-2.05104e-07	1.49369			-2.00523e-07	1.49369			-2.04248e-07	1.49445
		-2.05103e-07	1.49369			-2.00522e-07	1.49521			-2.04247e-07	1.49445
		-2.05103e-07	1.49445			-2.00522e-07	1.49445			-2.04247e-07	1.49445
		-2.05102e-07	1.49521			-2.00521e-07	1.49369			-2.04246e-07	1.49445
		-2.05102e-07	1.49445			-2.00521e-07	1.49521			-2.04246e-07	1.49445
		-2.05101e-07	1.49445			-2.0052e-07	1.49445			-2.04245e-07	1.49521
		-2.05101e-07	1.49445			-2.0052e-07	1.49369			-2.04245e-07	1.49445
		-2.051e-07	1.49445			-2.00519e-07	1.49369			-2.04244e-07	1.49445
		-2.051e-07	1.49369			-2.00519e-07	1.49369			-2.04244e-07	1.49445
		-2.05099e-07	1.49445			-2.00518e-07	1.49445			-2.04243e-07	1.49445
		-2.05099e-07	1.49445			-2.00518e-07	1.49445			-2.04243e-07	1.49445
		-2.05098e-07	1.49445			-2.00517e-07	1.49521			-2.04242e-07	1.49521
		-2.05098e-07	1.49445			-2.00517e-07	1.49521			-2.04242e-07	1.49445
		-2.05097e-07	1.49445			-2.00516e-07	1.49445			-2.04241e-07	1.49521
		-2.05097e-07	1.49445			-2.00516e-07	1.49445			-2.04241e-07	1.49445
		-2.05096e-07	1.49596			-2.00515e-07	1.49369			-2.0424e-07	1.49445
		-2.05096e-07	1.49369			-2.00515e-07	1.49369			-2.0424e-07	1.49445
		-2.05095e-07	1.49445			-2.00514e-07	1.49445			-2.04239e-07	1.49369
		-2.05095e-07	1.49445			-2.00514e-07	1.49445			-2.04239e-07	1.49369
		-2.05094e-07	1.49521			-2.00513e-07	1.49369			-2.04238e-07	1.49445
		-2.05094e-07	1.49445			-2.00513e-07	1.49445			-2.04238e-07	1.49445
		-2.05093e-07	1.49369			-2.00512e-07	1.49369			-2.04237e-07	1.49369
		-2.05093e-07	1.49445			-2.00512e-07	1.49445			-2.04237e-07	1.49445
		-2.05092e-07	1.49445			-2.00511e-07	1.49445			-2.04236e-07	1.49369
		-2.05092e-07	1.49521			-2.00511e-07	1.49445			-2.04236e-07	1.49445
		-2.05091e-07	1.49445			-2.0051e-07	1.49369			-2.04235e-07	1.49521
		-2.05091e-07	1.49521			-2.0051e-07	1.49445			-2.04235e-07	1.49596
		-2.0509e-07	1.49445			-2.00509e-07	1.49445			-2.04234e-07	1.49369
		-2.0509e-07	1.49445			-2.00509e-07	1.49445			-2.04234e-07	1.49445
		-2.05089e-07	1.49445			-2.00508e-07	1.49445			-2.04233e-07	1.49445
		-2.05089e-07	1.49521			-2.00508e-07	1.49521			-2.04233e-07	1.49445
		-2.05088e-07	1.49369			-2.00507e-07	1.49445			-2.04232e-07	1.49445
		-2.05088e-07	1.49521			-2.00507e-07	1.49521			-2.04232e-07	1.49445
		-2.05087e-07	1.49521			-2.00506e-07	1.49521			-2.04231e-07	1.49445
		-2.05087e-07	1.49521			-2.00506e-07	1.49445			-2.04231e-07	1.49445
		-2.05086e-07	1.49445			-2.00505e-07	1.49445			-2.0423e-07	1.49369
		-2.05086e-07	1.49369			-2.00505e-07	1.49445			-2.0423e-07	1.49369
		-2.05085e-07	1.49445			-2.00504e-07	1.49445			-2.04229e-07	1.49369
		-2.05085e-07	1.49445			-2.00504e-07	1.49445			-2.04229e-07	1.49445
		-2.05084e-07	1.49521			-2.00503e-07	1.49445			-2.04228e-07	1.49445
		-2.05084e-07	1.49521			-2.00503e-07	1.49369			-2.04228e-07	1.49445
		-2.05083e-07	1.49445			-2.00502e-07	1.49445			-2.04227e-07	1.49521
		-2.05083e-07	1.49596			-2.00502e-07	1.49445			-2.04227e-07	1.49445
		-2.05082e-07	1.49521			-2.00501e-07	1.49521			-2.04226e-07	1.49369
		-2.05082e-07	1.49445			-2.00501e-07	1.49445			-2.04226e-07	1.49445
		-2.05081e-07	1.49445			-2.005e-07	1.49445			-2.04225e-07	1.49445
		-2.05081e-07	1.49445			-2.005e-07	1.49369			-2.04225e-07	1.49445
		-2.0508e-07	1.49596			-2.00499e-07	1.49521			-2.04224e-07	1.49521
		-2.0508e-07	1.49521			-2.00499e-07	1.49521			-2.04224e-07	1.49445
		-2.05079e-07	1.49445			-2.00498e-07	1.49521			-2.04223e-07	1.49521
		-2.05079e-07	1.49445			-2.00498e-07	1.49369			-2.04223e-07	1.49445
		-2.05078e-07	1.49521			-2.00497e-07	1.49521			-2.04222e-07	1.49521
		-2.05078e-07	1.49445			-2.00497e-07	1.49369			-2.04222e-07	1.49521
		-2.05077e-07	1.49445			-2.00496e-07	1.49445			-2.04221e-07	1.49445
		-2.05077e-07	1.49445			-2.00496e-07	1.49369			-2.04221e-07	1.49521
		-2.05076e-07	1.49445			-2.00495e-07	1.49521			-2.0422e-07	1.49445
		-2.05076e-07	1.49521			-2.00495e-07	1.49293			-2.0422e-07	1.49445
		-2.05075e-07	1.49445			-2.00494e-07	1.49445			-2.04219e-07	1.49521
		-2.05075e-07	1.49445			-2.00494e-07	1.49369			-2.04219e-07	1.49369
		-2.05074e-07	1.49369			-2.00493e-07	1.49445			-2.04218e-07	1.49445
		-2.05074e-07	1.49445			-2.00493e-07	1.49445			-2.04218e-07	1.49445
		-2.05073e-07	1.49445			-2.00492e-07	1.49369			-2.04217e-07	1.49445
		-2.05073e-07	1.49521			-2.00492e-07	1.49521			-2.04217e-07	1.49521
		-2.05072e-07	1.49369			-2.00491e-07	1.49445			-2.04216e-07	1.49369
		-2.05072e-07	1.49445			-2.00491e-07	1.49445			-2.04216e-07	1.49445
		-2.05071e-07	1.49445			-2.0049e-07	1.49445			-2.04215e-07	1.49445
		-2.05071e-07	1.49445			-2.0049e-07	1.49445			-2.04215e-07	1.49445
		-2.0507e-07	1.49445			-2.00489e-07	1.49445			-2.04214e-07	1.49369
		-2.0507e-07	1.49369			-2.00489e-07	1.49445			-2.04214e-07	1.49445
		-2.05069e-07	1.49445			-2.00488e-07	1.49369			-2.04213e-07	1.49445
		-2.05069e-07	1.49445			-2.00488e-07	1.49445			-2.04213e-07	1.49445
		-2.05068e-07	1.49445			-2.00487e-07	1.49445			-2.04212e-07	1.49521
		-2.05068e-07	1.49521			-2.00487e-07	1.49293			-2.04212e-07	1.49445
		-2.05067e-07	1.49521			-2.00486e-07	1.49445			-2.04211e-07	1.49293
		-2.05067e-07	1.49445			-2.00486e-07	1.49445			-2.04211e-07	1.49445
		-2.05066e-07	1.49445			-2.00485e-07	1.49369			-2.0421e-07	1.49445
		-2.05066e-07	1.49521			-2.00485e-07	1.49369			-2.0421e-07	1.49369
		-2.05065e-07	1.49445			-2.00484e-07	1.49445			-2.04209e-07	1.49369
		-2.05065e-07	1.49521			-2.00484e-07	1.49369			-2.04209e-07	1.49369
		-2.05064e-07	1.49521			-2.00483e-07	1.49445			-2.04208e-07	1.49445
		-2.05064e-07	1.49445			-2.00483e-07	1.49369			-2.04208e-07	1.49445
		-2.05063e-07	1.49445			-2.00482e-07	1.49445			-2.04207e-07	1.49521
		-2.05063e-07	1.49596			-2.00482e-07	1.49445			-2.04207e-07	1.49369
		-2.05062e-07	1.49445			-2.00481e-07	1.49445			-2.04206e-07	1.49369
		-2.05062e-07	1.49445			-2.00481e-07	1.49445			-2.04206e-07	1.49369
		-2.05061e-07	1.49445			-2.0048e-07	1.49369			-2.04205e-07	1.49521
		-2.05061e-07	1.49445			-2.0048e-07	1.49445			-2.04205e-07	1.49445
		-2.0506e-07	1.49445			-2.00479e-07	1.49369			-2.04204e-07	1.49445
		-2.0506e-07	1.49445			-2.00479e-07	1.49369			-2.04204e-07	1.49521
		-2.05059e-07	1.49445			-2.00478e-07	1.49369			-2.04203e-07	1.49445
		-2.05059e-07	1.49369			-2.00478e-07	1.49521			-2.04203e-07	1.49521
		-2.05058e-07	1.49445			-2.00477e-07	1.49293			-2.04202e-07	1.49445
		-2.05058e-07	1.49521			-2.00477e-07	1.49369			-2.04202e-07	1.49521
		-2.05057e-07	1.49521			-2.00476e-07	1.49445			-2.04201e-07	1.49596
		-2.05057e-07	1.49521			-2.00476e-07	1.49445			-2.04201e-07	1.49445
		-2.05056e-07	1.49521			-2.00475e-07	1.49369			-2.042e-07	1.49521
		-2.05056e-07	1.49445			-2.00475e-07	1.49369			-2.042e-07	1.49521
		-2.05055e-07	1.49445			-2.00474e-07	1.49445			-2.04199e-07	1.49521
		-2.05055e-07	1.49445			-2.00474e-07	1.49445			-2.04199e-07	1.49521
		-2.05054e-07	1.49445			-2.00473e-07	1.49445			-2.04198e-07	1.49521
		-2.05054e-07	1.49445			-2.00473e-07	1.49445			-2.04198e-07	1.49369
		-2.05053e-07	1.49521			-2.00472e-07	1.49445			-2.04197e-07	1.49445
		-2.05053e-07	1.49521			-2.00472e-07	1.49445			-2.04197e-07	1.49521
		-2.05052e-07	1.49445			-2.00471e-07	1.49445			-2.04196e-07	1.49521
		-2.05052e-07	1.49445			-2.00471e-07	1.49369			-2.04196e-07	1.49445
		-2.05051e-07	1.49521			-2.0047e-07	1.49369			-2.04195e-07	1.49445
		-2.05051e-07	1.49445			-2.0047e-07	1.49369			-2.04195e-07	1.49369
		-2.0505e-07	1.49445			-2.00469e-07	1.49369			-2.04194e-07	1.49445
		-2.0505e-07	1.49521			-2.00469e-07	1.49445			-2.04194e-07	1.49521
		-2.05049e-07	1.49445			-2.00468e-07	1.49293			-2.04193e-07	1.49521
		-2.05049e-07	1.49521			-2.00468e-07	1.49369			-2.04193e-07	1.49445
		-2.05048e-07	1.49521			-2.00467e-07	1.49445			-2.04192e-07	1.49445
		-2.05048e-07	1.49521			-2.00467e-07	1.49369			-2.04192e-07	1.49445
		-2.05047e-07	1.49445			-2.00466e-07	1.49445			-2.04191e-07	1.49369
		-2.05047e-07	1.49521			-2.00466e-07	1.49369			-2.04191e-07	1.49445
		-2.05046e-07	1.49369			-2.00465e-07	1.49445			-2.0419e-07	1.49369
		-2.05046e-07	1.49445			-2.00465e-07	1.49521			-2.0419e-07	1.49445
		-2.05045e-07	1.49445			-2.00464e-07	1.49445			-2.04189e-07	1.49521
		-2.05045e-07	1.49521			-2.00464e-07	1.49369			-2.04189e-07	1.49445
		-2.05044e-07	1.49445			-2.00463e-07	1.49521			-2.04188e-07	1.49445
		-2.05044e-07	1.49445			-2.00463e-07	1.49445			-2.04188e-07	1.49369
		-2.05043e-07	1.49445			-2.00462e-07	1.49369			-2.04187e-07	1.49445
		-2.05043e-07	1.49445			-2.00462e-07	1.49445			-2.04187e-07	1.49445
		-2.05042e-07	1.49521			-2.00461e-07	1.49521			-2.04186e-07	1.49445
		-2.05042e-07	1.49369			-2.00461e-07	1.49445			-2.04186e-07	1.49369
		-2.05041e-07	1.49369			-2.0046e-07	1.49521			-2.04185e-07	1.49445
		-2.05041e-07	1.49521			-2.0046e-07	1.49445			-2.04185e-07	1.49521
		-2.0504e-07	1.49445			-2.00459e-07	1.49445			-2.04184e-07	1.49445
		-2.0504e-07	1.49445			-2.00459e-07	1.49521			-2.04184e-07	1.49369
		-2.05039e-07	1.49445			-2.00458e-07	1.49521			-2.04183e-07	1.49369
		-2.05039e-07	1.49521			-2.00458e-07	1.49445			-2.04183e-07	1.49521
		-2.05038e-07	1.49445			-2.00457e-07	1.49521			-2.04182e-07	1.49369
		-2.05038e-07	1.49369			-2.00457e-07	1.49445			-2.04182e-07	1.49445
		-2.05037e-07	1.49445			-2.00456e-07	1.49369			-2.04181e-07	1.49521
		-2.05037e-07	1.49521			-2.00456e-07	1.49445			-2.04181e-07	1.49521
		-2.05036e-07	1.49445			-2.00455e-07	1.49445			-2.0418e-07	1.49369
		-2.05036e-07	1.49445			-2.00455e-07	1.49369			-2.0418e-07	1.49521
		-2.05035e-07	1.49445			-2.00454e-07	1.49445			-2.04179e-07	1.49445
		-2.05035e-07	1.49445			-2.00454e-07	1.49521			-2.04179e-07	1.49369
		-2.05034e-07	1.49521			-2.00453e-07	1.49445			-2.04178e-07	1.49521
		-2.05034e-07	1.49445			-2.00453e-07	1.49445			-2.04178e-07	1.49521
		-2.05033e-07	1.49521			-2.00452e-07	1.49369			-2.04177e-07	1.49369
		-2.05033e-07	1.49369			-2.00452e-07	1.49445			-2.04177e-07	1.49445
		-2.05032e-07	1.49445			-2.00451e-07	1.49369			-2.04176e-07	1.49369
		-2.05032e-07	1.49445			-2.00451e-07	1.49445			-2.04176e-07	1.49445
		-2.05031e-07	1.49521			-2.0045e-07	1.49521			-2.04175e-07	1.49369
		-2.05031e-07	1.49596			-2.0045e-07	1.49369			-2.04175e-07	1.49521
		-2.0503e-07	1.49521			-2.00449e-07	1.49521			-2.04174e-07	1.49369
		-2.0503e-07	1.49445			-2.00449e-07	1.49445			-2.04174e-07	1.49445
		-2.05029e-07	1.49369			-2.00448e-07	1.49445			-2.04173e-07	1.49445
		-2.05029e-07	1.49445			-2.00448e-07	1.49445			-2.04173e-07	1.49445
		-2.05028e-07	1.49369			-2.00447e-07	1.49369			-2.04172e-07	1.49369
		-2.05028e-07	1.49521			-2.00447e-07	1.49369			-2.04172e-07	1.49445
		-2.05027e-07	1.49445			-2.00446e-07	1.49369			-2.04171e-07	1.49445
		-2.05027e-07	1.49445			-2.00446e-07	1.49445			-2.04171e-07	1.49521
		-2.05026e-07	1.49445			-2.00445e-07	1.49445			-2.0417e-07	1.49445
		-2.05026e-07	1.49369			-2.00445e-07	1.49445			-2.0417e-07	1.49445
		-2.05025e-07	1.49445			-2.00444e-07	1.49445			-2.04169e-07	1.49445
		-2.05025e-07	1.49445			-2.00444e-07	1.49369			-2.04169e-07	1.49445
		-2.05024e-07	1.49445			-2.00443e-07	1.49369			-2.04168e-07	1.49445
		-2.05024e-07	1.49521			-2.00443e-07	1.49369			-2.04168e-07	1.49445
		-2.05023e-07	1.49445			-2.00442e-07	1.49445			-2.04167e-07	1.49369
		-2.05023e-07	1.49521			-2.00442e-07	1.49369			-2.04167e-07	1.49445
		-2.05022e-07	1.49445			-2.00441e-07	1.49445			-2.04166e-07	1.49445
		-2.05022e-07	1.49521			-2.00441e-07	1.49369			-2.04166e-07	1.49445
		-2.05021e-07	1.49521			-2.0044e-07	1.49369			-2.04165e-07	1.49445
		-2.05021e-07	1.49445			-2.0044e-07	1.49445			-2.04165e-07	1.49445
		-2.0502e-07	1.49445			-2.00439e-07	1.49445			-2.04164e-07	1.49369
		-2.0502e-07	1.49445			-2.00439e-07	1.49445			-2.04164e-07	1.49521
		-2.05019e-07	1.49445			-2.00438e-07	1.49369			-2.04163e-07	1.49445
		-2.05019e-07	1.49521			-2.00438e-07	1.49369			-2.04163e-07	1.49445
		-2.05018e-07	1.49369			-2.00437e-07	1.49445			-2.04162e-07	1.49369
		-2.05018e-07	1.49445			-2.00437e-07	1.49369			-2.04162e-07	1.49369
		-2.05017e-07	1.49445			-2.00436e-07	1.49293			-2.04161e-07	1.49445
		-2.05017e-07	1.49596			-2.00436e-07	1.49445			-2.04161e-07	1.49369
		-2.05016e-07	1.49445			-2.00435e-07	1.49369			-2.0416e-07	1.49521
		-2.05016e-07	1.49445			-2.00435e-07	1.49445			-2.0416e-07	1.49445
		-2.05015e-07	1.49445			-2.00434e-07	1.49369			-2.04159e-07	1.49445
		-2.05015e-07	1.49521			-2.00434e-07	1.49445			-2.04159e-07	1.49369
		-2.05014e-07	1.49445			-2.00433e-07	1.49521			-2.04158e-07	1.49445
		-2.05014e-07	1.49445			-2.00433e-07	1.49369			-2.04158e-07	1.49445
		-2.05013e-07	1.49445			-2.00432e-07	1.49445			-2.04157e-07	1.49369
		-2.05013e-07	1.49445			-2.00432e-07	1.49369			-2.04157e-07	1.49445
		-2.05012e-07	1.49445			-2.00431e-07	1.49445			-2.04156e-07	1.49445
		-2.05012e-07	1.49521			-2.00431e-07	1.49445			-2.04156e-07	1.49369
		-2.05011e-07	1.49445			-2.0043e-07	1.49445			-2.04155e-07	1.49445
		-2.05011e-07	1.49521			-2.0043e-07	1.49445			-2.04155e-07	1.49445
		-2.0501e-07	1.49521			-2.00429e-07	1.49445			-2.04154e-07	1.49445
		-2.0501e-07	1.49521			-2.00429e-07	1.49369			-2.04154e-07	1.49445
		-2.05009e-07	1.49369			-2.00428e-07	1.49445			-2.04153e-07	1.49445
		-2.05009e-07	1.49521			-2.00428e-07	1.49445			-2.04153e-07	1.49521
		-2.05008e-07	1.49521			-2.00427e-07	1.49445			-2.04152e-07	1.49445
		-2.05008e-07	1.49445			-2.00427e-07	1.49445			-2.04152e-07	1.49445
		-2.05007e-07	1.49521			-2.00426e-07	1.49445			-2.04151e-07	1.49445
		-2.05007e-07	1.49445			-2.00426e-07	1.49445			-2.04151e-07	1.49445
		-2.05006e-07	1.49445			-2.00425e-07	1.49445			-2.0415e-07	1.49445
		-2.05006e-07	1.49445			-2.00425e-07	1.49445			-2.0415e-07	1.49445
		-2.05005e-07	1.49445			-2.00424e-07	1.49445			-2.04149e-07	1.49445
		-2.05005e-07	1.49445			-2.00424e-07	1.49445			-2.04149e-07	1.49521
		-2.05004e-07	1.49521			-2.00423e-07	1.49445			-2.04148e-07	1.49445
		-2.05004e-07	1.49445			-2.00423e-07	1.49369			-2.04148e-07	1.49445
		-2.05003e-07	1.49445			-2.00422e-07	1.49445			-2.04147e-07	1.49369
		-2.05003e-07	1.49445			-2.00422e-07	1.49445			-2.04147e-07	1.49369
		-2.05002e-07	1.49369			-2.00421e-07	1.49445			-2.04146e-07	1.49369
		-2.05002e-07	1.49445			-2.00421e-07	1.49521			-2.04146e-07	1.49445
		-2.05001e-07	1.49521			-2.0042e-07	1.49369			-2.04145e-07	1.49445
		-2.05001e-07	1.49445			-2.0042e-07	1.49521			-2.04145e-07	1.49521
		-2.05e-07	1.49369			-2.00419e-07	1.49445			-2.04144e-07	1.49445
		-2.05e-07	1.49445			-2.00419e-07	1.49369			-2.04144e-07	1.49521
		-2.04999e-07	1.49369			-2.00418e-07	1.49445			-2.04143e-07	1.49445
		-2.04999e-07	1.49445			-2.00418e-07	1.49445			-2.04143e-07	1.49369
		-2.04998e-07	1.49445			-2.00417e-07	1.49445			-2.04142e-07	1.49369
		-2.04998e-07	1.49445			-2.00417e-07	1.49445			-2.04142e-07	1.49445
		-2.04997e-07	1.49521			-2.00416e-07	1.49369			-2.04141e-07	1.49521
		-2.04997e-07	1.49445			-2.00416e-07	1.49445			-2.04141e-07	1.49445
		-2.04996e-07	1.49521			-2.00415e-07	1.49445			-2.0414e-07	1.49369
		-2.04996e-07	1.49369			-2.00415e-07	1.49445			-2.0414e-07	1.49445
		-2.04995e-07	1.49445			-2.00414e-07	1.49521			-2.04139e-07	1.49445
		-2.04995e-07	1.49369			-2.00414e-07	1.49369			-2.04139e-07	1.49445
		-2.04994e-07	1.49445			-2.00413e-07	1.49445			-2.04138e-07	1.49293
		-2.04994e-07	1.49445			-2.00413e-07	1.49445			-2.04138e-07	1.49521
		-2.04993e-07	1.49445			-2.00412e-07	1.49521			-2.04137e-07	1.49445
		-2.04993e-07	1.49369			-2.00412e-07	1.49445			-2.04137e-07	1.49445
		-2.04992e-07	1.49445			-2.00411e-07	1.49445			-2.04136e-07	1.49369
		-2.04992e-07	1.49369			-2.00411e-07	1.49445			-2.04136e-07	1.49445
		-2.04991e-07	1.49445			-2.0041e-07	1.49445			-2.04135e-07	1.49445
		-2.04991e-07	1.49445			-2.0041e-07	1.49369			-2.04135e-07	1.49445
		-2.0499e-07	1.49445			-2.00409e-07	1.49445			-2.04134e-07	1.49521
		-2.0499e-07	1.49369			-2.00409e-07	1.49445			-2.04134e-07	1.49445
		-2.04989e-07	1.49521			-2.00408e-07	1.49369			-2.04133e-07	1.49445
		-2.04989e-07	1.49521			-2.00408e-07	1.49369			-2.04133e-07	1.49445
		-2.04988e-07	1.49445			-2.00407e-07	1.49445			-2.04132e-07	1.49445
		-2.04988e-07	1.49521			-2.00407e-07	1.49521			-2.04132e-07	1.49521
		-2.04987e-07	1.49445			-2.00406e-07	1.49369			-2.04131e-07	1.49445
		-2.04987e-07	1.49445			-2.00406e-07	1.49445			-2.04131e-07	1.49369
		-2.04986e-07	1.49445			-2.00405e-07	1.49445			-2.0413e-07	1.49445
		-2.04986e-07	1.49445			-2.00405e-07	1.49521			-2.0413e-07	1.49369
		-2.04985e-07	1.49521			-2.00404e-07	1.49369			-2.04129e-07	1.49445
		-2.04985e-07	1.49369			-2.00404e-07	1.49445			-2.04129e-07	1.49445
		-2.04984e-07	1.49521			-2.00403e-07	1.49369			-2.04128e-07	1.49445
		-2.04984e-07	1.49521			-2.00403e-07	1.49369			-2.04128e-07	1.49445
		-2.04983e-07	1.49521			-2.00402e-07	1.49369			-2.04127e-07	1.49445
		-2.04983e-07	1.49596			-2.00402e-07	1.49445			-2.04127e-07	1.49369
		-2.04982e-07	1.49445			-2.00401e-07	1.49445			-2.04126e-07	1.49369
		-2.04982e-07	1.49596			-2.00401e-07	1.49445			-2.04126e-07	1.49445
		-2.04981e-07	1.49521			-2.004e-07	1.49445			-2.04125e-07	1.49369
		-2.04981e-07	1.49521			-2.004e-07	1.49521			-2.04125e-07	1.49445
		-2.0498e-07	1.49521			-2.00399e-07	1.49445			-2.04124e-07	1.49445
		-2.0498e-07	1.49521			-2.00399e-07	1.49369			-2.04124e-07	1.49445
		-2.04979e-07	1.49445			-2.00398e-07	1.49445			-2.04123e-07	1.49369
		-2.04979e-07	1.49521			-2.00398e-07	1.49521			-2.04123e-07	1.49445
		-2.04978e-07	1.49521			-2.00397e-07	1.49445			-2.04122e-07	1.49445
		-2.04978e-07	1.49521			-2.00397e-07	1.49521			-2.04122e-07	1.49445
		-2.04977e-07	1.49445			-2.00396e-07	1.49369			-2.04121e-07	1.49445
		-2.04977e-07	1.49521			-2.00396e-07	1.49369			-2.04121e-07	1.49445
		-2.04976e-07	1.49445			-2.00395e-07	1.49445			-2.0412e-07	1.49445
		-2.04976e-07	1.49445			-2.00395e-07	1.49369			-2.0412e-07	1.49445
		-2.04975e-07	1.49445			-2.00394e-07	1.49369			-2.04119e-07	1.49369
		-2.04975e-07	1.49521			-2.00394e-07	1.49521			-2.04119e-07	1.49445
		-2.04974e-07	1.49521			-2.00393e-07	1.49369			-2.04118e-07	1.49445
		-2.04974e-07	1.49445			-2.00393e-07	1.49369			-2.04118e-07	1.49293
		-2.04973e-07	1.49445			-2.00392e-07	1.49445			-2.04117e-07	1.49521
		-2.04973e-07	1.49369			-2.00392e-07	1.49369			-2.04117e-07	1.49445
		-2.04972e-07	1.49445			-2.00391e-07	1.49445			-2.04116e-07	1.49369
		-2.04972e-07	1.49445			-2.00391e-07	1.49369			-2.04116e-07	1.49521
		-2.04971e-07	1.49521			-2.0039e-07	1.49445			-2.04115e-07	1.49369
		-2.04971e-07	1.49445			-2.0039e-07	1.49369			-2.04115e-07	1.49521
		-2.0497e-07	1.49521			-2.00389e-07	1.49369			-2.04114e-07	1.49596
		-2.0497e-07	1.49521			-2.00389e-07	1.49369			-2.04114e-07	1.49445
		-2.04969e-07	1.49369			-2.00388e-07	1.49445			-2.04113e-07	1.49445
		-2.04969e-07	1.49445			-2.00388e-07	1.49521			-2.04113e-07	1.49369
		-2.04968e-07	1.49445			-2.00387e-07	1.49445			-2.04112e-07	1.49445
		-2.04968e-07	1.49521			-2.00387e-07	1.49445			-2.04112e-07	1.49369
		-2.04967e-07	1.49445			-2.00386e-07	1.49445			-2.04111e-07	1.49521
		-2.04967e-07	1.49445			-2.00386e-07	1.49445			-2.04111e-07	1.49445
		-2.04966e-07	1.49521			-2.00385e-07	1.49445			-2.0411e-07	1.49521
		-2.04966e-07	1.49521			-2.00385e-07	1.49521			-2.0411e-07	1.49445
		-2.04965e-07	1.49445			-2.00384e-07	1.49293			-2.04109e-07	1.49445
		-2.04965e-07	1.49445			-2.00384e-07	1.49445			-2.04109e-07	1.49369
		-2.04964e-07	1.49445			-2.00383e-07	1.49445			-2.04108e-07	1.49369
		-2.04964e-07	1.49521			-2.00383e-07	1.49369			-2.04108e-07	1.49369
		-2.04963e-07	1.49445			-2.00382e-07	1.49445			-2.04107e-07	1.49445
		-2.04963e-07	1.49369			-2.00382e-07	1.49369			-2.04107e-07	1.49445
		-2.04962e-07	1.49521			-2.00381e-07	1.49445			-2.04106e-07	1.49445
		-2.04962e-07	1.49445			-2.00381e-07	1.49445			-2.04106e-07	1.49521
		-2.04961e-07	1.49445			-2.0038e-07	1.49369			-2.04105e-07	1.49445
		-2.04961e-07	1.49521			-2.0038e-07	1.49445			-2.04105e-07	1.49445
		-2.0496e-07	1.49521			-2.00379e-07	1.49445			-2.04104e-07	1.49445
		-2.0496e-07	1.49445			-2.00379e-07	1.49445			-2.04104e-07	1.49445
		-2.04959e-07	1.49369			-2.00378e-07	1.49521			-2.04103e-07	1.49445
		-2.04959e-07	1.49521			-2.00378e-07	1.49445			-2.04103e-07	1.49521
		-2.04958e-07	1.49445			-2.00377e-07	1.49445			-2.04102e-07	1.49369
		-2.04958e-07	1.49521			-2.00377e-07	1.49369			-2.04102e-07	1.49445
		-2.04957e-07	1.49445			-2.00376e-07	1.49445			-2.04101e-07	1.49521
		-2.04957e-07	1.49445			-2.00376e-07	1.49369			-2.04101e-07	1.49369
		-2.04956e-07	1.49445			-2.00375e-07	1.49445			-2.041e-07	1.49445
		-2.04956e-07	1.49445			-2.00375e-07	1.49293			-2.041e-07	1.49521
		-2.04955e-07	1.49445			-2.00374e-07	1.49445			-2.04099e-07	1.49521
		-2.04955e-07	1.49369			-2.00374e-07	1.49445			-2.04099e-07	1.49596
		-2.04954e-07	1.49445			-2.00373e-07	1.49369			-2.04098e-07	1.49521
		-2.04954e-07	1.49445			-2.00373e-07	1.49445			-2.04098e-07	1.49445
		-2.04953e-07	1.49445			-2.00372e-07	1.49445			-2.04097e-07	1.49521
		-2.04953e-07	1.49445			-2.00372e-07	1.49445			-2.04097e-07	1.49596
		-2.04952e-07	1.49369			-2.00371e-07	1.49445			-2.04096e-07	1.49521
		-2.04952e-07	1.49445			-2.00371e-07	1.49521			-2.04096e-07	1.49521
		-2.04951e-07	1.49521			-2.0037e-07	1.49445			-2.04095e-07	1.49445
		-2.04951e-07	1.49445			-2.0037e-07	1.49369			-2.04095e-07	1.49521
		-2.0495e-07	1.49521			-2.00369e-07	1.49445			-2.04094e-07	1.49445
		-2.0495e-07	1.49445			-2.00369e-07	1.49445			-2.04094e-07	1.49445
		-2.04949e-07	1.49369			-2.00368e-07	1.49369			-2.04093e-07	1.49521
		-2.04949e-07	1.49445			-2.00368e-07	1.49369			-2.04093e-07	1.49445
		-2.04948e-07	1.49445			-2.00367e-07	1.49445			-2.04092e-07	1.49445
		-2.04948e-07	1.49369			-2.00367e-07	1.49445			-2.04092e-07	1.49445
		-2.04947e-07	1.49521			-2.00366e-07	1.49445			-2.04091e-07	1.49445
		-2.04947e-07	1.49445			-2.00366e-07	1.49445			-2.04091e-07	1.49521
		-2.04946e-07	1.49521			-2.00365e-07	1.49521			-2.0409e-07	1.49445
		-2.04946e-07	1.49445			-2.00365e-07	1.49445			-2.0409e-07	1.49445
		-2.04945e-07	1.49369			-2.00364e-07	1.49445			-2.04089e-07	1.49521
		-2.04945e-07	1.49445			-2.00364e-07	1.49445			-2.04089e-07	1.49445
		-2.04944e-07	1.49445			-2.00363e-07	1.49445			-2.04088e-07	1.49521
		-2.04944e-07	1.49369			-2.00363e-07	1.49445			-2.04088e-07	1.49445
		-2.04943e-07	1.49521			-2.00362e-07	1.49369			-2.04087e-07	1.49445
		-2.04943e-07	1.49445			-2.00362e-07	1.49445			-2.04087e-07	1.49521
		-2.04942e-07	1.49445			-2.00361e-07	1.49369			-2.04086e-07	1.49445
		-2.04942e-07	1.49596			-2.00361e-07	1.49369			-2.04086e-07	1.49445
		-2.04941e-07	1.49596			-2.0036e-07	1.49369			-2.04085e-07	1.49445
		-2.04941e-07	1.49445			-2.0036e-07	1.49369			-2.04085e-07	1.49445
		-2.0494e-07	1.49445			-2.00359e-07	1.49369			-2.04084e-07	1.49445
		-2.0494e-07	1.49445			-2.00359e-07	1.49369			-2.04084e-07	1.49445
		-2.04939e-07	1.49521			-2.00358e-07	1.49445			-2.04083e-07	1.49445
		-2.04939e-07	1.49445			-2.00358e-07	1.49445			-2.04083e-07	1.49369
		-2.04938e-07	1.49521			-2.00357e-07	1.49445			-2.04082e-07	1.49369
		-2.04938e-07	1.49445			-2.00357e-07	1.49596			-2.04082e-07	1.49445
		-2.04937e-07	1.49521			-2.00356e-07	1.49521			-2.04081e-07	1.49521
		-2.04937e-07	1.49445			-2.00356e-07	1.49521			-2.04081e-07	1.49445
		-2.04936e-07	1.49521			-2.00355e-07	1.49445			-2.0408e-07	1.49445
		-2.04936e-07	1.49445			-2.00355e-07	1.49445			-2.0408e-07	1.49445
		-2.04935e-07	1.49445			-2.00354e-07	1.49445			-2.04079e-07	1.49445
		-2.04935e-07	1.49521			-2.00354e-07	1.49445			-2.04079e-07	1.49369
		-2.04934e-07	1.49445			-2.00353e-07	1.49369			-2.04078e-07	1.49369
		-2.04934e-07	1.49445			-2.00353e-07	1.49369			-2.04078e-07	1.49369
		-2.04933e-07	1.49445			-2.00352e-07	1.49445			-2.04077e-07	1.49369
		-2.04933e-07	1.49445			-2.00352e-07	1.49445			-2.04077e-07	1.49445
		-2.04932e-07	1.49596			-2.00351e-07	1.49369			-2.04076e-07	1.49369
		-2.04932e-07	1.49445			-2.00351e-07	1.49369			-2.04076e-07	1.49369
		-2.04931e-07	1.49445			-2.0035e-07	1.49445			-2.04075e-07	1.49369
		-2.04931e-07	1.49521			-2.0035e-07	1.49369			-2.04075e-07	1.49445
		-2.0493e-07	1.49445			-2.00349e-07	1.49445			-2.04074e-07	1.49445
		-2.0493e-07	1.49445			-2.00349e-07	1.49445			-2.04074e-07	1.49445
		-2.04929e-07	1.49521			-2.00348e-07	1.49445			-2.04073e-07	1.49445
		-2.04929e-07	1.49596			-2.00348e-07	1.49369			-2.04073e-07	1.49369
		-2.04928e-07	1.49445			-2.00347e-07	1.49445			-2.04072e-07	1.49369
		-2.04928e-07	1.49445			-2.00347e-07	1.49445			-2.04072e-07	1.49445
		-2.04927e-07	1.49445			-2.00346e-07	1.49369			-2.04071e-07	1.49521
		-2.04927e-07	1.49445			-2.00346e-07	1.49369			-2.04071e-07	1.49445
		-2.04926e-07	1.49445			-2.00345e-07	1.49369			-2.0407e-07	1.49445
		-2.04926e-07	1.49369			-2.00345e-07	1.49369			-2.0407e-07	1.49369
		-2.04925e-07	1.49445			-2.00344e-07	1.49445			-2.04069e-07	1.49369
		-2.04925e-07	1.49521			-2.00344e-07	1.49369			-2.04069e-07	1.49445
		-2.04924e-07	1.49445			-2.00343e-07	1.49369			-2.04068e-07	1.49445
		-2.04924e-07	1.49445			-2.00343e-07	1.49445			-2.04068e-07	1.49521
		-2.04923e-07	1.49445			-2.00342e-07	1.49369			-2.04067e-07	1.49521
		-2.04923e-07	1.49445			-2.00342e-07	1.49369			-2.04067e-07	1.49445
		-2.04922e-07	1.49521			-2.00341e-07	1.49445			-2.04066e-07	1.49445
		-2.04922e-07	1.49445			-2.00341e-07	1.49445			-2.04066e-07	1.49445
		-2.04921e-07	1.49521			-2.0034e-07	1.49445			-2.04065e-07	1.49445
		-2.04921e-07	1.49521			-2.0034e-07	1.49369			-2.04065e-07	1.49445
		-2.0492e-07	1.49369			-2.00339e-07	1.49369			-2.04064e-07	1.49369
		-2.0492e-07	1.49445			-2.00339e-07	1.49369			-2.04064e-07	1.49445
		-2.04919e-07	1.49445			-2.00338e-07	1.49369			-2.04063e-07	1.49445
		-2.04919e-07	1.49445			-2.00338e-07	1.49445			-2.04063e-07	1.49445
		-2.04918e-07	1.49445			-2.00337e-07	1.49369			-2.04062e-07	1.49369
		-2.04918e-07	1.49445			-2.00337e-07	1.49293			-2.04062e-07	1.49369
		-2.04917e-07	1.49445			-2.00336e-07	1.49293			-2.04061e-07	1.49596
		-2.04917e-07	1.49521			-2.00336e-07	1.49445			-2.04061e-07	1.49445
		-2.04916e-07	1.49445			-2.00335e-07	1.49369			-2.0406e-07	1.49445
		-2.04916e-07	1.49445			-2.00335e-07	1.49369			-2.0406e-07	1.49445
		-2.04915e-07	1.49521			-2.00334e-07	1.49369			-2.04059e-07	1.49369
		-2.04915e-07	1.49521			-2.00334e-07	1.49445			-2.04059e-07	1.49445
		-2.04914e-07	1.49445			-2.00333e-07	1.49369			-2.04058e-07	1.49293
		-2.04914e-07	1.49445			-2.00333e-07	1.49369			-2.04058e-07	1.49445
		-2.04913e-07	1.49445			-2.00332e-07	1.49369			-2.04057e-07	1.49445
		-2.04913e-07	1.49521			-2.00332e-07	1.49369			-2.04057e-07	1.49445
		-2.04912e-07	1.49445			-2.00331e-07	1.49369			-2.04056e-07	1.49445
		-2.04912e-07	1.49445			-2.00331e-07	1.49293			-2.04056e-07	1.49445
		-2.04911e-07	1.49521			-2.0033e-07	1.49445			-2.04055e-07	1.49445
		-2.04911e-07	1.49521			-2.0033e-07	1.49445			-2.04055e-07	1.49521
		-2.0491e-07	1.49521			-2.00329e-07	1.49521			-2.04054e-07	1.49293
		-2.0491e-07	1.49521			-2.00329e-07	1.49445			-2.04054e-07	1.49445
		-2.04909e-07	1.49445			-2.00328e-07	1.49521			-2.04053e-07	1.49369
		-2.04909e-07	1.49445			-2.00328e-07	1.49521			-2.04053e-07	1.49445
		-2.04908e-07	1.49521			-2.00327e-07	1.49521			-2.04052e-07	1.49369
		-2.04908e-07	1.49445			-2.00327e-07	1.49445			-2.04052e-07	1.49369
		-2.04907e-07	1.49445			-2.00326e-07	1.49445			-2.04051e-07	1.49445
		-2.04907e-07	1.49445			-2.00326e-07	1.49445			-2.04051e-07	1.49521
		-2.04906e-07	1.49445			-2.00325e-07	1.49445			-2.0405e-07	1.49369
		-2.04906e-07	1.49445			-2.00325e-07	1.49445			-2.0405e-07	1.49369
		-2.04905e-07	1.49445			-2.00324e-07	1.49521			-2.04049e-07	1.49445
		-2.04905e-07	1.49521			-2.00324e-07	1.49521			-2.04049e-07	1.49445
		-2.04904e-07	1.49521			-2.00323e-07	1.49445			-2.04048e-07	1.49369
		-2.04904e-07	1.49445			-2.00323e-07	1.49521			-2.04048e-07	1.49369
		-2.04903e-07	1.49445			-2.00322e-07	1.49445			-2.04047e-07	1.49369
		-2.04903e-07	1.49445			-2.00322e-07	1.49369			-2.04047e-07	1.49521
		-2.04902e-07	1.49445			-2.00321e-07	1.49521			-2.04046e-07	1.49445
		-2.04902e-07	1.49445			-2.00321e-07	1.49445			-2.04046e-07	1.49445
		-2.04901e-07	1.49521			-2.0032e-07	1.49369			-2.04045e-07	1.49521
		-2.04901e-07	1.49445			-2.0032e-07	1.49445			-2.04045e-07	1.49445
		-2.049e-07	1.49445			-2.00319e-07	1.49445			-2.04044e-07	1.49445
		-2.049e-07	1.49521			-2.00319e-07	1.49369			-2.04044e-07	1.49445
		-2.04899e-07	1.49445			-2.00318e-07	1.49369			-2.04043e-07	1.49445
		-2.04899e-07	1.49445			-2.00318e-07	1.49445			-2.04043e-07	1.49445
		-2.04898e-07	1.49445			-2.00317e-07	1.49445			-2.04042e-07	1.49445
		-2.04898e-07	1.49445			-2.00317e-07	1.49521			-2.04042e-07	1.49445
		-2.04897e-07	1.49445			-2.00316e-07	1.49369			-2.04041e-07	1.49445
		-2.04897e-07	1.49521			-2.00316e-07	1.49445			-2.04041e-07	1.49445
		-2.04896e-07	1.49445			-2.00315e-07	1.49369			-2.0404e-07	1.49445
		-2.04896e-07	1.49521			-2.00315e-07	1.49445			-2.0404e-07	1.49445
		-2.04895e-07	1.49369			-2.00314e-07	1.49369			-2.04039e-07	1.49445
		-2.04895e-07	1.49521			-2.00314e-07	1.49521			-2.04039e-07	1.49445
		-2.04894e-07	1.49445			-2.00313e-07	1.49445			-2.04038e-07	1.49445
		-2.04894e-07	1.49445			-2.00313e-07	1.49445			-2.04038e-07	1.49445
		-2.04893e-07	1.49521			-2.00312e-07	1.49521			-2.04037e-07	1.49445
		-2.04893e-07	1.49521			-2.00312e-07	1.49369			-2.04037e-07	1.49445
		-2.04892e-07	1.49521			-2.00311e-07	1.49369			-2.04036e-07	1.49445
		-2.04892e-07	1.49596			-2.00311e-07	1.49445			-2.04036e-07	1.49445
		-2.04891e-07	1.49445			-2.0031e-07	1.49445			-2.04035e-07	1.49445
		-2.04891e-07	1.49445			-2.0031e-07	1.49521			-2.04035e-07	1.49445
		-2.0489e-07	1.49445			-2.00309e-07	1.49445			-2.04034e-07	1.49445
		-2.0489e-07	1.49445			-2.00309e-07	1.49445			-2.04034e-07	1.49445
		-2.04889e-07	1.49445			-2.00308e-07	1.49445			-2.04033e-07	1.49445
		-2.04889e-07	1.49521			-2.00308e-07	1.49369			-2.04033e-07	1.49445
		-2.04888e-07	1.49445			-2.00307e-07	1.49445			-2.04032e-07	1.49445
		-2.04888e-07	1.49521			-2.00307e-07	1.49445			-2.04032e-07	1.49445
		-2.04887e-07	1.49445			-2.00306e-07	1.49369			-2.04031e-07	1.49445
		-2.04887e-07	1.49445			-2.00306e-07	1.49521			-2.04031e-07	1.49369
		-2.04886e-07	1.49445			-2.00305e-07	1.49445			-2.0403e-07	1.49369
		-2.04886e-07	1.49445			-2.00305e-07	1.49369			-2.0403e-07	1.49445
		-2.04885e-07	1.49369			-2.00304e-07	1.49521			-2.04029e-07	1.49445
		-2.04885e-07	1.49369			-2.00304e-07	1.49445			-2.04029e-07	1.49445
		-2.04884e-07	1.49445			-2.00303e-07	1.49445			-2.04028e-07	1.49521
		-2.04884e-07	1.49521			-2.00303e-07	1.49445			-2.04028e-07	1.49521
		-2.04883e-07	1.49521			-2.00302e-07	1.49369			-2.04027e-07	1.49445
		-2.04883e-07	1.49445			-2.00302e-07	1.49445			-2.04027e-07	1.49445
		-2.04882e-07	1.49521			-2.00301e-07	1.49369			-2.04026e-07	1.49596
		-2.04882e-07	1.49445			-2.00301e-07	1.49369			-2.04026e-07	1.49445
		-2.04881e-07	1.49445			-2.003e-07	1.49369			-2.04025e-07	1.49445
		-2.04881e-07	1.49369			-2.003e-07	1.49445			-2.04025e-07	1.49445
		-2.0488e-07	1.49521			-2.00299e-07	1.49445			-2.04024e-07	1.49445
		-2.0488e-07	1.49445			-2.00299e-07	1.49445			-2.04024e-07	1.49521
		-2.04879e-07	1.49521			-2.00298e-07	1.49521			-2.04023e-07	1.49293
		-2.04879e-07	1.49521			-2.00298e-07	1.49369			-2.04023e-07	1.49445
		-2.04878e-07	1.49521			-2.00297e-07	1.49369			-2.04022e-07	1.49521
		-2.04878e-07	1.49445			-2.00297e-07	1.49445			-2.04022e-07	1.49521
		-2.04877e-07	1.49445			-2.00296e-07	1.49445			-2.04021e-07	1.49445
		-2.04877e-07	1.49445			-2.00296e-07	1.49445			-2.04021e-07	1.49445
		-2.04876e-07	1.49521			-2.00295e-07	1.49445			-2.0402e-07	1.49445
		-2.04876e-07	1.49445			-2.00295e-07	1.49445			-2.0402e-07	1.49445
		-2.04875e-07	1.49596			-2.00294e-07	1.49445			-2.04019e-07	1.49369
		-2.04875e-07	1.49445			-2.00294e-07	1.49445			-2.04019e-07	1.49445
		-2.04874e-07	1.49521			-2.00293e-07	1.49445			-2.04018e-07	1.49445
		-2.04874e-07	1.49521			-2.00293e-07	1.49445			-2.04018e-07	1.49445
		-2.04873e-07	1.49521			-2.00292e-07	1.49445			-2.04017e-07	1.49369
		-2.04873e-07	1.49445			-2.00292e-07	1.49521			-2.04017e-07	1.49369
		-2.04872e-07	1.49521			-2.00291e-07	1.49445			-2.04016e-07	1.49521
		-2.04872e-07	1.49445			-2.00291e-07	1.49369			-2.04016e-07	1.49445
		-2.04871e-07	1.49445			-2.0029e-07	1.49445			-2.04015e-07	1.49445
		-2.04871e-07	1.49445			-2.0029e-07	1.49369			-2.04015e-07	1.49445
		-2.0487e-07	1.49596			-2.00289e-07	1.49369			-2.04014e-07	1.49369
		-2.0487e-07	1.49445			-2.00289e-07	1.49369			-2.04014e-07	1.49445
		-2.04869e-07	1.49521			-2.00288e-07	1.49369			-2.04013e-07	1.49369
		-2.04869e-07	1.49596			-2.00288e-07	1.49445			-2.04013e-07	1.49369
		-2.04868e-07	1.49521			-2.00287e-07	1.49369			-2.04012e-07	1.49369
		-2.04868e-07	1.49521			-2.00287e-07	1.49369			-2.04012e-07	1.49445
		-2.04867e-07	1.49445			-2.00286e-07	1.49445			-2.04011e-07	1.49445
		-2.04867e-07	1.49445			-2.00286e-07	1.49369			-2.04011e-07	1.49369
		-2.04866e-07	1.49521			-2.00285e-07	1.49369			-2.0401e-07	1.49445
		-2.04866e-07	1.49521			-2.00285e-07	1.49521			-2.0401e-07	1.49445
		-2.04865e-07	1.49596			-2.00284e-07	1.49369			-2.04009e-07	1.49521
		-2.04865e-07	1.49596			-2.00284e-07	1.49445			-2.04009e-07	1.49521
		-2.04864e-07	1.49521			-2.00283e-07	1.49369			-2.04008e-07	1.49445
		-2.04864e-07	1.49445			-2.00283e-07	1.49369			-2.04008e-07	1.49369
		-2.04863e-07	1.49521			-2.00282e-07	1.49445			-2.04007e-07	1.49369
		-2.04863e-07	1.49521			-2.00282e-07	1.49521			-2.04007e-07	1.49445
		-2.04862e-07	1.49521			-2.00281e-07	1.49521			-2.04006e-07	1.49445
		-2.04862e-07	1.49445			-2.00281e-07	1.49521			-2.04006e-07	1.49369
		-2.04861e-07	1.49445			-2.0028e-07	1.49369			-2.04005e-07	1.49521
		-2.04861e-07	1.49445			-2.0028e-07	1.49445			-2.04005e-07	1.49445
		-2.0486e-07	1.49369			-2.00279e-07	1.49369			-2.04004e-07	1.49369
		-2.0486e-07	1.49369			-2.00279e-07	1.49445			-2.04004e-07	1.49445
		-2.04859e-07	1.49596			-2.00278e-07	1.49521			-2.04003e-07	1.49369
		-2.04859e-07	1.49369			-2.00278e-07	1.49369			-2.04003e-07	1.49521
		-2.04858e-07	1.49445			-2.00277e-07	1.49445			-2.04002e-07	1.49445
		-2.04858e-07	1.49445			-2.00277e-07	1.49369			-2.04002e-07	1.49445
		-2.04857e-07	1.49369			-2.00276e-07	1.49445			-2.04001e-07	1.49445
		-2.04857e-07	1.49445			-2.00276e-07	1.49369			-2.04001e-07	1.49445
		-2.04856e-07	1.49445			-2.00275e-07	1.49445			-2.04e-07	1.49369
		-2.04856e-07	1.49445			-2.00275e-07	1.49445			-2.04e-07	1.49445
		-2.04855e-07	1.49445			-2.00274e-07	1.49445			-2.03999e-07	1.49445
		-2.04855e-07	1.49445			-2.00274e-07	1.49445			-2.03999e-07	1.49445
		-2.04854e-07	1.49521			-2.00273e-07	1.49445			-2.03998e-07	1.49445
		-2.04854e-07	1.49445			-2.00273e-07	1.49445			-2.03998e-07	1.49445
		-2.04853e-07	1.49521			-2.00272e-07	1.49445			-2.03997e-07	1.49445
		-2.04853e-07	1.49445			-2.00272e-07	1.49445			-2.03997e-07	1.49445
		-2.04852e-07	1.49445			-2.00271e-07	1.49521			-2.03996e-07	1.49445
		-2.04852e-07	1.49445			-2.00271e-07	1.49445			-2.03996e-07	1.49369
		-2.04851e-07	1.49445			-2.0027e-07	1.49445			-2.03995e-07	1.49445
		-2.04851e-07	1.49521			-2.0027e-07	1.49445			-2.03995e-07	1.49445
		-2.0485e-07	1.49521			-2.00269e-07	1.49445			-2.03994e-07	1.49445
		-2.0485e-07	1.49369			-2.00269e-07	1.49445			-2.03994e-07	1.49369
		-2.04849e-07	1.49445			-2.00268e-07	1.49521			-2.03993e-07	1.49445
		-2.04849e-07	1.49445			-2.00268e-07	1.49369			-2.03993e-07	1.49521
		-2.04848e-07	1.49521			-2.00267e-07	1.49445			-2.03992e-07	1.49445
		-2.04848e-07	1.49521			-2.00267e-07	1.49445			-2.03992e-07	1.49445
		-2.04847e-07	1.49445			-2.00266e-07	1.49521			-2.03991e-07	1.49445
		-2.04847e-07	1.49445			-2.00266e-07	1.49369			-2.03991e-07	1.49445
		-2.04846e-07	1.49521			-2.00265e-07	1.49369			-2.0399e-07	1.49521
		-2.04846e-07	1.49521			-2.00265e-07	1.49445			-2.0399e-07	1.49521
		-2.04845e-07	1.49445			-2.00264e-07	1.49445			-2.03989e-07	1.49369
		-2.04845e-07	1.49521			-2.00264e-07	1.49369			-2.03989e-07	1.49445
		-2.04844e-07	1.49521			-2.00263e-07	1.49521			-2.03988e-07	1.49369
		-2.04844e-07	1.49521			-2.00263e-07	1.49369			-2.03988e-07	1.49369
		-2.04843e-07	1.49521			-2.00262e-07	1.49445			-2.03987e-07	1.49445
		-2.04843e-07	1.49445			-2.00262e-07	1.49445			-2.03987e-07	1.49369
		-2.04842e-07	1.49445			-2.00261e-07	1.49369			-2.03986e-07	1.49521
		-2.04842e-07	1.49445			-2.00261e-07	1.49445			-2.03986e-07	1.49445
		-2.04841e-07	1.49445			-2.0026e-07	1.49521			-2.03985e-07	1.49445
		-2.04841e-07	1.49445			-2.0026e-07	1.49445			-2.03985e-07	1.49445
		-2.0484e-07	1.49521			-2.00259e-07	1.49369			-2.03984e-07	1.49445
		-2.0484e-07	1.49445			-2.00259e-07	1.49445			-2.03984e-07	1.49445
		-2.04839e-07	1.49445			-2.00258e-07	1.49521			-2.03983e-07	1.49445
		-2.04839e-07	1.49445			-2.00258e-07	1.49445			-2.03983e-07	1.49369
		-2.04838e-07	1.49445			-2.00257e-07	1.49369			-2.03982e-07	1.49369
		-2.04838e-07	1.49445			-2.00257e-07	1.49445			-2.03982e-07	1.49521
		-2.04837e-07	1.49521			-2.00256e-07	1.49369			-2.03981e-07	1.49445
		-2.04837e-07	1.49521			-2.00256e-07	1.49445			-2.03981e-07	1.49445
		-2.04836e-07	1.49521			-2.00255e-07	1.49445			-2.0398e-07	1.49596
		-2.04836e-07	1.49521			-2.00255e-07	1.49445			-2.0398e-07	1.49445
		-2.04835e-07	1.49596			-2.00254e-07	1.49369			-2.03979e-07	1.49369
		-2.04835e-07	1.49445			-2.00254e-07	1.49369			-2.03979e-07	1.49369
		-2.04834e-07	1.49445			-2.00253e-07	1.49369			-2.03978e-07	1.49445
		-2.04834e-07	1.49521			-2.00253e-07	1.49369			-2.03978e-07	1.49293
		-2.04833e-07	1.49445			-2.00252e-07	1.49445			-2.03977e-07	1.49445
		-2.04833e-07	1.49445			-2.00252e-07	1.49445			-2.03977e-07	1.49369
		-2.04832e-07	1.49521			-2.00251e-07	1.49445			-2.03976e-07	1.49445
		-2.04832e-07	1.49445			-2.00251e-07	1.49369			-2.03976e-07	1.49521
		-2.04831e-07	1.49445			-2.0025e-07	1.49521			-2.03975e-07	1.49445
		-2.04831e-07	1.49445			-2.0025e-07	1.49369			-2.03975e-07	1.49369
		-2.0483e-07	1.49521			-2.00249e-07	1.49445			-2.03974e-07	1.49369
		-2.0483e-07	1.49596			-2.00249e-07	1.49445			-2.03974e-07	1.49521
		-2.04829e-07	1.49445			-2.00248e-07	1.49445			-2.03973e-07	1.49369
		-2.04829e-07	1.49445			-2.00248e-07	1.49445			-2.03973e-07	1.49445
		-2.04828e-07	1.49369			-2.00247e-07	1.49369			-2.03972e-07	1.49445
		-2.04828e-07	1.49445			-2.00247e-07	1.49445			-2.03972e-07	1.49369
		-2.04827e-07	1.49596			-2.00246e-07	1.49369			-2.03971e-07	1.49369
		-2.04827e-07	1.49521			-2.00246e-07	1.49445			-2.03971e-07	1.49445
		-2.04826e-07	1.49521			-2.00245e-07	1.49445			-2.0397e-07	1.49445
		-2.04826e-07	1.49369			-2.00245e-07	1.49445			-2.0397e-07	1.49445
		-2.04825e-07	1.49445			-2.00244e-07	1.49369			-2.03969e-07	1.49445
		-2.04825e-07	1.49521			-2.00244e-07	1.49445			-2.03969e-07	1.49445
		-2.04824e-07	1.49596			-2.00243e-07	1.49369			-2.03968e-07	1.49369
		-2.04824e-07	1.49521			-2.00243e-07	1.49445			-2.03968e-07	1.49369
		-2.04823e-07	1.49521			-2.00242e-07	1.49445			-2.03967e-07	1.49445
		-2.04823e-07	1.49521			-2.00242e-07	1.49369			-2.03967e-07	1.49369
		-2.04822e-07	1.49445			-2.00241e-07	1.49445			-2.03966e-07	1.49521
		-2.04822e-07	1.49445			-2.00241e-07	1.49369			-2.03966e-07	1.49521
		-2.04821e-07	1.49521			-2.0024e-07	1.49445			-2.03965e-07	1.49445
		-2.04821e-07	1.49445			-2.0024e-07	1.49369			-2.03965e-07	1.49369
		-2.0482e-07	1.49521			-2.00239e-07	1.49445			-2.03964e-07	1.49369
		-2.0482e-07	1.49369			-2.00239e-07	1.49369			-2.03964e-07	1.49445
		-2.04819e-07	1.49596			-2.00238e-07	1.49445			-2.03963e-07	1.49369
		-2.04819e-07	1.49521			-2.00238e-07	1.49445			-2.03963e-07	1.49445
		-2.04818e-07	1.49596			-2.00237e-07	1.49369			-2.03962e-07	1.49293
		-2.04818e-07	1.49445			-2.00237e-07	1.49445			-2.03962e-07	1.49445
		-2.04817e-07	1.49445			-2.00236e-07	1.49369			-2.03961e-07	1.49369
		-2.04817e-07	1.49445			-2.00236e-07	1.49369			-2.03961e-07	1.49369
		-2.04816e-07	1.49521			-2.00235e-07	1.49369			-2.0396e-07	1.49369
		-2.04816e-07	1.49445			-2.00235e-07	1.49369			-2.0396e-07	1.49369
		-2.04815e-07	1.49445			-2.00234e-07	1.49445			-2.03959e-07	1.49445
		-2.04815e-07	1.49521			-2.00234e-07	1.49445			-2.03959e-07	1.49445
		-2.04814e-07	1.49445			-2.00233e-07	1.49369			-2.03958e-07	1.49369
		-2.04814e-07	1.49369			-2.00233e-07	1.49521			-2.03958e-07	1.49445
		-2.04813e-07	1.49521			-2.00232e-07	1.49445			-2.03957e-07	1.49521
		-2.04813e-07	1.49445			-2.00232e-07	1.49445			-2.03957e-07	1.49521
		-2.04812e-07	1.49445			-2.00231e-07	1.49445			-2.03956e-07	1.49445
		-2.04812e-07	1.49445			-2.00231e-07	1.49445			-2.03956e-07	1.49445
		-2.04811e-07	1.49521			-2.0023e-07	1.49445			-2.03955e-07	1.49369
		-2.04811e-07	1.49445			-2.0023e-07	1.49369			-2.03955e-07	1.49596
		-2.0481e-07	1.49445			-2.00229e-07	1.49521			-2.03954e-07	1.49369
		-2.0481e-07	1.49369			-2.00229e-07	1.49445			-2.03954e-07	1.49369
		-2.04809e-07	1.49445			-2.00228e-07	1.49445			-2.03953e-07	1.49521
		-2.04809e-07	1.49445			-2.00228e-07	1.49369			-2.03953e-07	1.49445
		-2.04808e-07	1.49445			-2.00227e-07	1.49369			-2.03952e-07	1.49521
		-2.04808e-07	1.49445			-2.00227e-07	1.49445			-2.03952e-07	1.49445
		-2.04807e-07	1.49445			-2.00226e-07	1.49445			-2.03951e-07	1.49445
		-2.04807e-07	1.49445			-2.00226e-07	1.49369			-2.03951e-07	1.49445
		-2.04806e-07	1.49445			-2.00225e-07	1.49521			-2.0395e-07	1.49445
		-2.04806e-07	1.49521			-2.00225e-07	1.49445			-2.0395e-07	1.49445
		-2.04805e-07	1.49521			-2.00224e-07	1.49445			-2.03949e-07	1.49445
		-2.04805e-07	1.49445			-2.00224e-07	1.49369			-2.03949e-07	1.49521
		-2.04804e-07	1.49445			-2.00223e-07	1.49369			-2.03948e-07	1.49445
		-2.04804e-07	1.49445			-2.00223e-07	1.49445			-2.03948e-07	1.49369
		-2.04803e-07	1.49445			-2.00222e-07	1.49369			-2.03947e-07	1.49445
		-2.04803e-07	1.49445			-2.00222e-07	1.49445			-2.03947e-07	1.49521
		-2.04802e-07	1.49521			-2.00221e-07	1.49445			-2.03946e-07	1.49369
		-2.04802e-07	1.49445			-2.00221e-07	1.49445			-2.03946e-07	1.49445
		-2.04801e-07	1.49445			-2.0022e-07	1.49521			-2.03945e-07	1.49369
		-2.04801e-07	1.49521			-2.0022e-07	1.49445			-2.03945e-07	1.49445
		-2.048e-07	1.49445			-2.00219e-07	1.49445			-2.03944e-07	1.49445
		-2.048e-07	1.49445			-2.00219e-07	1.49445			-2.03944e-07	1.49521
		-2.04799e-07	1.49445			-2.00218e-07	1.49521			-2.03943e-07	1.49445
		-2.04799e-07	1.49445			-2.00218e-07	1.49521			-2.03943e-07	1.49521
		-2.04798e-07	1.49521			-2.00217e-07	1.49445			-2.03942e-07	1.49445
		-2.04798e-07	1.49445			-2.00217e-07	1.49445			-2.03942e-07	1.49445
		-2.04797e-07	1.49445			-2.00216e-07	1.49445			-2.03941e-07	1.49369
		-2.04797e-07	1.49521			-2.00216e-07	1.49445			-2.03941e-07	1.49445
		-2.04796e-07	1.49445			-2.00215e-07	1.49521			-2.0394e-07	1.49369
		-2.04796e-07	1.49521			-2.00215e-07	1.49521			-2.0394e-07	1.49521
		-2.04795e-07	1.49445			-2.00214e-07	1.49369			-2.03939e-07	1.49445
		-2.04795e-07	1.49445			-2.00214e-07	1.49521			-2.03939e-07	1.49445
		-2.04794e-07	1.49521			-2.00213e-07	1.49521			-2.03938e-07	1.49521
		-2.04794e-07	1.49521			-2.00213e-07	1.49445			-2.03938e-07	1.49521
		-2.04793e-07	1.49521			-2.00212e-07	1.49445			-2.03937e-07	1.49445
		-2.04793e-07	1.49445			-2.00212e-07	1.49445			-2.03937e-07	1.49369
		-2.04792e-07	1.49445			-2.00211e-07	1.49445			-2.03936e-07	1.49369
		-2.04792e-07	1.49445			-2.00211e-07	1.49369			-2.03936e-07	1.49521
		-2.04791e-07	1.49369			-2.0021e-07	1.49445			-2.03935e-07	1.49445
		-2.04791e-07	1.49445			-2.0021e-07	1.49445			-2.03935e-07	1.49445
		-2.0479e-07	1.49445			-2.00209e-07	1.49521			-2.03934e-07	1.49521
		-2.0479e-07	1.49445			-2.00209e-07	1.49521			-2.03934e-07	1.49521
		-2.04789e-07	1.49445			-2.00208e-07	1.49521			-2.03933e-07	1.49445
		-2.04789e-07	1.49369			-2.00208e-07	1.49445			-2.03933e-07	1.49445
		-2.04788e-07	1.49521			-2.00207e-07	1.49445			-2.03932e-07	1.49369
		-2.04788e-07	1.49445			-2.00207e-07	1.49445			-2.03932e-07	1.49445
		-2.04787e-07	1.49445			-2.00206e-07	1.49445			-2.03931e-07	1.49445
		-2.04787e-07	1.49521			-2.00206e-07	1.49369			-2.03931e-07	1.49445
		-2.04786e-07	1.49445			-2.00205e-07	1.49293			-2.0393e-07	1.49445
		-2.04786e-07	1.49445			-2.00205e-07	1.49369			-2.0393e-07	1.49445
		-2.04785e-07	1.49521			-2.00204e-07	1.49293			-2.03929e-07	1.49521
		-2.04785e-07	1.49445			-2.00204e-07	1.49369			-2.03929e-07	1.49445
		-2.04784e-07	1.49445			-2.00203e-07	1.49369			-2.03928e-07	1.49369
		-2.04784e-07	1.49521			-2.00203e-07	1.49369			-2.03928e-07	1.49521
		-2.04783e-07	1.49445			-2.00202e-07	1.49369			-2.03927e-07	1.49445
		-2.04783e-07	1.49369			-2.00202e-07	1.49445			-2.03927e-07	1.49521
		-2.04782e-07	1.49521			-2.00201e-07	1.49369			-2.03926e-07	1.49445
		-2.04782e-07	1.49369			-2.00201e-07	1.49369			-2.03926e-07	1.49369
		-2.04781e-07	1.49445			-2.002e-07	1.49369			-2.03925e-07	1.49369
		-2.04781e-07	1.49521			-2.002e-07	1.49293			-2.03925e-07	1.49369
		-2.0478e-07	1.49445			-2.00199e-07	1.49445			-2.03924e-07	1.49369
		-2.0478e-07	1.49521			-2.00199e-07	1.49369			-2.03924e-07	1.49445
		-2.04779e-07	1.49445			-2.00198e-07	1.49369			-2.03923e-07	1.49445
		-2.04779e-07	1.49521			-2.00198e-07	1.49293			-2.03923e-07	1.49445
		-2.04778e-07	1.49521			-2.00197e-07	1.49445			-2.03922e-07	1.49445
		-2.04778e-07	1.49445			-2.00197e-07	1.49445			-2.03922e-07	1.49445
		-2.04777e-07	1.49445			-2.00196e-07	1.49445			-2.03921e-07	1.49521
		-2.04777e-07	1.49521			-2.00196e-07	1.49369			-2.03921e-07	1.49445
		-2.04776e-07	1.49369			-2.00195e-07	1.49445			-2.0392e-07	1.49445
		-2.04776e-07	1.49521			-2.00195e-07	1.49445			-2.0392e-07	1.49445
		-2.04775e-07	1.49369			-2.00194e-07	1.49369			-2.03919e-07	1.49369
		-2.04775e-07	1.49445			-2.00194e-07	1.49445			-2.03919e-07	1.49445
		-2.04774e-07	1.49369			-2.00193e-07	1.49369			-2.03918e-07	1.49369
		-2.04774e-07	1.49521			-2.00193e-07	1.49445			-2.03918e-07	1.49445
		-2.04773e-07	1.49445			-2.00192e-07	1.49369			-2.03917e-07	1.49521
		-2.04773e-07	1.49521			-2.00192e-07	1.49445			-2.03917e-07	1.49445
		-2.04772e-07	1.49521			-2.00191e-07	1.49445			-2.03916e-07	1.49369
		-2.04772e-07	1.49521			-2.00191e-07	1.49369			-2.03916e-07	1.49521
		-2.04771e-07	1.49521			-2.0019e-07	1.49445			-2.03915e-07	1.49445
		-2.04771e-07	1.49521			-2.0019e-07	1.49445			-2.03915e-07	1.49521
		-2.0477e-07	1.49445			-2.00189e-07	1.49445			-2.03914e-07	1.49369
		-2.0477e-07	1.49445			-2.00189e-07	1.49445			-2.03914e-07	1.49369
		-2.04769e-07	1.49369			-2.00188e-07	1.49521			-2.03913e-07	1.49445
		-2.04769e-07	1.49445			-2.00188e-07	1.49445			-2.03913e-07	1.49521
		-2.04768e-07	1.49596			-2.00187e-07	1.49445			-2.03912e-07	1.49369
		-2.04768e-07	1.49445			-2.00187e-07	1.49369			-2.03912e-07	1.49445
		-2.04767e-07	1.49445			-2.00186e-07	1.49445			-2.03911e-07	1.49369
		-2.04767e-07	1.49521			-2.00186e-07	1.49369			-2.03911e-07	1.49445
		-2.04766e-07	1.49445			-2.00185e-07	1.49445			-2.0391e-07	1.49445
		-2.04766e-07	1.49445			-2.00185e-07	1.49445			-2.0391e-07	1.49369
		-2.04765e-07	1.49521			-2.00184e-07	1.49445			-2.03909e-07	1.49369
		-2.04765e-07	1.49369			-2.00184e-07	1.49445			-2.03909e-07	1.49445
		-2.04764e-07	1.49445			-2.00183e-07	1.49445			-2.03908e-07	1.49521
		-2.04764e-07	1.49445			-2.00183e-07	1.49445			-2.03908e-07	1.49445
		-2.04763e-07	1.49445			-2.00182e-07	1.49445			-2.03907e-07	1.49369
		-2.04763e-07	1.49445			-2.00182e-07	1.49521			-2.03907e-07	1.49369
		-2.04762e-07	1.49445			-2.00181e-07	1.49369			-2.03906e-07	1.49445
		-2.04762e-07	1.49521			-2.00181e-07	1.49521			-2.03906e-07	1.49445
		-2.04761e-07	1.49445			-2.0018e-07	1.49369			-2.03905e-07	1.49445
		-2.04761e-07	1.49521			-2.0018e-07	1.49445			-2.03905e-07	1.49445
		-2.0476e-07	1.49445			-2.00179e-07	1.49445			-2.03904e-07	1.49369
		-2.0476e-07	1.49521			-2.00179e-07	1.49521			-2.03904e-07	1.49445
		-2.04759e-07	1.49445			-2.00178e-07	1.49445			-2.03903e-07	1.49445
		-2.04759e-07	1.49521			-2.00178e-07	1.49521			-2.03903e-07	1.49596
		-2.04758e-07	1.49445			-2.00177e-07	1.49521			-2.03902e-07	1.49445
		-2.04758e-07	1.49596			-2.00177e-07	1.49445			-2.03902e-07	1.49445
		-2.04757e-07	1.49521			-2.00176e-07	1.49369			-2.03901e-07	1.49596
		-2.04757e-07	1.49445			-2.00176e-07	1.49521			-2.03901e-07	1.49445
		-2.04756e-07	1.49521			-2.00175e-07	1.49521			-2.039e-07	1.49369
		-2.04756e-07	1.49521			-2.00175e-07	1.49521			-2.039e-07	1.49445
		-2.04755e-07	1.49369			-2.00174e-07	1.49445			-2.03899e-07	1.49445
		-2.04755e-07	1.49445			-2.00174e-07	1.49521			-2.03899e-07	1.49369
		-2.04754e-07	1.49521			-2.00173e-07	1.49445			-2.03898e-07	1.49369
		-2.04754e-07	1.49596			-2.00173e-07	1.49521			-2.03898e-07	1.49445
		-2.04753e-07	1.49445			-2.00172e-07	1.49445			-2.03897e-07	1.49369
		-2.04753e-07	1.49369			-2.00172e-07	1.49521			-2.03897e-07	1.49445
		-2.04752e-07	1.49369			-2.00171e-07	1.49445			-2.03896e-07	1.49445
		-2.04752e-07	1.49521			-2.00171e-07	1.49521			-2.03896e-07	1.49369
		-2.04751e-07	1.49369			-2.0017e-07	1.49445			-2.03895e-07	1.49369
		-2.04751e-07	1.49445			-2.0017e-07	1.49445			-2.03895e-07	1.49445
		-2.0475e-07	1.49445			-2.00169e-07	1.49369			-2.03894e-07	1.49521
		-2.0475e-07	1.49369			-2.00169e-07	1.49521			-2.03894e-07	1.49521
		-2.04749e-07	1.49369			-2.00168e-07	1.49369			-2.03893e-07	1.49445
		-2.04749e-07	1.49445			-2.00168e-07	1.49445			-2.03893e-07	1.49445
		-2.04748e-07	1.49445			-2.00167e-07	1.49369			-2.03892e-07	1.49521
		-2.04748e-07	1.49445			-2.00167e-07	1.49521			-2.03892e-07	1.49445
		-2.04747e-07	1.49445			-2.00166e-07	1.49521			-2.03891e-07	1.49445
		-2.04747e-07	1.49369			-2.00166e-07	1.49369			-2.03891e-07	1.49445
		-2.04746e-07	1.49445			-2.00165e-07	1.49521			-2.0389e-07	1.49445
		-2.04746e-07	1.49369			-2.00165e-07	1.49445			-2.0389e-07	1.49369
		-2.04745e-07	1.49369			-2.00164e-07	1.49369			-2.03889e-07	1.49293
		-2.04745e-07	1.49445			-2.00164e-07	1.49445			-2.03889e-07	1.49521
		-2.04744e-07	1.49445			-2.00163e-07	1.49445			-2.03888e-07	1.49521
		-2.04744e-07	1.49445			-2.00163e-07	1.49521			-2.03888e-07	1.49445
		-2.04743e-07	1.49521			-2.00162e-07	1.49369			-2.03887e-07	1.49445
		-2.04743e-07	1.49445			-2.00162e-07	1.49369			-2.03887e-07	1.49521
		-2.04742e-07	1.49369			-2.00161e-07	1.49369			-2.03886e-07	1.49521
		-2.04742e-07	1.49521			-2.00161e-07	1.49445			-2.03886e-07	1.49521
		-2.04741e-07	1.49445			-2.0016e-07	1.49445			-2.03885e-07	1.49521
		-2.04741e-07	1.49521			-2.0016e-07	1.49445			-2.03885e-07	1.49369
		-2.0474e-07	1.49445			-2.00159e-07	1.49521			-2.03884e-07	1.49521
		-2.0474e-07	1.49445			-2.00159e-07	1.49521			-2.03884e-07	1.49369
		-2.04739e-07	1.49445			-2.00158e-07	1.49445			-2.03883e-07	1.49445
		-2.04739e-07	1.49445			-2.00158e-07	1.49445			-2.03883e-07	1.49445
		-2.04738e-07	1.49521			-2.00157e-07	1.49369			-2.03882e-07	1.49445
		-2.04738e-07	1.49445			-2.00157e-07	1.49445			-2.03882e-07	1.49369
		-2.04737e-07	1.49521			-2.00156e-07	1.49369			-2.03881e-07	1.49445
		-2.04737e-07	1.49521			-2.00156e-07	1.49445			-2.03881e-07	1.49369
		-2.04736e-07	1.49521			-2.00155e-07	1.49369			-2.0388e-07	1.49445
		-2.04736e-07	1.49596			-2.00155e-07	1.49369			-2.0388e-07	1.49369
		-2.04735e-07	1.49521			-2.00154e-07	1.49445			-2.03879e-07	1.49521
		-2.04735e-07	1.49445			-2.00154e-07	1.49445			-2.03879e-07	1.49445
		-2.04734e-07	1.49521			-2.00153e-07	1.49445			-2.03878e-07	1.49445
		-2.04734e-07	1.49521			-2.00153e-07	1.49445			-2.03878e-07	1.49369
		-2.04733e-07	1.49521			-2.00152e-07	1.49369			-2.03877e-07	1.49445
		-2.04733e-07	1.49521			-2.00152e-07	1.49521			-2.03877e-07	1.49369
		-2.04732e-07	1.49445			-2.00151e-07	1.49445			-2.03876e-07	1.49445
		-2.04732e-07	1.49521			-2.00151e-07	1.49369			-2.03876e-07	1.49445
		-2.04731e-07	1.49445			-2.0015e-07	1.49369			-2.03875e-07	1.49369
		-2.04731e-07	1.49445			-2.0015e-07	1.49445			-2.03875e-07	1.49445
		-2.0473e-07	1.49521			-2.00149e-07	1.49369			-2.03874e-07	1.49445
		-2.0473e-07	1.49596			-2.00149e-07	1.49521			-2.03874e-07	1.49521
		-2.04729e-07	1.49521			-2.00148e-07	1.49521			-2.03873e-07	1.49369
		-2.04729e-07	1.49445			-2.00148e-07	1.49369			-2.03873e-07	1.49369
		-2.04728e-07	1.49521			-2.00147e-07	1.49445			-2.03872e-07	1.49521
		-2.04728e-07	1.49521			-2.00147e-07	1.49369			-2.03872e-07	1.49596
		-2.04727e-07	1.49521			-2.00146e-07	1.49369			-2.03871e-07	1.49445
		-2.04727e-07	1.49521			-2.00146e-07	1.49445			-2.03871e-07	1.49445
		-2.04726e-07	1.49521			-2.00145e-07	1.49445			-2.0387e-07	1.49445
		-2.04726e-07	1.49445			-2.00145e-07	1.49445			-2.0387e-07	1.49445
		-2.04725e-07	1.49521			-2.00144e-07	1.49293			-2.03869e-07	1.49521
		-2.04725e-07	1.49445			-2.00144e-07	1.49445			-2.03869e-07	1.49521
		-2.04724e-07	1.49445			-2.00143e-07	1.49445			-2.03868e-07	1.49445
		-2.04724e-07	1.49521			-2.00143e-07	1.49445			-2.03868e-07	1.49445
		-2.04723e-07	1.49369			-2.00142e-07	1.49521			-2.03867e-07	1.49521
		-2.04723e-07	1.49445			-2.00142e-07	1.49369			-2.03867e-07	1.49445
		-2.04722e-07	1.49445			-2.00141e-07	1.49369			-2.03866e-07	1.49445
		-2.04722e-07	1.49369			-2.00141e-07	1.49445			-2.03866e-07	1.49445
		-2.04721e-07	1.49521			-2.0014e-07	1.49445			-2.03865e-07	1.49369
		-2.04721e-07	1.49445			-2.0014e-07	1.49369			-2.03865e-07	1.49369
		-2.0472e-07	1.49369			-2.00139e-07	1.49369			-2.03864e-07	1.49369
		-2.0472e-07	1.49596			-2.00139e-07	1.49369			-2.03864e-07	1.49445
		-2.04719e-07	1.49521			-2.00138e-07	1.49369			-2.03863e-07	1.49445
		-2.04719e-07	1.49445			-2.00138e-07	1.49369			-2.03863e-07	1.49369
		-2.04718e-07	1.49521			-2.00137e-07	1.49521			-2.03862e-07	1.49445
		-2.04718e-07	1.49369			-2.00137e-07	1.49445			-2.03862e-07	1.49445
		-2.04717e-07	1.49521			-2.00136e-07	1.49369			-2.03861e-07	1.49445
		-2.04717e-07	1.49369			-2.00136e-07	1.49445			-2.03861e-07	1.49445
		-2.04716e-07	1.49445			-2.00135e-07	1.49369			-2.0386e-07	1.49369
		-2.04716e-07	1.49369			-2.00135e-07	1.49369			-2.0386e-07	1.49369
		-2.04715e-07	1.49521			-2.00134e-07	1.49369			-2.03859e-07	1.49445
		-2.04715e-07	1.49445			-2.00134e-07	1.49293			-2.03859e-07	1.49445
		-2.04714e-07	1.49445			-2.00133e-07	1.49369			-2.03858e-07	1.49596
		-2.04714e-07	1.49445			-2.00133e-07	1.49445			-2.03858e-07	1.49445
		-2.04713e-07	1.49521			-2.00132e-07	1.49445			-2.03857e-07	1.49369
		-2.04713e-07	1.49445			-2.00132e-07	1.49445			-2.03857e-07	1.49369
		-2.04712e-07	1.49521			-2.00131e-07	1.49445			-2.03856e-07	1.49445
		-2.04712e-07	1.49369			-2.00131e-07	1.49521			-2.03856e-07	1.49445
		-2.04711e-07	1.49369			-2.0013e-07	1.49445			-2.03855e-07	1.49445
		-2.04711e-07	1.49596			-2.0013e-07	1.49521			-2.03855e-07	1.49521
		-2.0471e-07	1.49445			-2.00129e-07	1.49445			-2.03854e-07	1.49445
		-2.0471e-07	1.49445			-2.00129e-07	1.49445			-2.03854e-07	1.49521
		-2.04709e-07	1.49369			-2.00128e-07	1.49521			-2.03853e-07	1.49521
		-2.04709e-07	1.49521			-2.00128e-07	1.49445			-2.03853e-07	1.49445
		-2.04708e-07	1.49521			-2.00127e-07	1.49369			-2.03852e-07	1.49521
		-2.04708e-07	1.49445			-2.00127e-07	1.49445			-2.03852e-07	1.49445
		-2.04707e-07	1.49445			-2.00126e-07	1.49445			-2.03851e-07	1.49445
		-2.04707e-07	1.49521			-2.00126e-07	1.49445			-2.03851e-07	1.49445
		-2.04706e-07	1.49445			-2.00125e-07	1.49369			-2.0385e-07	1.49521
		-2.04706e-07	1.49521			-2.00125e-07	1.49445			-2.0385e-07	1.49445
		-2.04705e-07	1.49445			-2.00124e-07	1.49445			-2.03849e-07	1.49445
		-2.04705e-07	1.49445			-2.00124e-07	1.49445			-2.03849e-07	1.49521
		-2.04704e-07	1.49369			-2.00123e-07	1.49369			-2.03848e-07	1.49445
		-2.04704e-07	1.49369			-2.00123e-07	1.49445			-2.03848e-07	1.49445
		-2.04703e-07	1.49445			-2.00122e-07	1.49369			-2.03847e-07	1.49445
		-2.04703e-07	1.49445			-2.00122e-07	1.49445			-2.03847e-07	1.49445
		-2.04702e-07	1.49445			-2.00121e-07	1.49445			-2.03846e-07	1.49445
		-2.04702e-07	1.49369			-2.00121e-07	1.49369			-2.03846e-07	1.49445
		-2.04701e-07	1.49369			-2.0012e-07	1.49445			-2.03845e-07	1.49445
		-2.04701e-07	1.49445			-2.0012e-07	1.49445			-2.03845e-07	1.49445
		-2.047e-07	1.49445			-2.00119e-07	1.49445			-2.03844e-07	1.49521
		-2.047e-07	1.49369			-2.00119e-07	1.49521			-2.03844e-07	1.49596
		-2.04699e-07	1.49369			-2.00118e-07	1.49445			-2.03843e-07	1.49445
		-2.04699e-07	1.49445			-2.00118e-07	1.49445			-2.03843e-07	1.49521
		-2.04698e-07	1.49445			-2.00117e-07	1.49521			-2.03842e-07	1.49521
		-2.04698e-07	1.49369			-2.00117e-07	1.49369			-2.03842e-07	1.49445
		-2.04697e-07	1.49596			-2.00116e-07	1.49369			-2.03841e-07	1.49445
		-2.04697e-07	1.49445			-2.00116e-07	1.49521			-2.03841e-07	1.49521
		-2.04696e-07	1.49445			-2.00115e-07	1.49521			-2.0384e-07	1.49596
		-2.04696e-07	1.49369			-2.00115e-07	1.49369			-2.0384e-07	1.49445
		-2.04695e-07	1.49445			-2.00114e-07	1.49369			-2.03839e-07	1.49521
		-2.04695e-07	1.49521			-2.00114e-07	1.49293			-2.03839e-07	1.49369
		-2.04694e-07	1.49521			-2.00113e-07	1.49445			-2.03838e-07	1.49445
		-2.04694e-07	1.49445			-2.00113e-07	1.49445			-2.03838e-07	1.49369
		-2.04693e-07	1.49445			-2.00112e-07	1.49445			-2.03837e-07	1.49369
		-2.04693e-07	1.49445			-2.00112e-07	1.49369			-2.03837e-07	1.49369
		-2.04692e-07	1.49369			-2.00111e-07	1.49445			-2.03836e-07	1.49369
		-2.04692e-07	1.49445			-2.00111e-07	1.49369			-2.03836e-07	1.49369
		-2.04691e-07	1.49445			-2.0011e-07	1.49445			-2.03835e-07	1.49369
		-2.04691e-07	1.49445			-2.0011e-07	1.49445			-2.03835e-07	1.49445
		-2.0469e-07	1.49521			-2.00109e-07	1.49445			-2.03834e-07	1.49445
		-2.0469e-07	1.49369			-2.00109e-07	1.49445			-2.03834e-07	1.49369
		-2.04689e-07	1.49369			-2.00108e-07	1.49445			-2.03833e-07	1.49369
		-2.04689e-07	1.49445			-2.00108e-07	1.49369			-2.03833e-07	1.49445
		-2.04688e-07	1.49445			-2.00107e-07	1.49369			-2.03832e-07	1.49445
		-2.04688e-07	1.49369			-2.00107e-07	1.49521			-2.03832e-07	1.49445
		-2.04687e-07	1.49445			-2.00106e-07	1.49445			-2.03831e-07	1.49445
		-2.04687e-07	1.49445			-2.00106e-07	1.49369			-2.03831e-07	1.49369
		-2.04686e-07	1.49445			-2.00105e-07	1.49369			-2.0383e-07	1.49445
		-2.04686e-07	1.49445			-2.00105e-07	1.49369			-2.0383e-07	1.49445
		-2.04685e-07	1.49445			-2.00104e-07	1.49445			-2.03829e-07	1.49445
		-2.04685e-07	1.49521			-2.00104e-07	1.49369			-2.03829e-07	1.49445
		-2.04684e-07	1.49596			-2.00103e-07	1.49369			-2.03828e-07	1.49369
		-2.04684e-07	1.49369			-2.00103e-07	1.49369			-2.03828e-07	1.49369
		-2.04683e-07	1.49445			-2.00102e-07	1.49445			-2.03827e-07	1.49369
		-2.04683e-07	1.49369			-2.00102e-07	1.49445			-2.03827e-07	1.49445
		-2.04682e-07	1.49445			-2.00101e-07	1.49445			-2.03826e-07	1.49369
		-2.04682e-07	1.49445			-2.00101e-07	1.49445			-2.03826e-07	1.49521
		-2.04681e-07	1.49445			-2.001e-07	1.49293			-2.03825e-07	1.49445
		-2.04681e-07	1.49445			-2.001e-07	1.49369			-2.03825e-07	1.49369
		-2.0468e-07	1.49445			-2.00099e-07	1.49445			-2.03824e-07	1.49521
		-2.0468e-07	1.49445			-2.00099e-07	1.49445			-2.03824e-07	1.49445
		-2.04679e-07	1.49445			-2.00098e-07	1.49445			-2.03823e-07	1.49445
		-2.04679e-07	1.49521			-2.00098e-07	1.49445			-2.03823e-07	1.49445
		-2.04678e-07	1.49445			-2.00097e-07	1.49521			-2.03822e-07	1.49445
		-2.04678e-07	1.49445			-2.00097e-07	1.49369			-2.03822e-07	1.49369
		-2.04677e-07	1.49445			-2.00096e-07	1.49369			-2.03821e-07	1.49445
		-2.04677e-07	1.49445			-2.00096e-07	1.49445			-2.03821e-07	1.49445
		-2.04676e-07	1.49521			-2.00095e-07	1.49445			-2.0382e-07	1.49445
		-2.04676e-07	1.49445			-2.00095e-07	1.49369			-2.0382e-07	1.49369
		-2.04675e-07	1.49445			-2.00094e-07	1.49369			-2.03819e-07	1.49445
		-2.04675e-07	1.49521			-2.00094e-07	1.49445			-2.03819e-07	1.49445
		-2.04674e-07	1.49445			-2.00093e-07	1.49369			-2.03818e-07	1.49521
		-2.04674e-07	1.49521			-2.00093e-07	1.49293			-2.03818e-07	1.49521
		-2.04673e-07	1.49521			-2.00092e-07	1.49293			-2.03817e-07	1.49445
		-2.04673e-07	1.49445			-2.00092e-07	1.49369			-2.03817e-07	1.49445
		-2.04672e-07	1.49369			-2.00091e-07	1.49369			-2.03816e-07	1.49445
		-2.04672e-07	1.49445			-2.00091e-07	1.49369			-2.03816e-07	1.49445
		-2.04671e-07	1.49445			-2.0009e-07	1.49369			-2.03815e-07	1.49445
		-2.04671e-07	1.49521			-2.0009e-07	1.49445			-2.03815e-07	1.49445
		-2.0467e-07	1.49445			-2.00089e-07	1.49445			-2.03814e-07	1.49445
		-2.0467e-07	1.49521			-2.00089e-07	1.49445			-2.03814e-07	1.49445
		-2.04669e-07	1.49445			-2.00088e-07	1.49445			-2.03813e-07	1.49521
		-2.04669e-07	1.49369			-2.00088e-07	1.49369			-2.03813e-07	1.49369
		-2.04668e-07	1.49521			-2.00087e-07	1.49445			-2.03812e-07	1.49445
		-2.04668e-07	1.49445			-2.00087e-07	1.49445			-2.03812e-07	1.49445
		-2.04667e-07	1.49445			-2.00086e-07	1.49369			-2.03811e-07	1.49521
		-2.04667e-07	1.49445			-2.00086e-07	1.49369			-2.03811e-07	1.49521
		-2.04666e-07	1.49445			-2.00085e-07	1.49445			-2.0381e-07	1.49445
		-2.04666e-07	1.49521			-2.00085e-07	1.49369			-2.0381e-07	1.49521
		-2.04665e-07	1.49445			-2.00084e-07	1.49369			-2.03809e-07	1.49369
		-2.04665e-07	1.49521			-2.00084e-07	1.49521			-2.03809e-07	1.49445
		-2.04664e-07	1.49445			-2.00083e-07	1.49369			-2.03808e-07	1.49521
		-2.04664e-07	1.49445			-2.00083e-07	1.49445			-2.03808e-07	1.49369
		-2.04663e-07	1.49369			-2.00082e-07	1.49445			-2.03807e-07	1.49445
		-2.04663e-07	1.49445			-2.00082e-07	1.49445			-2.03807e-07	1.49445
		-2.04662e-07	1.49445			-2.00081e-07	1.49445			-2.03806e-07	1.49445
		-2.04662e-07	1.49445			-2.00081e-07	1.49445			-2.03806e-07	1.49445
		-2.04661e-07	1.49445			-2.0008e-07	1.49445			-2.03805e-07	1.49521
		-2.04661e-07	1.49521			-2.0008e-07	1.49445			-2.03805e-07	1.49521
		-2.0466e-07	1.49445			-2.00079e-07	1.49445			-2.03804e-07	1.49445
		-2.0466e-07	1.49445			-2.00079e-07	1.49521			-2.03804e-07	1.49445
		-2.04659e-07	1.49445			-2.00078e-07	1.49369			-2.03803e-07	1.49369
		-2.04659e-07	1.49445			-2.00078e-07	1.49445			-2.03803e-07	1.49445
		-2.04658e-07	1.49445			-2.00077e-07	1.49521			-2.03802e-07	1.49521
		-2.04658e-07	1.49445			-2.00077e-07	1.49445			-2.03802e-07	1.49369
		-2.04657e-07	1.49445			-2.00076e-07	1.49369			-2.03801e-07	1.49445
		-2.04657e-07	1.49445			-2.00076e-07	1.49445			-2.03801e-07	1.49596
		-2.04656e-07	1.49445			-2.00075e-07	1.49521			-2.038e-07	1.49445
		-2.04656e-07	1.49445			-2.00075e-07	1.49445			-2.038e-07	1.49521
		-2.04655e-07	1.49521			-2.00074e-07	1.49445			-2.03799e-07	1.49596
		-2.04655e-07	1.49369			-2.00074e-07	1.49521			-2.03799e-07	1.49521
		-2.04654e-07	1.49521			-2.00073e-07	1.49445			-2.03798e-07	1.49445
		-2.04654e-07	1.49445			-2.00073e-07	1.49445			-2.03798e-07	1.49445
		-2.04653e-07	1.49445			-2.00072e-07	1.49445			-2.03797e-07	1.49445
		-2.04653e-07	1.49521			-2.00072e-07	1.49445			-2.03797e-07	1.49445
		-2.04652e-07	1.49445			-2.00071e-07	1.49369			-2.03796e-07	1.49596
		-2.04652e-07	1.49445			-2.00071e-07	1.49369			-2.03796e-07	1.49445
		-2.04651e-07	1.49369			-2.0007e-07	1.49445			-2.03795e-07	1.49521
		-2.04651e-07	1.49369			-2.0007e-07	1.49521			-2.03795e-07	1.49521
		-2.0465e-07	1.49369			-2.00069e-07	1.49369			-2.03794e-07	1.49521
		-2.0465e-07	1.49445			-2.00069e-07	1.49445			-2.03794e-07	1.49521
		-2.04649e-07	1.49445			-2.00068e-07	1.49445			-2.03793e-07	1.49445
		-2.04649e-07	1.49445			-2.00068e-07	1.49445			-2.03793e-07	1.49369
		-2.04648e-07	1.49445			-2.00067e-07	1.49369			-2.03792e-07	1.49445
		-2.04648e-07	1.49445			-2.00067e-07	1.49521			-2.03792e-07	1.49445
		-2.04647e-07	1.49521			-2.00066e-07	1.49445			-2.03791e-07	1.49445
		-2.04647e-07	1.49445			-2.00066e-07	1.49369			-2.03791e-07	1.49445
		-2.04646e-07	1.49445			-2.00065e-07	1.49445			-2.0379e-07	1.49369
		-2.04646e-07	1.49521			-2.00065e-07	1.49293			-2.0379e-07	1.49445
		-2.04645e-07	1.49445			-2.00064e-07	1.49369			-2.03789e-07	1.49445
		-2.04645e-07	1.49445			-2.00064e-07	1.49369			-2.03789e-07	1.49369
		-2.04644e-07	1.49445			-2.00063e-07	1.49369			-2.03788e-07	1.49521
		-2.04644e-07	1.49445			-2.00063e-07	1.49369			-2.03788e-07	1.49521
		-2.04643e-07	1.49445			-2.00062e-07	1.49445			-2.03787e-07	1.49445
		-2.04643e-07	1.49521			-2.00062e-07	1.49521			-2.03787e-07	1.49445
		-2.04642e-07	1.49445			-2.00061e-07	1.49445			-2.03786e-07	1.49369
		-2.04642e-07	1.49445			-2.00061e-07	1.49445			-2.03786e-07	1.49445
		-2.04641e-07	1.49445			-2.0006e-07	1.49369			-2.03785e-07	1.49521
		-2.04641e-07	1.49445			-2.0006e-07	1.49445			-2.03785e-07	1.49521
		-2.0464e-07	1.49369			-2.00059e-07	1.49445			-2.03784e-07	1.49369
		-2.0464e-07	1.49445			-2.00059e-07	1.49521			-2.03784e-07	1.49521
		-2.04639e-07	1.49445			-2.00058e-07	1.49445			-2.03783e-07	1.49445
		-2.04639e-07	1.49445			-2.00058e-07	1.49445			-2.03783e-07	1.49369
		-2.04638e-07	1.49445			-2.00057e-07	1.49445			-2.03782e-07	1.49445
		-2.04638e-07	1.49445			-2.00057e-07	1.49445			-2.03782e-07	1.49445
		-2.04637e-07	1.49445			-2.00056e-07	1.49445			-2.03781e-07	1.49445
		-2.04637e-07	1.49445			-2.00056e-07	1.49445			-2.03781e-07	1.49521
		-2.04636e-07	1.49445			-2.00055e-07	1.49445			-2.0378e-07	1.49445
		-2.04636e-07	1.49445			-2.00055e-07	1.49369			-2.0378e-07	1.49445
		-2.04635e-07	1.49521			-2.00054e-07	1.49369			-2.03779e-07	1.49445
		-2.04635e-07	1.49445			-2.00054e-07	1.49369			-2.03779e-07	1.49445
		-2.04634e-07	1.49445			-2.00053e-07	1.49445			-2.03778e-07	1.49521
		-2.04634e-07	1.49445			-2.00053e-07	1.49369			-2.03778e-07	1.49445
		-2.04633e-07	1.49445			-2.00052e-07	1.49445			-2.03777e-07	1.49445
		-2.04633e-07	1.49521			-2.00052e-07	1.49369			-2.03777e-07	1.49521
		-2.04632e-07	1.49445			-2.00051e-07	1.49369			-2.03776e-07	1.49445
		-2.04632e-07	1.49445			-2.00051e-07	1.49445			-2.03776e-07	1.49445
		-2.04631e-07	1.49521			-2.0005e-07	1.49369			-2.03775e-07	1.49369
		-2.04631e-07	1.49445			-2.0005e-07	1.49293			-2.03775e-07	1.49369
		-2.0463e-07	1.49596			-2.00049e-07	1.49445			-2.03774e-07	1.49369
		-2.0463e-07	1.49521			-2.00049e-07	1.49445			-2.03774e-07	1.49445
		-2.04629e-07	1.49521			-2.00048e-07	1.49445			-2.03773e-07	1.49369
		-2.04629e-07	1.49445			-2.00048e-07	1.49445			-2.03773e-07	1.49445
		-2.04628e-07	1.49521			-2.00047e-07	1.49369			-2.03772e-07	1.49445
		-2.04628e-07	1.49521			-2.00047e-07	1.49445			-2.03772e-07	1.49521
		-2.04627e-07	1.49596			-2.00046e-07	1.49369			-2.03771e-07	1.49445
		-2.04627e-07	1.49521			-2.00046e-07	1.49369			-2.03771e-07	1.49521
		-2.04626e-07	1.49521			-2.00045e-07	1.49445			-2.0377e-07	1.49445
		-2.04626e-07	1.49445			-2.00045e-07	1.49445			-2.0377e-07	1.49445
		-2.04625e-07	1.49521			-2.00044e-07	1.49369			-2.03769e-07	1.49521
		-2.04625e-07	1.49521			-2.00044e-07	1.49445			-2.03769e-07	1.49445
		-2.04624e-07	1.49445			-2.00043e-07	1.49445			-2.03768e-07	1.49369
		-2.04624e-07	1.49521			-2.00043e-07	1.49369			-2.03768e-07	1.49445
		-2.04623e-07	1.49521			-2.00042e-07	1.49445			-2.03767e-07	1.49445
		-2.04623e-07	1.49445			-2.00042e-07	1.49445			-2.03767e-07	1.49445
		-2.04622e-07	1.49445			-2.00041e-07	1.49445			-2.03766e-07	1.49369
		-2.04622e-07	1.49521			-2.00041e-07	1.49369			-2.03766e-07	1.49445
		-2.04621e-07	1.49521			-2.0004e-07	1.49369			-2.03765e-07	1.49445
		-2.04621e-07	1.49521			-2.0004e-07	1.49445			-2.03765e-07	1.49369
		-2.0462e-07	1.49521			-2.00039e-07	1.49369			-2.03764e-07	1.49445
		-2.0462e-07	1.49445			-2.00039e-07	1.49445			-2.03764e-07	1.49445
		-2.04619e-07	1.49445			-2.00038e-07	1.49369			-2.03763e-07	1.49369
		-2.04619e-07	1.49445			-2.00038e-07	1.49445			-2.03763e-07	1.49445
		-2.04618e-07	1.49445			-2.00037e-07	1.49445			-2.03762e-07	1.49369
		-2.04618e-07	1.49596			-2.00037e-07	1.49445			-2.03762e-07	1.49445
		-2.04617e-07	1.49521			-2.00036e-07	1.49369			-2.03761e-07	1.49445
		-2.04617e-07	1.49521			-2.00036e-07	1.49369			-2.03761e-07	1.49445
		-2.04616e-07	1.49521			-2.00035e-07	1.49445			-2.0376e-07	1.49369
		-2.04616e-07	1.49369			-2.00035e-07	1.49445			-2.0376e-07	1.49369
		-2.04615e-07	1.49445			-2.00034e-07	1.49369			-2.03759e-07	1.49369
		-2.04615e-07	1.49445			-2.00034e-07	1.49445			-2.03759e-07	1.49445
		-2.04614e-07	1.49445			-2.00033e-07	1.49445			-2.03758e-07	1.49369
		-2.04614e-07	1.49369			-2.00033e-07	1.49521			-2.03758e-07	1.49445
		-2.04613e-07	1.49445			-2.00032e-07	1.49445			-2.03757e-07	1.49445
		-2.04613e-07	1.49369			-2.00032e-07	1.49369			-2.03757e-07	1.49369
		-2.04612e-07	1.49445			-2.00031e-07	1.49369			-2.03756e-07	1.49445
		-2.04612e-07	1.49445			-2.00031e-07	1.49445			-2.03756e-07	1.49445
		-2.04611e-07	1.49369			-2.0003e-07	1.49445			-2.03755e-07	1.49445
		-2.04611e-07	1.49445			-2.0003e-07	1.49521			-2.03755e-07	1.49445
		-2.0461e-07	1.49369			-2.00029e-07	1.49445			-2.03754e-07	1.49445
		-2.0461e-07	1.49521			-2.00029e-07	1.49445			-2.03754e-07	1.49521
		-2.04609e-07	1.49445			-2.00028e-07	1.49445			-2.03753e-07	1.49369
		-2.04609e-07	1.49445			-2.00028e-07	1.49445			-2.03753e-07	1.49369
		-2.04608e-07	1.49521			-2.00027e-07	1.49521			-2.03752e-07	1.49445
		-2.04608e-07	1.49521			-2.00027e-07	1.49293			-2.03752e-07	1.49369
		-2.04607e-07	1.49369			-2.00026e-07	1.49445			-2.03751e-07	1.49445
		-2.04607e-07	1.49445			-2.00026e-07	1.49369			-2.03751e-07	1.49445
		-2.04606e-07	1.49445			-2.00025e-07	1.49445			-2.0375e-07	1.49521
		-2.04606e-07	1.49445			-2.00025e-07	1.49369			-2.0375e-07	1.49445
		-2.04605e-07	1.49521			-2.00024e-07	1.49445			-2.03749e-07	1.49445
		-2.04605e-07	1.49369			-2.00024e-07	1.49521			-2.03749e-07	1.49521
		-2.04604e-07	1.49521			-2.00023e-07	1.49445			-2.03748e-07	1.49445
		-2.04604e-07	1.49445			-2.00023e-07	1.49596			-2.03748e-07	1.49445
		-2.04603e-07	1.49369			-2.00022e-07	1.49445			-2.03747e-07	1.49521
		-2.04603e-07	1.49445			-2.00022e-07	1.49445			-2.03747e-07	1.49445
		-2.04602e-07	1.49521			-2.00021e-07	1.49521			-2.03746e-07	1.49445
		-2.04602e-07	1.49445			-2.00021e-07	1.49445			-2.03746e-07	1.49596
		-2.04601e-07	1.49445			-2.0002e-07	1.49521			-2.03745e-07	1.49445
		-2.04601e-07	1.49445			-2.0002e-07	1.49369			-2.03745e-07	1.49445
		-2.046e-07	1.49521			-2.00019e-07	1.49521			-2.03744e-07	1.49445
		-2.046e-07	1.49445			-2.00019e-07	1.49445			-2.03744e-07	1.49521
		-2.04599e-07	1.49369			-2.00018e-07	1.49445			-2.03743e-07	1.49445
		-2.04599e-07	1.49445			-2.00018e-07	1.49369			-2.03743e-07	1.49369
		-2.04598e-07	1.49445			-2.00017e-07	1.49445			-2.03742e-07	1.49445
		-2.04598e-07	1.49369			-2.00017e-07	1.49445			-2.03742e-07	1.49445
		-2.04597e-07	1.49369			-2.00016e-07	1.49521			-2.03741e-07	1.49369
		-2.04597e-07	1.49445			-2.00016e-07	1.49445			-2.03741e-07	1.49445
		-2.04596e-07	1.49521			-2.00015e-07	1.49369			-2.0374e-07	1.49445
		-2.04596e-07	1.49445			-2.00015e-07	1.49445			-2.0374e-07	1.49445
		-2.04595e-07	1.49521			-2.00014e-07	1.49521			-2.03739e-07	1.49369
		-2.04595e-07	1.49445			-2.00014e-07	1.49445			-2.03739e-07	1.49445
		-2.04594e-07	1.49445			-2.00013e-07	1.49521			-2.03738e-07	1.49445
		-2.04594e-07	1.49521			-2.00013e-07	1.49445			-2.03738e-07	1.49369
		-2.04593e-07	1.49445			-2.00012e-07	1.49369			-2.03737e-07	1.49445
		-2.04593e-07	1.49445			-2.00012e-07	1.49445			-2.03737e-07	1.49445
		-2.04592e-07	1.49445			-2.00011e-07	1.49445			-2.03736e-07	1.49445
		-2.04592e-07	1.49521			-2.00011e-07	1.49369			-2.03736e-07	1.49445
		-2.04591e-07	1.49521			-2.0001e-07	1.49369			-2.03735e-07	1.49445
		-2.04591e-07	1.49445			-2.0001e-07	1.49445			-2.03735e-07	1.49369
		-2.0459e-07	1.49521			-2.00009e-07	1.49445			-2.03734e-07	1.49369
		-2.0459e-07	1.49445			-2.00009e-07	1.49369			-2.03734e-07	1.49445
		-2.04589e-07	1.49445			-2.00008e-07	1.49369			-2.03733e-07	1.49445
		-2.04589e-07	1.49521			-2.00008e-07	1.49369			-2.03733e-07	1.49293
		-2.04588e-07	1.49445			-2.00007e-07	1.49369			-2.03732e-07	1.49445
		-2.04588e-07	1.49521			-2.00007e-07	1.49369			-2.03732e-07	1.49445
		-2.04587e-07	1.49369			-2.00006e-07	1.49369			-2.03731e-07	1.49369
		-2.04587e-07	1.49521			-2.00006e-07	1.49445			-2.03731e-07	1.49369
		-2.04586e-07	1.49521			-2.00005e-07	1.49445			-2.0373e-07	1.49369
		-2.04586e-07	1.49445			-2.00005e-07	1.49445			-2.0373e-07	1.49445
		-2.04585e-07	1.49445			-2.00004e-07	1.49369			-2.03729e-07	1.49445
		-2.04585e-07	1.49369			-2.00004e-07	1.49521			-2.03729e-07	1.49445
		-2.04584e-07	1.49445			-2.00003e-07	1.49445			-2.03728e-07	1.49369
		-2.04584e-07	1.49369			-2.00003e-07	1.49369			-2.03728e-07	1.49445
		-2.04583e-07	1.49445			-2.00002e-07	1.49369			-2.03727e-07	1.49369
		-2.04583e-07	1.49369			-2.00002e-07	1.49445			-2.03727e-07	1.49369
		-2.04582e-07	1.49369			-2.00001e-07	1.49293			-2.03726e-07	1.49445
		-2.04582e-07	1.49521			-2.00001e-07	1.49369			-2.03726e-07	1.49369
		-2.04581e-07	1.49521			-2e-07	1.49445			-2.03725e-07	1.49445
		-2.04581e-07	1.49445			-2e-07	1.49369			-2.03725e-07	1.49369
		-2.0458e-07	1.49521			-1.99999e-07	1.49521			-2.03724e-07	1.49445
		-2.0458e-07	1.49445			-1.99999e-07	1.49445			-2.03724e-07	1.49293
		-2.04579e-07	1.49521			-1.99998e-07	1.49445			-2.03723e-07	1.49369
		-2.04579e-07	1.49521			-1.99998e-07	1.49293			-2.03723e-07	1.49293
		-2.04578e-07	1.49369			-1.99997e-07	1.49369			-2.03722e-07	1.49445
		-2.04578e-07	1.49445			-1.99997e-07	1.49521			-2.03722e-07	1.49369
		-2.04577e-07	1.49445			-1.99996e-07	1.49445			-2.03721e-07	1.49445
		-2.04577e-07	1.49445			-1.99996e-07	1.49369			-2.03721e-07	1.49445
		-2.04576e-07	1.49521			-1.99995e-07	1.49369			-2.0372e-07	1.49445
		-2.04576e-07	1.49369			-1.99995e-07	1.49445			-2.0372e-07	1.49445
		-2.04575e-07	1.49445			-1.99994e-07	1.49445			-2.03719e-07	1.49445
		-2.04575e-07	1.49445			-1.99994e-07	1.49445			-2.03719e-07	1.49445
		-2.04574e-07	1.49521			-1.99993e-07	1.49445			-2.03718e-07	1.49369
		-2.04574e-07	1.49445			-1.99993e-07	1.49445			-2.03718e-07	1.49369
		-2.04573e-07	1.49369			-1.99992e-07	1.49445			-2.03717e-07	1.49369
[truncated: 8,117 more rows]

## Sheet: Fig.S2b
	Log10(G/G0)	Counts
[truncated: 200 more rows]

[truncated: 18 more sheets: Fig.S3a, Fig.S3b, Fig.S4a, Fig.S4b, Fig.S4c, Fig.S5a, Fig.S5b, Fig.S7, Fig.S8a-c, Fig.S8d-f, Fig.S9a-c, Fig.S9d, Fig.S10a, Fig.S10c, Fig.S11a, fig.S11b, fig.S11c, Fig.S12]
