# Supplementary material for: Single-molecule junction spontaneously restored by DNA zipper
Source: Nat Commun. 2021 Oct 1;12:5762. doi: 10.1038/s41467-021-25943-3 (PMC8486845; doi:10.1038/s41467-021-25943-3)
Supplement: Supplementary file 7 — Source Data [file 41467_2021_25943_MOESM7_ESM.zip › 237444_3_related_ms_5782262_qyxxp9.xlsx]

## Sheet: fig.1b
	blank	Displacement (nm)	Log10(G/G0)		90-mer zipepr	Displacement (nm)	log(G/G0)	Displacement (nm)	log(G/G0)		10-mer zipper	Displacement (nm)	log(G/G0)	Displacement (nm)	log(G/G0)
		0.00208965	-2.07395			-0.000399691	-0.61386	-0.000398053	-0.655418			-0.000404874	-0.755767	-0.000244954	-0.643738
		0.00258932	-2.45797			-0.000159677	-0.75222	-0.000158043	-0.799003			0.000525064	-1.04276	0.000684984	-0.95305
		0.003089	-2.63275			8.03371e-05	-0.896178	8.19672e-05	-0.93718			0.001455	-1.337	0.00161492	-1.2671
		0.00358867	-2.74325			0.000320351	-1.04695	0.000321977	-1.07357			0.00238494	-1.64391	0.00254486	-1.58401
		0.00408834	-2.83798			0.000560365	-1.20455	0.000561987	-1.2174			0.00331488	-1.95277	0.0034748	-1.903
		0.00458801	-2.91083			0.00080038	-1.36737	0.000801997	-1.36808			0.00424482	-2.2714	0.00440474	-2.22651
		0.00508769	-2.97543			0.00104039	-1.42131	0.00104201	-1.38994			0.00517475	-2.57468	0.00533467	-2.52237
		0.00558736	-3.03422			0.00128041	-1.47961	0.00128202	-1.41853			0.00610469	-2.84263	0.00626461	-2.82038
		0.00608703	-3.07749			0.00152042	-1.53867	0.00152203	-1.44849			0.00703463	-3.01453	0.00719455	-3.04923
		0.00658671	-3.11928			0.00176044	-1.59675	0.00176204	-1.47897			0.00796457	-3.09711	0.00812449	-3.18117
		0.00708638	-3.15844			0.00200045	-1.65522	0.00200205	-1.5058			0.0088945	-3.13966	0.00905443	-3.2313
		0.00758605	-3.19064			0.00224046	-1.7152	0.00224206	-1.52947			0.00982444	-3.18559	0.00998436	-3.25397
		0.00808572	-3.21937			0.00248048	-1.77578	0.00248207	-1.55731			0.0107544	-3.22358	0.0109143	-3.27213
		0.0085854	-3.24688			0.00272049	-1.83516	0.00272208	-1.58997			0.0116843	-3.24798	0.0118442	-3.2901
		0.00908507	-3.26893			0.00296051	-1.89253	0.00296209	-1.62244			0.0126143	-3.27559	0.0127742	-3.31031
		0.00958474	-3.28854			0.00320052	-1.94987	0.0032021	-1.65117			0.0135442	-3.29861	0.0137041	-3.32723
		0.0100844	-3.30629			0.00344054	-2.00783	0.00344211	-1.67591			0.0144741	-3.31907	0.0146341	-3.34048
		0.0105841	-3.32221			0.00368055	-2.06408	0.00368212	-1.69953			0.0154041	-3.35216	0.015564	-3.36136
		0.0110838	-3.33741			0.00392056	-2.11806	0.00392213	-1.7241			0.016334	-3.37897	0.0164939	-3.38298
		0.0115834	-3.35139			0.00416058	-2.17062	0.00416214	-1.74876			0.0172639	-3.39781	0.0174239	-3.39543
		0.0120831	-3.3647			0.00440059	-2.22155	0.00440215	-1.76864			0.0181939	-3.42657	0.0183538	-3.40349
		0.0125828	-3.37693			0.00464061	-2.27031	0.00464216	-1.78307			0.0191238	-3.45266	0.0192837	-3.41214
		0.0130825	-3.38822			0.00488062	-2.31657	0.00488217	-1.79835			0.0200538	-3.4776	0.0202137	-3.42056
		0.0135821	-3.39909			0.00512063	-2.36051	0.00512218	-1.81655			0.0209837	-3.50428	0.0211436	-3.4268
		0.0140818	-3.40908			0.00536065	-2.40238	0.00536219	-1.83436			0.0219136	-3.5256	0.0220736	-3.43326
		0.0145815	-3.41972			0.00560066	-2.44197	0.0056022	-1.84639			0.0228436	-3.54139	0.0230035	-3.44831
		0.0150811	-3.43002			0.00584068	-2.47978	0.00584221	-1.85343			0.0237735	-3.55472	0.0239334	-3.46618
		0.0155808	-3.44095			0.00608069	-2.51701	0.00608222	-1.86388			0.0247034	-3.55263	0.0248634	-3.47488
		0.0160805	-3.45097			0.00632071	-2.5518	0.00632223	-1.87759			0.0256334	-3.55517	0.0257933	-3.48256
		0.0165802	-3.46047			0.00656072	-2.58143	0.00656224	-1.88937			0.0265633	-3.5772	0.0267232	-3.48999
		0.0170798	-3.47059			0.00680073	-2.60708	0.00680225	-1.90066			0.0274933	-3.57447	0.0276532	-3.50749
		0.0175795	-3.48105			0.00704075	-2.63047	0.00704226	-1.91444			0.0284232	-3.56351	0.0285831	-3.53243
		0.0180792	-3.49065			0.00728076	-2.65159	0.00728227	-1.93121			0.0293531	-3.57168	0.0295131	-3.54963
		0.0185789	-3.50102			0.00752078	-2.66926	0.00752228	-1.94899			0.0302831	-3.57394	0.030443	-3.56382
		0.0190785	-3.51138			0.00776079	-2.68316	0.00776229	-1.96483			0.031213	-3.5758	0.0313729	-3.58529
		0.0195782	-3.5217			0.00800081	-2.69633	0.0080023	-1.97721			0.032143	-3.58566	0.0323029	-3.60436
		0.0200779	-3.53269			0.00824082	-2.70823	0.00824231	-1.98679			0.0330729	-3.5921	0.0332328	-3.61122
		0.0205775	-3.54393			0.00848083	-2.71326	0.00848232	-1.99581			0.0340028	-3.59042	0.0341627	-3.61208
		0.0210772	-3.55461			0.00872085	-2.71391	0.00872233	-2.00341			0.0349328	-3.59228	0.0350927	-3.61086
		0.0215769	-3.56575			0.00896086	-2.71715	0.00896234	-2.00692			0.0358627	-3.58676	0.0360226	-3.61916
		0.0220766	-3.57794			0.00920088	-2.72328	0.00920235	-2.00616			0.0367926	-3.59701	0.0369526	-3.62628
		0.0225762	-3.59069			0.00944089	-2.72988	0.00944236	-2.00342			0.0377226	-3.63312	0.0378825	-3.62603
		0.0230759	-3.6034			0.0096809	-2.7357	0.00968237	-2.00175			0.0386525	-3.64502	0.0388124	-3.63513
		0.0235756	-3.61569			0.00992092	-2.74335	0.00992238	-1.99857			0.0395825	-3.64918	0.0397424	-3.64171
		0.0240752	-3.62814			0.0101609	-2.75513	0.0101624	-1.99113			0.0405124	-3.66403	0.0406723	-3.63224
		0.0245749	-3.64074			0.0104009	-2.76609	0.0104024	-1.98698			0.0414423	-3.67487	0.0416023	-3.64052
		0.0250746	-3.65383			0.010641	-2.77486	0.0106424	-1.99092			0.0423723	-3.67062	0.0425322	-3.6485
		0.0255743	-3.66667			0.010881	-2.78784	0.0108824	-1.99793			0.0433022	-3.66931	0.0434621	-3.6478
		0.0260739	-3.67879			0.011121	-2.80479	0.0111224	-2.00286			0.0442321	-3.68147	0.0443921	-3.66571
		0.0265736	-3.69173			0.011361	-2.82008	0.0113624	-2.0046			0.0451621	-3.68773	0.045322	-3.67525
		0.0270733	-3.70469			0.011601	-2.83084	0.0116024	-2.00814			0.046092	-3.69328	0.0462519	-3.67287
		0.027573	-3.71764			0.011841	-2.83863	0.0118425	-2.01657			0.047022	-3.68177	0.0471819	-3.67495
		0.0280726	-3.73236			0.012081	-2.84792	0.0120825	-2.02671			0.0479519	-3.66989	0.0481118	-3.68253
		0.0285723	-3.74714			0.0123211	-2.85731	0.0123225	-2.03448			0.0488818	-3.68604	0.0490418	-3.69792
		0.029072	-3.75854			0.0125611	-2.86296	0.0125625	-2.03864			0.0498118	-3.70173	0.0499717	-3.70411
		0.0295716	-3.77271			0.0128011	-2.86751	0.0128025	-2.04402			0.0507417	-3.70624	0.0509016	-3.68214
		0.0300713	-3.78679			0.0130411	-2.87422	0.0130425	-2.05302			0.0516716	-3.71962	0.0518316	-3.68329
		0.030571	-3.80129			0.0132811	-2.88274	0.0132825	-2.0619			0.0526016	-3.75012	0.0527615	-3.68599
		0.0310707	-3.81458			0.0135211	-2.89	0.0135225	-2.06984			0.0535315	-3.77363	0.0536914	-3.67572
		0.0315703	-3.83042			0.0137611	-2.89444	0.0137625	-2.07911			0.0544615	-3.79206	0.0546214	-3.68246
		0.03207	-3.84673			0.0140012	-2.90158	0.0140025	-2.09121			0.0553914	-3.7959	0.0555513	-3.69401
		0.0325697	-3.86351			0.0142412	-2.91263	0.0142426	-2.10465			0.0563213	-3.79624	0.0564813	-3.71226
		0.0330694	-3.87837			0.0144812	-2.92017	0.0144826	-2.11539			0.0572513	-3.81094	0.0574112	-3.71319
		0.033569	-3.8936			0.0147212	-2.92462	0.0147226	-2.12376			0.0581812	-3.81879	0.0583411	-3.68709
		0.0340687	-3.9111			0.0149612	-2.93132	0.0149626	-2.1327			0.0591112	-3.81501	0.0592711	-3.67432
		0.0345684	-3.92712			0.0152012	-2.93885	0.0152026	-2.14216			0.0600411	-3.80221	0.060201	-3.69491
		0.035068	-3.94486			0.0154412	-2.94365	0.0154426	-2.15067			0.060971	-3.79227	0.0611309	-3.69669
		0.0355677	-3.96375			0.0156813	-2.9445	0.0156826	-2.15684			0.061901	-3.79202	0.0620609	-3.70469
		0.0360674	-3.98174			0.0159213	-2.94512	0.0159226	-2.15964			0.0628309	-3.80549	0.0629908	-3.72679
		0.0365671	-4.00088			0.0161613	-2.94892	0.0161626	-2.15915			0.0637608	-3.81277	0.0639208	-3.7095
		0.0370667	-4.01831			0.0164013	-2.95037	0.0164027	-2.15737			0.0646908	-3.8233	0.0648507	-3.69327
		0.0375664	-4.03762			0.0166413	-2.9469	0.0166427	-2.15616			0.0656207	-3.83471	0.0657806	-3.68566
		0.0380661	-4.05663			0.0168813	-2.94452	0.0168827	-2.15588			0.0665507	-3.82932	0.0667106	-3.68487
		0.0385658	-4.07528			0.0171213	-2.94407	0.0171227	-2.15611			0.0674806	-3.81513	0.0676405	-3.70674
		0.0390654	-4.09434			0.0173614	-2.94207	0.0173627	-2.15656			0.0684105	-3.80223	0.0685704	-3.73434
		0.0395651	-4.113			0.0176014	-2.93799	0.0176027	-2.15802			0.0693405	-3.80981	0.0695004	-3.71966
		0.0400648	-4.13203			0.0178414	-2.93346	0.0178427	-2.16036			0.0702704	-3.83144	0.0704303	-3.69441
		0.0405644	-4.15145			0.0180814	-2.93048	0.0180827	-2.16181			0.0712003	-3.82721	0.0713603	-3.71757
		0.0410641	-4.17126			0.0183214	-2.92825	0.0183227	-2.16234			0.0721303	-3.79628	0.0722902	-3.72638
		0.0415638	-4.18616			0.0185614	-2.92523	0.0185627	-2.1636			0.0730602	-3.7838	0.0732201	-3.73726
		0.0420635	-4.20218			0.0188014	-2.9238	0.0188028	-2.16719			0.0739902	-3.78495	0.0741501	-3.75334
		0.0425631	-4.21753			0.0190415	-2.92546	0.0190428	-2.17191			0.0749201	-3.77506	0.07508	-3.7629
		0.0430628	-4.23496			0.0192815	-2.92826	0.0192828	-2.17366			0.07585	-3.78924	0.07601	-3.75959
		0.0435625	-4.25172			0.0195215	-2.93071	0.0195228	-2.17304			0.07678	-3.81588	0.0769399	-3.74534
		0.0440622	-4.26684			0.0197615	-2.93311	0.0197628	-2.17394			0.0777099	-3.82867	0.0778698	-3.74112
		0.0445618	-4.28409			0.0200015	-2.93753	0.0200028	-2.17769			0.0786398	-3.85123	0.0787998	-3.74309
		0.0450615	-4.29768			0.0202415	-2.94412	0.0202428	-2.18217			0.0795698	-3.8563	0.0797297	-3.75627
		0.0455612	-4.3144			0.0204815	-2.94973	0.0204828	-2.18338			0.0804997	-3.84892	0.0806596	-3.72893
		0.0460608	-4.33237			0.0207216	-2.95354	0.0207228	-2.18315			0.0814297	-3.85202	0.0815896	-3.69902
		0.0465605	-4.35059			0.0209616	-2.95684	0.0209628	-2.18568			0.0823596	-3.85157	0.0825195	-3.71075
		0.0470602	-4.36806			0.0212016	-2.96026	0.0212029	-2.18883			0.0832895	-3.82775	0.0834495	-3.72594
		0.0475599	-4.38471			0.0214416	-2.96347	0.0214429	-2.18975			0.0842195	-3.83273	0.0843794	-3.72178
		0.0480595	-4.40158			0.0216816	-2.96549	0.0216829	-2.18884			0.0851494	-3.9439	0.0853093	-3.7251
		0.0485592	-4.41759			0.0219216	-2.96638	0.0219229	-2.18769			0.0860793	-4.04303	0.0862393	-3.73974
		0.0490589	-4.43597			0.0221616	-2.96668	0.0221629	-2.1873			0.0870093	-4.15673	0.0871692	-3.74235
		0.0495586	-4.4524			0.0224017	-2.96588	0.0224029	-2.18638			0.0879392	-4.25674	0.0880991	-3.74365
		0.0500582	-4.4679			0.0226417	-2.96382	0.0226429	-2.18401			0.0888692	-4.3654	0.0890291	-3.73712
		0.0505579	-4.48245			0.0228817	-2.96157	0.0228829	-2.18119			0.0897991	-4.49443	0.089959	-3.74373
		0.0510576	-4.49829			0.0231217	-2.96085	0.0231229	-2.17853					0.090889	-3.74743
						0.0233617	-2.96242	0.0233629	-2.17595					0.0918189	-3.72129
						0.0236017	-2.96375	0.023603	-2.17314					0.0927488	-3.68937
						0.0238417	-2.96375	0.023843	-2.16939					0.0936788	-3.67552
						0.0240818	-2.96501	0.024083	-2.16386					0.0946087	-3.6838
						0.0243218	-2.96845	0.024323	-2.15706					0.0955386	-3.69503
						0.0245618	-2.97294	0.024563	-2.14969					0.0964686	-3.69265
						0.0248018	-2.97722	0.024803	-2.14031					0.0973985	-3.69643
						0.0250418	-2.9817	0.025043	-2.12883					0.0983285	-3.71357
						0.0252818	-2.9884	0.025283	-2.1182					0.0992584	-3.71679
						0.0255218	-2.99535	0.025523	-2.1101					0.100188	-3.72244
						0.0257619	-2.99896	0.025763	-2.10446					0.101118	-3.74132
						0.0260019	-3.00051	0.0260031	-2.10078					0.102048	-3.76091
						0.0262419	-3.00218	0.0262431	-2.09934					0.102978	-3.76055
						0.0264819	-3.0039	0.0264831	-2.10143					0.103908	-3.72903
						0.0267219	-3.00386	0.0267231	-2.10693					0.104838	-3.70865
						0.0269619	-3.00072	0.0269631	-2.1142					0.105768	-3.72811
						0.0272019	-2.99677	0.0272031	-2.12114					0.106698	-3.75226
						0.027442	-2.9934	0.0274431	-2.12713					0.107628	-3.76328
						0.027682	-2.98843	0.0276831	-2.13356					0.108558	-3.88869
						0.027922	-2.98027	0.0279231	-2.14074					0.109488	-4.0141
						0.028162	-2.9698	0.0281631	-2.14719					0.110418	-4.14021
						0.028402	-2.96115	0.0284032	-2.15021					0.111348	-4.26298
						0.028642	-2.95498	0.0286432	-2.14957					0.112278	-4.39375
						0.028882	-2.94616	0.0288832	-2.14867
						0.0291221	-2.93564	0.0291232	-2.14806
						0.0293621	-2.92829	0.0293632	-2.14665
						0.0296021	-2.92361	0.0296032	-2.14666
						0.0298421	-2.91882	0.0298432	-2.14961
						0.0300821	-2.91264	0.0300832	-2.15376
						0.0303221	-2.90858	0.0303232	-2.15785
						0.0305621	-2.91028	0.0305632	-2.16184
						0.0308022	-2.9126	0.0308033	-2.16636
						0.0310422	-2.91183	0.0310433	-2.17151
						0.0312822	-2.91174	0.0312833	-2.17659
						0.0315222	-2.91424	0.0315233	-2.18258
						0.0317622	-2.91815	0.0317633	-2.18979
						0.0320022	-2.92173	0.0320033	-2.19329
						0.0322422	-2.92473	0.0322433	-2.19168
						0.0324823	-2.9289	0.0324833	-2.19106
						0.0327223	-2.93417	0.0327233	-2.19217
						0.0329623	-2.93891	0.0329633	-2.19134
						0.0332023	-2.94235	0.0332034	-2.18866
						0.0334423	-2.94534	0.0334434	-2.18625
						0.0336823	-2.94996	0.0336834	-2.18583
						0.0339223	-2.95531	0.0339234	-2.18628
						0.0341624	-2.95907	0.0341634	-2.18565
						0.0344024	-2.96192	0.0344034	-2.18572
						0.0346424	-2.96514	0.0346434	-2.18817
						0.0348824	-2.96849	0.0348834	-2.19198
						0.0351224	-2.97044	0.0351234	-2.19564
						0.0353624	-2.96996	0.0353634	-2.19866
						0.0356024	-2.96938	0.0356035	-2.2027
						0.0358425	-2.97087	0.0358435	-2.20843
						0.0360825	-2.97399	0.0360835	-2.21373
						0.0363225	-2.97721	0.0363235	-2.21681
						0.0365625	-2.97916	0.0365635	-2.21787
						0.0368025	-2.98005	0.0368035	-2.21991
						0.0370425	-2.98076	0.0370435	-2.22337
						0.0372825	-2.98192	0.0372835	-2.22375
						0.0375225	-2.98299	0.0375235	-2.21999
						0.0377626	-2.98361	0.0377635	-2.21482
						0.0380026	-2.9859	0.0380036	-2.21085
						0.0382426	-2.98936	0.0382436	-2.20817
						0.0384826	-2.98906	0.0384836	-2.20381
						0.0387226	-2.98636	0.0387236	-2.19676
						0.0389626	-2.98644	0.0389636	-2.18855
						0.0392026	-2.98845	0.0392036	-2.18184
						0.0394427	-2.98976	0.0394436	-2.17719
						0.0396827	-2.98998	0.0396836	-2.17202
						0.0399227	-2.99146	0.0399236	-2.16611
						0.0401627	-2.99573	0.0401636	-2.16118
						0.0404027	-2.99768	0.0404037	-2.15705
						0.0406427	-2.99553	0.0406437	-2.15247
						0.0408827	-2.99574	0.0408837	-2.14657
						0.0411228	-2.99861	0.0411237	-2.14158
						0.0413628	-2.99899	0.0413637	-2.14018
						0.0416028	-2.99544	0.0416037	-2.13985
						0.0418428	-2.9908	0.0418437	-2.13836
						0.0420828	-2.98989	0.0420837	-2.13747
						0.0423228	-2.99019	0.0423237	-2.13887
						0.0425628	-2.98668	0.0425637	-2.14279
						0.0428029	-2.98477	0.0428038	-2.14771
						0.0430429	-2.98763	0.0430438	-2.15248
						0.0432829	-2.98844	0.0432838	-2.15746
						0.0435229	-2.98438	0.0435238	-2.16258
						0.0437629	-2.97884	0.0437638	-2.16714
						0.0440029	-2.97719	0.0440038	-2.17056
						0.0442429	-2.97929	0.0442438	-2.17295
						0.044483	-2.97735	0.0444838	-2.17533
						0.044723	-2.97144	0.0447238	-2.1791
						0.044963	-2.96754	0.0449638	-2.18493
						0.045203	-2.96567	0.0452039	-2.19126
						0.045443	-2.96308	0.0454439	-2.19774
						0.045683	-2.95791	0.0456839	-2.2069
						0.045923	-2.95129	0.0459239	-2.21907
						0.0461631	-2.94524	0.0461639	-2.23232
						0.0464031	-2.93802	0.0464039	-2.2455
						0.0466431	-2.92788	0.0466439	-2.25961
						0.0468831	-2.91585	0.0468839	-2.27728
						0.0471231	-2.90372	0.0471239	-2.29621
						0.0473631	-2.89167	0.0473639	-2.31176
						0.0476031	-2.87571	0.047604	-2.32508
						0.0478432	-2.85623	0.047844	-2.33854
						0.0480832	-2.84175	0.048084	-2.35191
						0.0483232	-2.834	0.048324	-2.36493
						0.0485632	-2.82802	0.048564	-2.37822
						0.0488032	-2.82115	0.048804	-2.39352
						0.0490432	-2.81441	0.049044	-2.41053
						0.0492832	-2.81141	0.049284	-2.42589
						0.0495233	-2.81119	0.049524	-2.44015
						0.0497633	-2.81027	0.049764	-2.45599
						0.0500033	-2.81026	0.0500041	-2.47141
						0.0502433	-2.81213	0.0502441	-2.48451
						0.0504833	-2.81247	0.0504841	-2.49681
						0.0507233	-2.81011	0.0507241	-2.50851
						0.0509633	-2.80701	0.0509641	-2.51749
						0.0512034	-2.80603	0.0512041	-2.52072
						0.0514434	-2.80703	0.0514441	-2.51828
						0.0516834	-2.8057	0.0516841	-2.51473
						0.0519234	-2.80209	0.0519241	-2.51066
						0.0521634	-2.79946	0.0521641	-2.50421
						0.0524034	-2.79718	0.0524042	-2.49841
						0.0526434	-2.79348	0.0526442	-2.49584
						0.0528835	-2.78836	0.0528842	-2.49495
						0.0531235	-2.78443	0.0531242	-2.49514
						0.0533635	-2.78338	0.0533642	-2.49786
						0.0536035	-2.77949	0.0536042	-2.50534
						0.0538435	-2.77069	0.0538442	-2.51773
						0.0540835	-2.76466	0.0540842	-2.53198
						0.0543235	-2.76338	0.0543242	-2.54671
						0.0545636	-2.76297	0.0545642	-2.56178
						0.0548036	-2.76275	0.0548043	-2.57481
						0.0550436	-2.76393	0.0550443	-2.58378
						0.0552836	-2.7673	0.0552843	-2.58895
						0.0555236	-2.77054	0.0555243	-2.59174
						0.0557636	-2.77146	0.0557643	-2.59315
						0.0560036	-2.77489	0.0560043	-2.59186
						0.0562437	-2.78314	0.0562443	-2.58733
						0.0564837	-2.79024	0.0564843	-2.58175
						0.0567237	-2.79416	0.0567243	-2.57629
						0.0569637	-2.79734	0.0569643	-2.57045
						0.0572037	-2.80034	0.0572044	-2.563
						0.0574437	-2.80315	0.0574444	-2.55394
						0.0576837	-2.80641	0.0576844	-2.54509
						0.0579238	-2.81019	0.0579244	-2.53596
						0.0581638	-2.81399	0.0581644	-2.52498
						0.0584038	-2.81757	0.0584044	-2.51416
						0.0586438	-2.82067	0.0586444	-2.5043
						0.0588838	-2.82282	0.0588844	-2.4921
						0.0591238	-2.82419	0.0591244	-2.47656
						0.0593638	-2.82578	0.0593644	-2.45998
						0.0596039	-2.82927	0.0596045	-2.44587
						0.0598439	-2.83441	0.0598445	-2.43597
						0.0600839	-2.83815	0.0600845	-2.42868
						0.0603239	-2.84107	0.0603245	-2.42178
						0.0605639	-2.84634	0.0605645	-2.4143
						0.0608039	-2.85364	0.0608045	-2.40813
						0.0610439	-2.8611	0.0610445	-2.405
						0.061284	-2.86768	0.0612845	-2.4043
						0.061524	-2.87427	0.0615245	-2.40552
						0.061764	-2.88194	0.0617645	-2.40875
						0.062004	-2.88803	0.0620046	-2.41397
						0.062244	-2.89151	0.0622446	-2.41952
						0.062484	-2.89596	0.0624846	-2.42216
						0.062724	-2.9014	0.0627246	-2.42379
						0.0629641	-2.90455	0.0629646	-2.42896
						0.0632041	-2.90472	0.0632046	-2.43602
						0.0634441	-2.90401	0.0634446	-2.44208
						0.0636841	-2.90573	0.0636846	-2.44746
						0.0639241	-2.90898	0.0639246	-2.45305
						0.0641641	-2.91069	0.0641646	-2.45903
						0.0644041	-2.91308	0.0644047	-2.4644
						0.0646442	-2.91888	0.0646447	-2.46922
						0.0648842	-2.92726	0.0648847	-2.47586
						0.0651242	-2.93619	0.0651247	-2.48491
						0.0653642	-2.94433	0.0653647	-2.49486
						0.0656042	-2.95285	0.0656047	-2.50408
						0.0658442	-2.96197	0.0658447	-2.51236
						0.0660842	-2.96891	0.0660847	-2.5214
						0.0663243	-2.9731	0.0663247	-2.53186
						0.0665643	-2.97628	0.0665647	-2.543
						0.0668043	-2.9792	0.0668048	-2.55397
						0.0670443	-2.98101	0.0670448	-2.56472
						0.0672843	-2.97997	0.0672848	-2.57622
						0.0675243	-2.97759	0.0675248	-2.58814
						0.0677643	-2.97679	0.0677648	-2.5993
						0.0680044	-2.9756	0.0680048	-2.60994
						0.0682444	-2.97271	0.0682448	-2.61977
						0.0684844	-2.97123	0.0684848	-2.62695
						0.0687244	-2.97136	0.0687248	-2.63242
						0.0689644	-2.97046	0.0689649	-2.63878
						0.0692044	-2.96834	0.0692049	-2.64513
						0.0694444	-2.96639	0.0694449	-2.65
						0.0696844	-2.96585	0.0696849	-2.65391
						0.0699245	-2.96532	0.0699249	-2.6576
						0.0701645	-2.96241	0.0701649	-2.66152
						0.0704045	-2.95842	0.0704049	-2.66578
						0.0706445	-2.95465	0.0706449	-2.67068
						0.0708845	-2.94969	0.0708849	-2.67671
						0.0711245	-2.94431	0.0711249	-2.68322
						0.0713645	-2.94061	0.071365	-2.68955
						0.0716046	-2.9374	0.071605	-2.6981
						0.0718446	-2.93252	0.071845	-2.70858
						0.0720846	-2.9255	0.072085	-2.71498
						0.0723246	-2.91819	0.072325	-2.71632
						0.0725646	-2.91324	0.072565	-2.71625
						0.0728046	-2.91038	0.072805	-2.71509
						0.0730446	-2.90776	0.073045	-2.71243
						0.0732847	-2.90394	0.073285	-2.70977
						0.0735247	-2.90062	0.073525	-2.70834
						0.0737647	-2.90058	0.0737651	-2.70773
						0.0740047	-2.90185	0.0740051	-2.70505
						0.0742447	-2.90197	0.0742451	-2.7
						0.0744847	-2.90175	0.0744851	-2.69754
						0.0747247	-2.90274	0.0747251	-2.69834
						0.0749648	-2.90557	0.0749651	-2.6991
						0.0752048	-2.90853	0.0752051	-2.69966
						0.0754448	-2.91183	0.0754451	-2.70044
						0.0756848	-2.91949	0.0756851	-2.69998
						0.0759248	-2.92938	0.0759251	-2.69748
						0.0761648	-2.9359	0.0761652	-2.69342
						0.0764048	-2.94211	0.0764052	-2.68893
						0.0766449	-2.95252	0.0766452	-2.68512
						0.0768849	-2.96612	0.0768852	-2.68258
						0.0771249	-2.97907	0.0771252	-2.68102
						0.0773649	-2.98853	0.0773652	-2.67991
						0.0776049	-2.99799	0.0776052	-2.67999
						0.0778449	-3.00974	0.0778452	-2.68226
						0.0780849	-3.01958	0.0780852	-2.68694
						0.078325	-3.02737	0.0783252	-2.69364
						0.078565	-3.03616	0.0785653	-2.70137
						0.078805	-3.04297	0.0788053	-2.70859
						0.079045	-3.04476	0.0790453	-2.71472
						0.079285	-3.04358	0.0792853	-2.72102
						0.079525	-3.04164	0.0795253	-2.72773
						0.079765	-3.03927	0.0797653	-2.73355
						0.0800051	-3.03449	0.0800053	-2.73665
						0.0802451	-3.0262	0.0802453	-2.73705
						0.0804851	-3.01622	0.0804853	-2.73749
						0.0807251	-3.00563	0.0807253	-2.73794
						0.0809651	-2.99446	0.0809654	-2.73647
						0.0812051	-2.98384	0.0812054	-2.73486
						0.0814451	-2.97463	0.0814454	-2.73499
						0.0816852	-2.96624	0.0816854	-2.73541
						0.0819252	-2.95754	0.0819254	-2.73403
						0.0821652	-2.94804	0.0821654	-2.73005
						0.0824052	-2.93946	0.0824054	-2.72608
						0.0826452	-2.93309	0.0826454	-2.72401
						0.0828852	-2.92782	0.0828854	-2.72205
						0.0831252	-2.92239	0.0831254	-2.71922
						0.0833653	-2.91665	0.0833655	-2.71632
						0.0836053	-2.91217	0.0836055	-2.7142
						0.0838453	-2.90956	0.0838455	-2.71336
						0.0840853	-2.90679	0.0840855	-2.71384
						0.0843253	-2.90412	0.0843255	-2.7159
						0.0845653	-2.9037	0.0845655	-2.71982
						0.0848053	-2.90508	0.0848055	-2.72495
						0.0850454	-2.90695	0.0850455	-2.73053
						0.0852854	-2.90907	0.0852855	-2.73639
						0.0855254	-2.91201	0.0855255	-2.7419
						0.0857654	-2.91589	0.0857656	-2.74632
						0.0860054	-2.91853	0.0860056	-2.75018
						0.0862454	-2.91886	0.0862456	-2.75366
						0.0864854	-2.91946	0.0864856	-2.75558
						0.0867255	-2.92126	0.0867256	-2.75681
						0.0869655	-2.92269	0.0869656	-2.75969
						0.0872055	-2.92191	0.0872056	-2.7641
						0.0874455	-2.91955	0.0874456	-2.76759
						0.0876855	-2.91955	0.0876856	-2.76664
						0.0879255	-2.92191	0.0879256	-2.76158
						0.0881655	-2.92373	0.0881657	-2.756
						0.0884056	-2.92706	0.0884057	-2.75174
						0.0886456	-2.93404	0.0886457	-2.74768
						0.0888856	-2.94236	0.0888857	-2.74016
						0.0891256	-2.95025	0.0891257	-2.72879
						0.0893656	-2.95822	0.0893657	-2.71625
						0.0896056	-2.96842	0.0896057	-2.70319
						0.0898456	-2.98059	0.0898457	-2.69003
						0.0900857	-2.99015	0.0900857	-2.67892
						0.0903257	-2.9978	0.0903257	-2.67171
						0.0905657	-3.00798	0.0905658	-2.66832
						0.0908057	-3.01811	0.0908058	-2.66483
						0.0910457	-3.02409	0.0910458	-2.65993
						0.0912857	-3.02626	0.0912858	-2.65895
						0.0915257	-3.02735	0.0915258	-2.66206
						0.0917658	-3.03005	0.0917658	-2.66396
						0.0920058	-3.03376	0.0920058	-2.66279
						0.0922458	-3.03828	0.0922458	-2.66027
						0.0924858	-3.04633	0.0924858	-2.65985
						0.0927258	-3.05651	0.0927258	-2.66111
						0.0929658	-3.06431	0.0929659	-2.66075
						0.0932058	-3.0701	0.0932059	-2.65895
						0.0934459	-3.0764	0.0934459	-2.65752
						0.0936859	-3.08427	0.0936859	-2.65743
						0.0939259	-3.09222	0.0939259	-2.65843
						0.0941659	-3.09746	0.0941659	-2.65985
						0.0944059	-3.09961	0.0944059	-2.66223
						0.0946459	-3.09908	0.0946459	-2.66488
						0.0948859	-3.09571	0.0948859	-2.66437
						0.095126	-3.09083	0.0951259	-2.6604
						0.095366	-3.08684	0.095366	-2.6557
						0.095606	-3.08444	0.095606	-2.65097
						0.095846	-3.08334	0.095846	-2.6457
						0.096086	-3.08337	0.096086	-2.63933
						0.096326	-3.08455	0.096326	-2.63079
						0.096566	-3.08703	0.096566	-2.61954
						0.0968061	-3.09074	0.096806	-2.60833
						0.0970461	-3.09435	0.097046	-2.60001
						0.0972861	-3.09493	0.097286	-2.59451
						0.0975261	-3.09248	0.097526	-2.59061
						0.0977661	-3.0898	0.0977661	-2.58747
						0.0980061	-3.08849	0.0980061	-2.58617
						0.0982461	-3.08842	0.0982461	-2.58658
						0.0984862	-3.0884	0.0984861	-2.58548
						0.0987262	-3.0895	0.0987261	-2.58359
						0.0989662	-3.09428	0.0989661	-2.58506
						0.0992062	-3.10231	0.0992061	-2.59038
						0.0994462	-3.11268	0.0994461	-2.59753
						0.0996862	-3.12636	0.0996861	-2.60415
						0.0999262	-3.14304	0.0999261	-2.60941
						0.100166	-3.1613	0.100166	-2.61398
						0.100406	-3.18136	0.100406	-2.61852
						0.100646	-3.20303	0.100646	-2.62317
						0.100886	-3.22371	0.100886	-2.62762
						0.101126	-3.24037	0.101126	-2.6331
						0.101366	-3.25078	0.101366	-2.6409
						0.101606	-3.25486	0.101606	-2.64752
						0.101846	-3.25535	0.101846	-2.65068
						0.102086	-3.25714	0.102086	-2.65413
						0.102326	-3.25934	0.102326	-2.66012
						0.102566	-3.25686	0.102566	-2.6673
						0.102806	-3.25058	0.102806	-2.67309
						0.103046	-3.24288	0.103046	-2.67684
						0.103286	-3.233	0.103286	-2.68154
						0.103526	-3.22255	0.103526	-2.68743
						0.103766	-3.21573	0.103766	-2.69192
						0.104006	-3.21457	0.104006	-2.69471
						0.104246	-3.21771	0.104246	-2.69701
						0.104487	-3.22085	0.104486	-2.69984
						0.104727	-3.22318	0.104726	-2.70262
						0.104967	-3.22662	0.104966	-2.70432
						0.105207	-3.22903	0.105206	-2.70678
						0.105447	-3.23039	0.105446	-2.71174
						0.105687	-3.2374	0.105686	-2.71792
						0.105927	-3.25008	0.105926	-2.72453
						0.106167	-3.26229	0.106166	-2.73203
						0.106407	-3.27491	0.106406	-2.74084
						0.106647	-3.29002	0.106646	-2.7502
						0.106887	-3.30486	0.106886	-2.75789
						0.107127	-3.32028	0.107126	-2.76377
						0.107367	-3.34033	0.107366	-2.7695
						0.107607	-3.36352	0.107606	-2.77446
						0.107847	-3.38544	0.107846	-2.7776
						0.108087	-3.40291	0.108086	-2.77946
						0.108327	-3.41754	0.108326	-2.78049
						0.108567	-3.43264	0.108567	-2.78076
						0.108807	-3.44372	0.108807	-2.78062
						0.109047	-3.44764	0.109047	-2.78081
						0.109287	-3.45037	0.109287	-2.78215
						0.109527	-3.45154	0.109527	-2.78487
						0.109767	-3.44494	0.109767	-2.78841
						0.110007	-3.4336	0.110007	-2.79165
						0.110247	-3.42307	0.110247	-2.79257
						0.110487	-3.41343	0.110487	-2.78811
						0.110727	-3.40403	0.110727	-2.77571
						0.110967	-3.39534	0.110967	-2.75536
						0.111207	-3.38851	0.111207	-2.73286
						0.111447	-3.38423	0.111447	-2.71363
						0.111687	-3.38191	0.111687	-2.69718
						0.111927	-3.38069	0.111927	-2.68261
						0.112167	-3.37974	0.112167	-2.67042
						0.112407	-3.37821	0.112407	-2.66156
						0.112647	-3.37679	0.112647	-2.65755
						0.112887	-3.37796	0.112887	-2.66072
						0.113127	-3.37752	0.113127	-2.6732
						0.113367	-3.36814	0.113367	-2.6946
						0.113607	-3.35522	0.113607	-2.71777
						0.113847	-3.34437	0.113847	-2.73671
						0.114087	-3.32933	0.114087	-2.75351
						0.114327	-3.30871	0.114327	-2.76925
						0.114567	-3.28869	0.114567	-2.78238
						0.114807	-3.27313	0.114807	-2.79377
						0.115047	-3.25978	0.115047	-2.80505
						0.115287	-3.24063	0.115287	-2.81625
						0.115527	-3.21929	0.115527	-2.82644
						0.115767	-3.20772	0.115767	-2.83512
						0.116007	-3.20224	0.116007	-2.84466
						0.116247	-3.19531	0.116247	-2.85504
						0.116487	-3.1893	0.116487	-2.85992
						0.116727	-3.18774	0.116727	-2.85724
						0.116967	-3.19056	0.116967	-2.85098
						0.117207	-3.19211	0.117207	-2.84463
						0.117447	-3.19008	0.117447	-2.83883
						0.117687	-3.19205	0.117687	-2.83073
						0.117927	-3.19859	0.117927	-2.8196
						0.118167	-3.20274	0.118167	-2.80748
						0.118407	-3.20541	0.118407	-2.79536
						0.118647	-3.20959	0.118647	-2.78502
						0.118887	-3.21328	0.118887	-2.78066
						0.119127	-3.21562	0.119127	-2.784
						0.119367	-3.21815	0.119367	-2.79274
						0.119607	-3.22149	0.119607	-2.80206
						0.119847	-3.22517	0.119847	-2.80848
						0.120087	-3.22833	0.120087	-2.81313
						0.120327	-3.23128	0.120327	-2.81916
						0.120567	-3.23502	0.120567	-2.82869
						0.120807	-3.23848	0.120807	-2.83826
						0.121047	-3.24019	0.121047	-2.84495
						0.121287	-3.24018	0.121287	-2.85201
						0.121528	-3.23928	0.121527	-2.86079
						0.121768	-3.23825	0.121767	-2.86906
						0.122008	-3.23634	0.122007	-2.87542
						0.122248	-3.23261	0.122247	-2.88014
						0.122488	-3.22738	0.122487	-2.885
						0.122728	-3.22079	0.122727	-2.89041
						0.122968	-3.21246	0.122967	-2.89501
						0.123208	-3.20236	0.123207	-2.89742
						0.123448	-3.19258	0.123447	-2.89686
						0.123688	-3.18783	0.123687	-2.89356
						0.123928	-3.18783	0.123927	-2.88908
						0.124168	-3.18795	0.124167	-2.88477
						0.124408	-3.18865	0.124407	-2.87807
						0.124648	-3.19309	0.124647	-2.86764
						0.124888	-3.2031	0.124887	-2.85803
						0.125128	-3.21799	0.125127	-2.85178
						0.125368	-3.23518	0.125367	-2.84794
						0.125608	-3.25302	0.125607	-2.84648
						0.125848	-3.27021	0.125847	-2.84795
						0.126088	-3.28496	0.126087	-2.85234
						0.126328	-3.29533	0.126327	-2.85831
						0.126568	-3.30036	0.126567	-2.86455
						0.126808	-3.30248	0.126807	-2.87374
						0.127048	-3.30305	0.127047	-2.88817
						0.127288	-3.29876	0.127287	-2.90523
						0.127528	-3.2906	0.127527	-2.92215
						0.127768	-3.28356	0.127767	-2.93748
						0.128008	-3.27635	0.128007	-2.94947
						0.128248	-3.26726	0.128247	-2.95769
						0.128488	-3.26083	0.128487	-2.96429
						0.128728	-3.26017	0.128727	-2.96954
						0.128968	-3.26461	0.128967	-2.97151
						0.129208	-3.27222	0.129207	-2.97045
						0.129448	-3.28162	0.129447	-2.96793
						0.129688	-3.29303	0.129687	-2.96517
						0.129928	-3.30598	0.129927	-2.96104
						0.130168	-3.31909	0.130167	-2.954
						0.130408	-3.33205	0.130407	-2.94848
						0.130648	-3.34473	0.130647	-2.94761
						0.130888	-3.35622	0.130887	-2.9463
						0.131128	-3.36645	0.131127	-2.94212
						0.131368	-3.3761	0.131367	-2.93775
						0.131608	-3.38497	0.131607	-2.93501
						0.131848	-3.39238	0.131847	-2.93398
						0.132088	-3.39791	0.132087	-2.93328
						0.132328	-3.40196	0.132328	-2.93182
						0.132568	-3.40524	0.132568	-2.92969
						0.132808	-3.40681	0.132808	-2.92844
						0.133048	-3.40594	0.133048	-2.92878
						0.133288	-3.40402	0.133288	-2.92869
						0.133528	-3.40129	0.133528	-2.92813
						0.133768	-3.397	0.133768	-2.92912
						0.134008	-3.39359	0.134008	-2.93087
						0.134248	-3.39406	0.134248	-2.93184
						0.134488	-3.39817	0.134488	-2.93259
						0.134728	-3.39977	0.134728	-2.93404
						0.134968	-3.39224	0.134968	-2.93607
						0.135208	-3.3847	0.135208	-2.93632
						0.135448	-3.38522	0.135448	-2.93374
						0.135688	-3.38359	0.135688	-2.93166
						0.135928	-3.37508	0.135928	-2.93168
						0.136168	-3.36463	0.136168	-2.93262
						0.136408	-3.35015	0.136408	-2.93502
						0.136648	-3.32827	0.136648	-2.93897
						0.136888	-3.30264	0.136888	-2.94186
						0.137128	-3.27924	0.137128	-2.94341
						0.137368	-3.2615	0.137368	-2.94629
						0.137608	-3.2442	0.137608	-2.95211
						0.137848	-3.2232	0.137848	-2.95989
						0.138088	-3.20498	0.138088	-2.96607
						0.138329	-3.19345	0.138328	-2.97056
						0.138569	-3.18679	0.138568	-2.97632
						0.138809	-3.18492	0.138808	-2.98131
						0.139049	-3.18731	0.139048	-2.98328
						0.139289	-3.19038	0.139288	-2.98536
						0.139529	-3.19439	0.139528	-2.98913
						0.139769	-3.20322	0.139768	-2.99272
						0.140009	-3.21584	0.140008	-2.99436
						0.140249	-3.22888	0.140248	-2.99401
						0.140489	-3.24098	0.140488	-2.99397
						0.140729	-3.25299	0.140728	-2.99468
						0.140969	-3.26683	0.140968	-2.99453
						0.141209	-3.28233	0.141208	-2.99414
						0.141449	-3.2982	0.141448	-2.99454
						0.141689	-3.31363	0.141688	-2.9948
						0.141929	-3.32759	0.141928	-2.99418
						0.142169	-3.33926	0.142168	-2.99293
						0.142409	-3.34978	0.142408	-2.99192
						0.142649	-3.36007	0.142648	-2.99244
						0.142889	-3.36855	0.142888	-2.99565
						0.143129	-3.37413	0.143128	-2.9995
						0.143369	-3.37675	0.143368	-3
						0.143609	-3.37513	0.143608	-2.99811
						0.143849	-3.37045	0.143848	-2.99703
						0.144089	-3.36932	0.144088	-2.99767
						0.144329	-3.37176	0.144328	-2.99754
						0.144569	-3.37127	0.144568	-2.99299
						0.144809	-3.36987	0.144808	-2.98661
						0.145049	-3.37145	0.145048	-2.98126
						0.145289	-3.37281	0.145288	-2.97353
						0.145529	-3.37129	0.145528	-2.96363
						0.145769	-3.36838	0.145768	-2.95654
						0.146009	-3.36913	0.146008	-2.95266
						0.146249	-3.37478	0.146248	-2.94909
						0.146489	-3.37701	0.146488	-2.94334
						0.146729	-3.37518	0.146728	-2.93793
						0.146969	-3.37696	0.146968	-2.93795
						0.147209	-3.37891	0.147208	-2.93972
						0.147449	-3.37656	0.147448	-2.93866
						0.147689	-3.377	0.147688	-2.93879
						0.147929	-3.38368	0.147928	-2.94242
						0.148169	-3.39229	0.148168	-2.94696
						0.148409	-3.39907	0.148408	-2.94976
						0.148649	-3.4032	0.148648	-2.95066
						0.148889	-3.40714	0.148888	-2.95296
						0.149129	-3.4114	0.149128	-2.95653
						0.149369	-3.41468	0.149368	-2.95785
						0.149609	-3.42062	0.149608	-2.95864
						0.149849	-3.43258	0.149848	-2.96167
						0.150089	-3.44749	0.150088	-2.96501
						0.150329	-3.46305	0.150328	-2.96631
						0.150569	-3.48006	0.150568	-2.9655
						0.150809	-3.49895	0.150808	-2.96599
						0.151049	-3.51905	0.151048	-2.97003
						0.151289	-3.53849	0.151288	-2.97419
						0.151529	-3.55676	0.151528	-2.97678
						0.151769	-3.57445	0.151768	-2.97976
						0.152009	-3.58944	0.152008	-2.98436
						0.152249	-3.599	0.152248	-2.9901
						0.152489	-3.60275	0.152488	-2.99498
						0.152729	-3.60123	0.152728	-2.99894
						0.152969	-3.59516	0.152968	-3.00415
						0.153209	-3.58516	0.153208	-3.01121
						0.153449	-3.57309	0.153448	-3.01928
						0.153689	-3.56268	0.153688	-3.0272
						0.153929	-3.55367	0.153928	-3.03536
						0.154169	-3.5416	0.154168	-3.04499
						0.154409	-3.52524	0.154408	-3.05389
						0.154649	-3.50703	0.154648	-3.06077
						0.154889	-3.49146	0.154888	-3.06982
						0.155129	-3.47997	0.155128	-3.08093
						0.15537	-3.47057	0.155368	-3.08874
						0.15561	-3.46333	0.155608	-3.0929
						0.15585	-3.45758	0.155848	-3.09581
						0.15609	-3.44865	0.156088	-3.09797
						0.15633	-3.43743	0.156329	-3.09866
						0.15657	-3.43051	0.156569	-3.09743
						0.15681	-3.42765	0.156809	-3.09722
						0.15705	-3.42559	0.157049	-3.10012
						0.15729	-3.42461	0.157289	-3.10276
						0.15753	-3.42733	0.157529	-3.10326
						0.15777	-3.43525	0.157769	-3.10341
						0.15801	-3.44164	0.158009	-3.10538
						0.15825	-3.44201	0.158249	-3.10932
						0.15849	-3.44515	0.158489	-3.11203
						0.15873	-3.45264	0.158729	-3.11292
						0.15897	-3.45569	0.158969	-3.11462
						0.15921	-3.45456	0.159209	-3.1166
						0.15945	-3.45336	0.159449	-3.11699
						0.15969	-3.45052	0.159689	-3.11598
						0.15993	-3.44241	0.159929	-3.11551
						0.16017	-3.42776	0.160169	-3.11733
						0.16041	-3.41446	0.160409	-3.11805
						0.16065	-3.40878	0.160649	-3.11524
						0.16089	-3.40375	0.160889	-3.1141
						0.16113	-3.39625	0.161129	-3.11705
						0.16137	-3.39118	0.161369	-3.12132
						0.16161	-3.38888	0.161609	-3.12668
						0.16185	-3.38706	0.161849	-3.13455
						0.16209	-3.38548	0.162089	-3.14534
						0.16233	-3.38581	0.162329	-3.15768
						0.16257	-3.38994	0.162569	-3.16942
						0.16281	-3.3959	0.162809	-3.18135
						0.16305	-3.40041	0.163049	-3.19476
						0.16329	-3.40266	0.163289	-3.20814
						0.16353	-3.40474	0.163529	-3.21935
						0.16377	-3.40943	0.163769	-3.22719
						0.16401	-3.41372	0.164009	-3.23215
						0.16425	-3.41353	0.164249	-3.23459
						0.16449	-3.41026	0.164489	-3.23291
						0.16473	-3.40682	0.164729	-3.22767
						0.16497	-3.40421	0.164969	-3.22226
						0.16521	-3.39788	0.165209	-3.21869
						0.16545	-3.38635	0.165449	-3.2155
						0.16569	-3.37969	0.165689	-3.20748
						0.16593	-3.37997	0.165929	-3.19518
						0.16617	-3.37847	0.166169	-3.18547
						0.16641	-3.37658	0.166409	-3.17903
						0.16665	-3.38012	0.166649	-3.17287
						0.16689	-3.3884	0.166889	-3.16588
						0.16713	-3.3969	0.167129	-3.15949
						0.16737	-3.40197	0.167369	-3.15597
						0.16761	-3.4096	0.167609	-3.15302
						0.16785	-3.42375	0.167849	-3.14841
						0.16809	-3.43313	0.168089	-3.14568
						0.16833	-3.43235	0.168329	-3.14706
						0.16857	-3.4281	0.168569	-3.15073
						0.16881	-3.4253	0.168809	-3.15347
						0.16905	-3.4234	0.169049	-3.15398
						0.16929	-3.4162	0.169289	-3.15561
						0.16953	-3.4028	0.169529	-3.16058
						0.16977	-3.38904	0.169769	-3.16764
						0.17001	-3.37607	0.170009	-3.17406
						0.17025	-3.36239	0.170249	-3.17923
						0.17049	-3.34873	0.170489	-3.18754
						0.17073	-3.33717	0.170729	-3.19873
						0.17097	-3.32932	0.170969	-3.2069
						0.17121	-3.3226	0.171209	-3.212
						0.17145	-3.31469	0.171449	-3.2165
						0.17169	-3.30886	0.171689	-3.21935
						0.17193	-3.30722	0.171929	-3.21948
						0.172171	-3.30794	0.172169	-3.21778
						0.172411	-3.30748	0.172409	-3.21675
						0.172651	-3.3051	0.172649	-3.21726
						0.172891	-3.30639	0.172889	-3.21585
						0.173131	-3.31175	0.173129	-3.21347
						0.173371	-3.31509	0.173369	-3.21559
						0.173611	-3.31746	0.173609	-3.2194
						0.173851	-3.3239	0.173849	-3.22026
						0.174091	-3.33622	0.174089	-3.22129
						0.174331	-3.35209	0.174329	-3.22411
						0.174571	-3.36759	0.174569	-3.22557
						0.174811	-3.38557	0.174809	-3.2236
						0.175051	-3.40896	0.175049	-3.21918
						0.175291	-3.432	0.175289	-3.21669
						0.175531	-3.45216	0.175529	-3.21625
						0.175771	-3.47344	0.175769	-3.21339
						0.176011	-3.49719	0.176009	-3.20962
						0.176251	-3.52026	0.176249	-3.20882
						0.176491	-3.53578	0.176489	-3.21058
						0.176731	-3.54199	0.176729	-3.21257
						0.176971	-3.5434	0.176969	-3.21318
						0.177211	-3.54067	0.177209	-3.21523
						0.177451	-3.53373	0.177449	-3.22146
						0.177691	-3.52733	0.177689	-3.22895
						0.177931	-3.52512	0.177929	-3.23553
						0.178171	-3.52686	0.178169	-3.242
						0.178411	-3.52967	0.178409	-3.24821
						0.178651	-3.53297	0.178649	-3.25364
						0.178891	-3.54298	0.178889	-3.2588
						0.179131	-3.56169	0.179129	-3.26372
						0.179371	-3.58438	0.179369	-3.26776
						0.179611	-3.60971	0.179609	-3.27195
						0.179851	-3.63893	0.179849	-3.27653
						0.180091	-3.78954	0.18009	-3.27803
						0.180331	-3.93686	0.18033	-3.276
						0.180571	-4.08041	0.18057	-3.27436
						0.180811	-4.22012	0.18081	-3.2746
						0.181051	-4.35609	0.18105	-3.27565
						0.181291	-4.48854	0.18129	-3.27576
								0.18153	-3.2759
								0.18177	-3.27905
								0.18201	-3.28308
								0.18225	-3.28461
								0.18249	-3.28509
								0.18273	-3.28605
								0.18297	-3.28675
								0.18321	-3.28484
								0.18345	-3.2792
								0.18369	-3.27275
								0.18393	-3.26742
								0.18417	-3.26202
								0.18441	-3.25427
								0.18465	-3.24403
								0.18489	-3.2359
								0.18513	-3.23068
								0.18537	-3.22436
								0.18561	-3.21939
								0.18585	-3.21988
								0.18609	-3.22335
								0.18633	-3.22683
								0.18657	-3.23029
								0.18681	-3.23631
								0.18705	-3.24641
								0.18729	-3.25719
								0.18753	-3.26688
								0.18777	-3.2771
								0.18801	-3.28703
								0.18825	-3.29499
								0.18849	-3.30186
								0.18873	-3.30882
								0.18897	-3.31599
								0.18921	-3.32198
								0.18945	-3.32532
								0.18969	-3.32618
								0.18993	-3.32561
								0.19017	-3.32482
								0.19041	-3.32455
								0.19065	-3.32494
								0.19089	-3.3257
								0.19113	-3.32745
								0.19137	-3.33125
								0.19161	-3.3347
								0.19185	-3.33556
								0.19209	-3.33689
								0.19233	-3.34077
								0.19257	-3.34582
								0.19281	-3.35057
								0.19305	-3.35417
								0.19329	-3.35629
								0.19353	-3.35609
								0.19377	-3.35294
								0.19401	-3.35026
								0.19425	-3.35159
								0.19449	-3.35493
								0.19473	-3.35775
								0.19497	-3.35917
								0.19521	-3.35797
								0.19545	-3.35461
								0.19569	-3.35371
								0.19593	-3.35674
								0.19617	-3.36014
								0.19641	-3.36298
								0.19665	-3.366
								0.19689	-3.36833
								0.19713	-3.36948
								0.19737	-3.37065
								0.19761	-3.37451
								0.19785	-3.3817
								0.19809	-3.38702
								0.19833	-3.38805
								0.19857	-3.38852
								0.19881	-3.39319
								0.19905	-3.4049
								0.19929	-3.42231
								0.19953	-3.44226
								0.19977	-3.46168
								0.20001	-3.47928
								0.20025	-3.49558
								0.20049	-3.51199
								0.20073	-3.52809
								0.20097	-3.54084
								0.20121	-3.54744
								0.20145	-3.54636
								0.20169	-3.53813
								0.20193	-3.52708
								0.20217	-3.51938
								0.20241	-3.51273
								0.20265	-3.50169
								0.20289	-3.48745
								0.20313	-3.47466
								0.20337	-3.46726
								0.20361	-3.46201
								0.20385	-3.45483
								0.204091	-3.45001
								0.204331	-3.44855
								0.204571	-3.44509
								0.204811	-3.44074
								0.205051	-3.43936
								0.205291	-3.43911
								0.205531	-3.43636
								0.205771	-3.42912
								0.206011	-3.42028
								0.206251	-3.41326
								0.206491	-3.40587
								0.206731	-3.39603
								0.206971	-3.38505
								0.207211	-3.37674
								0.207451	-3.37402
								0.207691	-3.37499
								0.207931	-3.37691
								0.208171	-3.3789
								0.208411	-3.38316
								0.208651	-3.39132
								0.208891	-3.39953
								0.209131	-3.40429
								0.209371	-3.40557
								0.209611	-3.40528
								0.209851	-3.40451
								0.210091	-3.40099
								0.210331	-3.39553
								0.210571	-3.39307
								0.210811	-3.39262
								0.211051	-3.39081
								0.211291	-3.38957
								0.211531	-3.39174
								0.211771	-3.39796
								0.212011	-3.40583
								0.212251	-3.41275
								0.212491	-3.41978
								0.212731	-3.428
								0.212971	-3.43657
								0.213211	-3.44378
								0.213451	-3.44853
								0.213691	-3.45194
								0.213931	-3.45551
								0.214171	-3.45998
								0.214411	-3.46565
								0.214651	-3.472
								0.214891	-3.47726
								0.215131	-3.48004
								0.215371	-3.48066
								0.215611	-3.48229
								0.215851	-3.48812
								0.216091	-3.49722
								0.216331	-3.50615
								0.216571	-3.51128
								0.216811	-3.51261
								0.217051	-3.51307
								0.217291	-3.51576
								0.217531	-3.52046
								0.217771	-3.52329
								0.218011	-3.52297
								0.218251	-3.52031
								0.218491	-3.51552
								0.218731	-3.50874
								0.218971	-3.50107
								0.219211	-3.49666
								0.219451	-3.49777
								0.219691	-3.49801
								0.219931	-3.49563
								0.220171	-3.49764
								0.220411	-3.5044
								0.220651	-3.51107
								0.220891	-3.51485
								0.221131	-3.51644
								0.221371	-3.51905
								0.221611	-3.52323
								0.221851	-3.52729
								0.222091	-3.52988
								0.222331	-3.53148
								0.222571	-3.53383
								0.222811	-3.53426
								0.223051	-3.52951
								0.223291	-3.52289
								0.223531	-3.51913
								0.223771	-3.51995
								0.224011	-3.52051
								0.224251	-3.51598
								0.224491	-3.51123
								0.224731	-3.51134
								0.224971	-3.51597
								0.225211	-3.52135
								0.225451	-3.5243
								0.225691	-3.52714
								0.225931	-3.53271
								0.226171	-3.5404
								0.226411	-3.54428
								0.226651	-3.54172
								0.226891	-3.54457
								0.227131	-3.5545
								0.227371	-3.55628
								0.227611	-3.55195
								0.227852	-3.55426
								0.228092	-3.56506
								0.228332	-3.57643
								0.228572	-3.57792
								0.228812	-3.57771
								0.229052	-3.58846
								0.229292	-3.60096
								0.229532	-3.60627
								0.229772	-3.60767
								0.230012	-3.60876
								0.230252	-3.61013
								0.230492	-3.60928
								0.230732	-3.60935
								0.230972	-3.61885
								0.231212	-3.62983
								0.231452	-3.6291
								0.231692	-3.62177
								0.231932	-3.61853
								0.232172	-3.62502
								0.232412	-3.63601
								0.232652	-3.64225
								0.232892	-3.64238
								0.233132	-3.63817
								0.233372	-3.63165
								0.233612	-3.62743
								0.233852	-3.62907
								0.234092	-3.63323
								0.234332	-3.63538
								0.234572	-3.63401
								0.234812	-3.63206
								0.235052	-3.63505
								0.235292	-3.64712
								0.235532	-3.66387
								0.235772	-3.67366
								0.236012	-3.67948
								0.236252	-3.69197
								0.236492	-3.71092
								0.236732	-3.73039
								0.236972	-3.74553
								0.237212	-3.76257
								0.237452	-3.7889
								0.237692	-3.81579
								0.237932	-3.83824
								0.238172	-3.86363
								0.238412	-3.89192
								0.238652	-3.91466
								0.238892	-3.92209
								0.239132	-3.91712
								0.239372	-3.916
								0.239612	-3.9164
								0.239852	-3.90793
								0.240092	-3.8989
								0.240332	-3.89651
								0.240572	-3.89625
								0.240812	-3.89675
								0.241052	-3.90033
								0.241292	-3.90833
								0.241532	-3.92533
								0.241772	-3.95772
								0.242012	-4.07421
								0.242252	-4.18917
								0.242492	-4.29869
								0.242732	-4.40219

## Sheet: Fig.1c
0	0	0	0	0	0	0	0	0	0	0	0	0	0	0	0	0	0	0	0	0	0	0	0	0	0	0	0	0	0	0	0	0	0	0	1	2	0	0	0	0	0	0	0	0	0	0	0	0	0
0	0	0	0	0	0	0	0	0	0	0	0	0	0	0	0	0	0	0	0	0	0	0	0	0	0	0	0	0	0	0	0	0	0	0	1	0	0	0	0	0	0	0	0	0	0	0	0	0	0
0	0	0	0	0	0	0	0	0	0	0	0	0	0	0	0	0	0	0	0	0	0	0	0	0	1	0	0	0	0	0	0	1	0	0	0	0	0	0	0	0	0	0	0	0	1	0	0	0	0
0	0	0	0	0	0	0	0	0	0	0	0	0	0	0	0	0	0	0	0	0	0	0	0	0	0	0	0	0	0	1	0	1	0	0	1	1	0	0	0	0	0	0	0	0	1	0	0	0	0
0	0	0	0	0	0	0	0	0	0	0	0	0	0	0	0	0	0	0	0	0	0	0	0	0	0	0	0	0	0	1	0	1	0	0	0	0	0	0	0	0	0	2	0	2	0	0	5	2	2
0	0	0	0	0	0	0	0	0	0	0	0	0	0	0	0	0	0	0	0	0	0	0	0	0	0	0	0	0	0	1	0	0	0	0	0	0	0	0	0	2	0	0	0	0	1	0	1	0	3
0	0	0	0	0	0	0	0	0	0	0	0	0	0	0	0	0	0	0	0	0	0	0	0	1	0	0	0	3	0	0	1	0	2	0	1	1	0	0	0	0	0	0	0	2	1	1	1	2	3
0	0	0	0	0	0	0	0	0	0	0	0	0	0	0	0	0	0	0	0	0	0	0	1	0	0	0	0	1	0	0	0	1	0	0	0	1	0	0	0	1	0	0	0	2	1	1	0	1	1
0	0	0	0	0	0	0	0	0	0	0	0	0	0	0	0	0	0	0	0	0	0	0	0	1	0	0	4	0	1	0	0	1	1	1	1	0	0	0	0	0	0	3	2	1	1	0	2	0	3
0	0	0	0	0	0	0	0	0	0	0	0	0	0	0	0	0	0	0	0	0	0	0	0	1	0	0	0	1	2	1	0	1	0	0	1	0	1	0	0	0	1	1	2	1	4	5	5	1	10
0	0	0	0	0	0	0	0	0	0	0	0	0	0	0	0	0	0	0	0	0	0	0	0	0	1	0	2	0	1	1	0	0	1	4	1	1	1	0	0	0	1	2	0	3	10	1	4	9	6
0	0	0	0	0	0	0	0	0	0	0	0	0	0	0	0	0	0	0	0	0	0	0	0	0	0	0	0	0	1	0	1	0	0	2	0	2	2	0	1	1	1	0	4	4	2	7	3	9	13
0	0	0	0	0	0	0	0	0	0	0	0	0	0	0	0	0	0	0	0	0	0	0	0	0	0	0	0	0	0	1	0	0	2	1	5	0	0	1	0	0	1	2	5	3	4	9	7	11	12
0	0	0	0	0	0	0	0	0	0	0	0	0	0	0	0	0	0	0	0	0	0	0	0	1	0	0	0	2	1	0	1	0	0	3	1	1	0	2	4	0	0	13	2	9	11	10	10	23	18
0	0	0	0	0	0	0	0	0	0	0	0	0	0	0	0	0	0	0	0	0	0	0	0	1	1	1	2	0	0	1	4	0	0	3	1	2	0	2	5	2	1	7	11	9	12	18	12	11	4
0	0	0	0	0	0	0	0	0	0	0	0	0	0	0	0	0	0	0	0	0	0	0	0	0	1	9	2	0	3	3	1	0	0	9	1	4	1	1	13	14	2	8	8	10	9	16	17	10	6
0	0	0	0	0	0	0	0	0	0	0	0	0	0	0	0	0	0	0	0	0	0	1	0	1	5	2	3	1	2	0	1	1	1	3	2	9	0	3	6	6	2	5	8	12	11	13	9	10	12
0	0	0	0	0	0	0	0	0	0	0	0	0	0	0	0	0	0	0	0	0	0	1	0	0	2	2	3	9	2	4	1	0	1	4	9	3	1	5	5	11	12	3	13	24	15	9	12	14	8
0	0	0	0	0	0	0	0	0	0	0	0	0	0	0	0	0	0	0	0	0	0	1	0	0	3	0	7	7	5	7	2	4	0	1	6	1	1	6	5	8	17	19	10	13	20	15	20	9	13
0	0	0	0	0	0	0	0	0	0	0	0	0	0	0	0	0	0	0	0	0	0	0	6	3	3	0	7	8	8	13	2	13	5	8	7	4	2	13	7	4	21	9	4	21	11	11	21	17	21
0	0	0	0	0	0	0	0	0	0	0	0	0	0	0	0	0	0	0	0	0	0	0	2	9	2	10	7	7	9	4	5	6	21	9	9	4	8	8	6	7	26	13	13	22	10	11	28	26	36
0	0	0	0	0	0	0	0	0	0	0	0	0	0	0	0	0	0	0	1	0	2	6	1	2	3	7	7	7	5	2	18	7	3	26	12	6	7	8	5	13	18	19	13	22	24	21	26	26	21
0	0	0	0	0	0	0	0	0	0	0	0	0	0	0	0	0	0	0	0	0	2	5	3	1	16	6	1	8	4	3	10	5	12	23	11	9	7	15	13	14	16	36	22	23	29	36	24	30	27
0	0	0	0	0	0	0	0	0	0	0	0	0	0	0	0	0	0	0	0	0	4	0	3	9	12	10	2	5	5	2	9	2	11	11	9	6	11	19	9	11	36	19	31	45	23	15	27	44	37
0	0	0	0	0	0	0	0	0	0	0	0	0	0	0	0	0	0	0	0	0	2	0	2	3	11	15	2	3	14	7	5	3	12	11	3	12	22	10	22	20	23	23	35	28	15	23	27	30	20
0	0	0	0	0	0	0	0	0	0	0	0	0	0	0	0	0	0	0	0	2	0	0	3	5	8	5	7	4	8	9	3	9	14	10	4	10	23	15	24	30	19	16	28	32	31	39	39	48	44
0	0	0	0	0	0	0	0	0	0	0	0	0	0	0	0	0	0	0	0	1	0	3	2	3	10	8	7	8	10	6	10	14	22	14	3	13	14	13	18	43	9	30	46	18	27	34	25	23	34
0	0	0	0	0	0	0	0	0	0	0	0	0	0	0	0	0	0	0	0	1	0	6	3	2	5	7	6	6	3	7	2	19	9	13	12	10	27	14	26	21	15	37	49	32	39	28	31	57	39
0	0	0	0	0	0	0	0	0	0	0	0	0	0	0	0	0	0	0	0	1	2	2	3	6	6	3	10	11	3	4	13	9	10	15	17	13	17	21	14	21	27	63	50	43	52	45	29	28	19
0	0	0	0	0	0	0	0	0	0	0	0	0	0	0	0	0	0	0	0	1	2	1	2	6	4	3	10	7	4	4	4	12	15	12	16	15	24	29	15	17	33	44	37	48	72	63	45	35	49
0	0	0	0	0	0	0	0	0	0	0	0	0	0	0	0	0	0	0	0	1	3	0	5	19	3	7	6	9	6	12	21	19	15	14	24	28	18	21	17	23	40	45	48	49	45	40	64	30	40
0	0	0	0	0	0	0	0	0	0	0	0	0	0	0	0	0	0	0	0	0	2	1	6	9	2	6	5	8	14	17	24	26	20	26	17	27	33	23	32	36	46	59	73	52	46	30	40	33	37
0	0	0	0	0	0	0	0	0	0	0	0	0	0	0	0	0	0	1	0	2	1	2	5	6	3	6	16	11	21	36	12	35	48	15	21	23	48	56	37	34	55	50	52	50	53	48	50	45	57
0	0	0	0	0	0	0	0	0	0	0	0	0	0	0	0	0	0	0	0	4	0	2	8	14	8	6	17	16	27	23	20	34	30	22	20	20	35	36	64	47	60	54	73	55	48	44	50	52	62
0	0	0	0	0	0	0	0	0	0	0	0	0	0	0	0	0	0	2	0	10	9	4	13	9	11	7	21	22	13	8	18	19	19	42	15	34	44	33	55	73	37	37	41	56	53	52	53	44	68
0	0	0	0	0	0	0	0	0	0	0	0	0	0	0	0	0	0	0	1	5	2	5	13	10	17	18	14	21	16	11	27	20	40	33	30	50	27	38	51	63	49	55	63	71	50	46	49	64	87
0	0	0	0	0	0	0	0	0	0	0	0	0	0	0	0	0	0	1	2	1	2	9	11	11	12	26	8	14	20	10	22	30	41	29	34	32	50	51	71	68	61	53	55	75	55	62	65	81	90
0	0	0	0	0	0	0	0	0	0	0	0	0	0	0	0	0	0	5	3	1	3	5	7	14	7	17	16	22	17	16	32	42	29	40	65	36	29	53	56	67	85	65	57	91	86	91	64	80	47
0	0	0	0	0	0	0	0	0	0	0	0	0	0	0	0	0	0	3	4	0	3	10	16	16	17	7	30	20	35	32	48	38	28	48	56	71	33	75	56	41	44	94	45	84	66	94	106	94	62
0	0	0	0	0	0	0	0	0	0	0	0	0	0	0	0	0	5	2	6	1	3	11	13	10	29	20	37	34	24	36	54	40	44	39	74	63	63	82	67	71	45	85	67	55	76	79	81	107	78
0	0	0	0	0	0	0	0	0	0	0	0	0	0	0	0	0	5	0	9	4	3	11	18	25	22	15	23	31	18	34	33	24	36	47	50	78	63	69	65	55	71	103	105	61	90	79	82	88	110
0	0	0	0	0	0	0	0	0	0	0	0	0	0	0	0	5	1	1	7	2	8	26	25	27	33	18	29	45	17	42	45	55	44	46	51	44	77	62	54	48	65	89	97	108	74	96	120	112	121
0	0	0	0	0	0	0	0	0	0	0	0	0	0	0	0	5	0	2	6	5	7	15	24	12	36	25	27	28	41	33	30	38	54	54	43	50	91	60	66	76	109	72	97	74	98	112	106	95	129
0	0	0	0	0	0	0	0	0	0	0	0	0	0	0	8	0	0	3	4	1	11	25	18	33	23	38	25	32	33	36	18	40	51	55	52	87	92	92	76	100	69	76	64	65	99	109	100	68	45
0	0	0	0	0	0	0	0	0	0	0	0	0	0	3	2	0	0	4	3	2	33	19	29	33	26	36	41	24	27	42	27	42	35	77	69	93	64	59	78	64	82	91	82	95	82	75	86	76	40
0	0	0	0	0	0	0	0	0	0	0	0	0	2	7	0	0	0	8	1	5	30	28	38	20	27	30	54	34	30	31	49	39	21	85	109	97	85	65	67	38	76	107	107	104	86	63	46	59	48
0	0	0	0	0	0	0	0	0	0	0	0	0	3	0	0	0	1	7	4	17	19	36	24	14	33	61	51	25	51	37	48	41	27	86	67	72	85	59	64	67	83	125	93	79	115	84	78	53	76
0	0	0	0	0	0	0	0	0	0	0	0	0	2	0	0	0	1	9	6	22	12	27	31	19	39	56	23	37	55	53	27	48	64	81	81	67	54	62	66	83	82	62	55	75	82	75	79	58	84
0	0	0	0	0	0	0	0	0	0	0	0	0	2	0	0	0	5	6	8	11	16	30	20	33	75	45	37	41	31	36	49	49	75	59	76	64	68	81	81	95	93	77	82	62	104	115	137	123	113
0	0	0	0	0	0	0	0	0	0	0	0	1	1	0	0	0	8	2	11	19	26	23	24	40	56	61	27	55	67	49	72	44	64	78	88	61	87	72	62	93	101	119	87	115	86	92	99	101	116
0	0	0	0	0	0	0	0	0	0	0	0	2	0	0	0	0	9	8	18	35	52	37	32	44	57	43	21	39	31	68	57	80	74	88	70	67	62	78	95	106	98	104	135	128	127	114	117	115	100
0	0	0	0	0	0	0	0	0	0	0	0	2	0	3	0	10	17	14	9	50	29	34	37	45	45	50	47	27	51	68	53	58	83	70	75	52	85	112	108	104	144	143	136	109	122	139	132	146	112
0	0	0	0	0	0	0	0	0	0	0	0	4	10	4	0	15	16	10	38	45	54	24	46	46	47	46	46	57	68	75	63	116	86	119	91	103	97	106	98	95	91	156	121	134	114	156	119	104	129
0	0	0	0	0	0	0	0	0	0	0	0	4	0	3	22	5	23	42	46	45	39	36	40	53	58	51	96	60	80	44	90	73	138	128	83	86	105	88	117	129	111	149	113	139	135	117	81	130	139
0	0	0	0	0	0	0	0	0	0	0	0	5	10	9	22	18	17	37	34	29	33	34	36	87	69	71	75	85	78	85	93	116	117	106	89	81	78	95	119	125	130	106	127	112	115	100	143	99	133
0	0	0	0	0	0	0	0	0	0	0	2	5	0	15	12	26	40	14	27	39	44	45	66	61	75	56	80	107	95	99	79	103	127	146	81	90	105	123	107	150	141	106	120	103	143	106	174	153	123
0	0	0	0	0	0	0	0	0	0	0	4	3	7	10	18	27	26	24	31	41	40	56	86	65	94	83	112	111	73	84	116	117	98	95	107	159	136	153	115	172	127	140	109	107	78	113	143	142	145
0	0	0	0	0	0	0	0	0	0	0	2	7	17	8	13	24	19	25	52	36	65	93	86	79	58	66	91	116	108	129	111	100	91	105	116	127	118	120	165	145	108	117	142	134	106	140	125	167	192
0	0	0	0	0	0	0	0	0	0	0	6	6	9	18	23	24	23	41	26	58	56	68	89	91	69	72	53	82	100	83	93	121	116	101	126	125	158	147	153	114	136	160	146	153	138	162	127	135	172
0	0	0	0	0	0	0	0	0	0	0	9	15	9	33	13	24	42	49	55	51	49	66	93	112	89	98	92	99	131	109	147	95	106	166	145	165	140	124	135	135	117	174	170	111	151	141	102	145	176
0	0	0	0	0	0	0	0	0	0	0	6	12	35	27	29	40	46	49	85	86	75	84	97	85	93	84	96	95	102	109	129	120	118	135	125	151	130	91	121	98	144	147	84	134	136	129	122	148	161
0	0	0	0	0	0	0	0	0	0	1	12	10	14	31	51	30	39	57	65	47	95	108	88	69	92	90	63	94	82	116	96	90	115	152	156	134	125	167	174	131	150	114	127	129	154	116	166	195	163
0	0	0	0	0	0	0	0	0	0	2	9	15	18	18	21	53	73	85	72	50	96	117	68	55	91	78	105	102	118	106	101	98	102	127	107	118	124	182	123	140	132	141	144	150	195	168	180	164	178
0	0	0	0	0	0	0	0	0	0	4	13	7	19	17	18	36	84	97	65	89	79	83	49	58	106	104	106	144	100	93	81	131	123	149	150	109	135	125	128	173	135	160	173	160	126	166	191	178	223
0	0	0	0	0	0	0	0	0	0	7	8	11	10	16	31	70	95	78	82	82	95	85	68	75	107	144	128	85	108	101	115	122	128	164	143	122	168	143	128	154	154	166	170	149	147	170	170	221	197
0	0	0	0	0	0	0	0	0	0	7	7	23	36	31	58	61	83	43	72	103	118	88	135	125	129	87	108	83	79	125	113	127	121	134	101	141	123	97	115	116	169	164	134	151	130	181	215	169	147
0	0	0	0	0	0	0	0	0	0	9	5	19	41	65	65	73	63	75	96	126	77	54	119	84	91	85	112	86	127	110	137	132	145	172	190	152	104	118	147	113	145	201	191	134	162	186	136	145	153
0	0	0	0	0	0	0	0	0	0	10	12	40	57	75	81	92	84	94	109	131	102	101	83	116	119	111	90	119	152	161	117	128	164	161	153	176	180	175	199	188	154	181	173	174	175	153	137	194	215
0	0	0	0	0	0	0	0	0	0	9	13	46	54	73	70	71	77	107	108	91	107	106	97	162	166	126	112	146	156	155	160	135	155	133	151	148	156	166	155	182	171	165	99	157	207	225	188	176	204
0	0	0	0	0	0	0	0	0	1	10	22	50	59	54	96	96	96	115	104	114	94	134	100	125	152	108	117	154	175	148	145	164	129	148	136	161	178	159	161	176	155	161	142	183	255	179	230	197	162
0	0	0	0	0	0	0	0	0	4	13	46	35	44	40	76	88	179	104	83	87	116	129	174	152	117	106	155	148	150	148	165	195	151	173	170	166	188	199	173	150	155	188	214	243	176	161	216	177	185
0	0	0	0	0	0	0	0	0	6	12	37	38	38	54	107	104	160	87	78	112	123	117	134	111	112	130	143	158	149	173	176	197	221	217	187	179	167	215	219	179	199	256	280	246	191	240	225	226	199
0	0	0	0	0	0	0	0	0	6	16	43	58	55	79	58	88	92	93	115	85	109	99	129	89	96	129	137	155	159	197	224	189	205	198	202	182	177	162	167	183	209	282	271	271	250	246	213	260	219
0	0	0	0	0	0	0	0	0	10	19	44	48	37	62	95	95	110	137	164	115	94	114	71	99	129	201	151	155	157	168	190	200	197	247	193	186	182	173	192	216	287	313	212	235	192	193	192	189	266
0	0	0	0	0	0	0	0	0	11	31	45	41	61	103	88	95	119	142	111	141	111	125	110	137	205	105	145	142	141	156	201	224	216	282	188	197	170	195	189	231	233	236	274	224	253	218	230	215	278
0	0	0	0	0	0	0	0	0	14	34	49	55	98	89	98	110	96	122	122	95	146	132	120	130	207	204	239	190	152	183	216	159	174	175	184	208	229	250	208	233	245	191	202	228	247	245	246	332	215
0	0	0	0	0	0	0	0	0	12	37	53	53	86	119	94	113	130	95	102	92	119	121	129	153	189	209	209	157	179	210	195	195	179	190	214	172	201	198	227	216	195	211	240	228	222	255	306	277	265
0	0	0	0	0	0	0	0	0	18	43	43	70	89	89	80	104	124	113	124	148	126	160	183	147	204	218	150	169	216	196	162	150	149	162	160	181	182	228	247	261	197	221	247	224	225	276	270	213	227
0	0	0	0	0	0	0	0	3	20	51	35	69	73	82	118	96	88	104	82	130	168	169	158	211	248	159	135	168	222	205	116	164	204	226	212	214	205	226	233	252	212	273	262	223	224	246	239	244	249
0	0	0	0	0	0	0	0	6	28	52	43	65	80	113	106	79	113	94	141	125	183	221	161	182	143	175	173	192	202	165	187	194	161	163	204	188	213	168	211	188	250	215	233	316	270	279	222	211	216
0	0	0	0	0	0	0	0	8	26	48	57	74	132	96	106	117	105	96	150	192	204	177	194	184	135	111	154	213	182	213	229	222	174	198	161	208	220	250	232	212	206	296	269	225	268	218	212	196	211
0	0	0	0	0	0	0	0	8	38	36	69	97	84	111	79	144	142	120	176	181	172	147	139	145	159	161	174	205	210	184	161	166	211	230	149	170	234	253	223	211	256	269	247	260	296	240	248	217	235
0	0	0	0	0	0	0	0	10	42	41	73	120	82	94	116	125	102	173	151	187	166	142	177	148	203	203	204	184	190	193	235	167	160	187	243	259	236	235	279	254	220	234	186	190	216	199	218	256	266
0	0	0	0	0	0	0	0	13	51	46	89	89	96	141	145	109	129	159	208	196	167	175	175	165	165	170	185	203	206	208	183	189	161	256	248	261	236	233	278	274	238	226	196	253	212	184	176	251	198
0	0	0	0	0	0	0	0	14	45	62	108	73	119	80	144	104	166	168	159	200	139	101	169	204	210	205	210	238	189	210	174	186	253	259	234	216	210	194	235	255	266	259	218	187	189	260	252	203	219
0	0	0	0	0	0	0	0	26	54	71	117	93	96	86	118	120	207	198	150	141	145	152	205	186	243	198	194	191	181	215	245	204	214	211	189	174	262	273	280	248	206	292	299	206	220	222	204	229	205
0	0	0	0	0	0	0	0	28	46	80	85	93	83	172	142	148	181	168	149	160	143	175	194	237	239	186	211	180	233	263	202	205	247	230	176	280	276	277	243	202	176	247	208	250	197	166	207	198	169
0	0	0	0	0	0	0	0	38	54	105	88	125	132	157	139	172	184	162	167	178	190	202	179	199	191	201	208	217	227	172	226	306	251	291	262	292	265	243	224	227	216	222	215	206	201	209	235	218	199
0	0	0	0	0	0	0	5	42	52	109	117	112	144	171	150	177	205	203	195	177	160	222	228	159	234	226	226	202	156	188	257	268	304	293	323	236	249	240	193	188	207	201	244	219	199	231	227	165	152
0	0	0	0	0	0	0	6	46	60	114	80	118	207	180	178	175	241	198	229	168	197	241	222	183	221	210	203	215	249	210	255	247	195	283	205	270	221	224	159	173	215	252	230	209	281	234	199	228	206
0	0	0	0	0	0	0	4	57	80	95	89	136	180	143	130	168	239	189	158	157	187	246	216	177	253	257	260	286	267	309	241	284	231	260	206	210	191	153	163	184	279	252	187	269	269	231	188	211	190
0	0	0	0	0	0	0	8	58	107	111	96	197	163	101	151	166	199	159	185	139	181	192	120	161	227	182	242	233	232	184	221	210	201	217	249	178	157	179	233	298	285	235	222	270	168	146	179	131	159
0	0	0	0	0	0	0	12	60	105	97	166	175	158	122	154	172	188	148	120	166	225	159	160	237	224	199	221	217	189	168	190	192	232	231	245	234	266	224	223	248	189	218	221	115	123	108	148	142	134
0	0	0	0	0	0	0	21	67	108	115	191	192	138	139	174	145	165	119	162	194	214	167	157	246	254	230	204	194	218	260	199	176	217	190	191	217	235	213	225	214	212	238	207	108	122	176	168	116	190
0	0	0	0	0	0	0	24	83	116	124	191	159	149	150	152	182	146	193	159	190	175	143	182	228	212	238	228	184	219	221	212	160	175	238	228	234	149	192	218	176	183	212	114	142	144	156	149	178	186
0	0	0	0	0	0	0	33	82	123	105	194	162	135	157	141	180	124	133	188	174	171	125	247	180	205	237	219	250	227	203	183	241	175	238	244	184	203	241	230	195	160	192	141	111	143	135	111	150	164
0	0	0	0	0	0	0	39	93	130	160	159	110	115	153	154	139	154	156	182	171	165	132	190	191	237	212	206	176	199	175	198	193	180	219	230	194	202	247	257	227	200	131	139	154	117	159	154	167	120
0	0	0	0	0	0	1	46	112	105	182	104	112	110	167	137	162	155	181	149	177	113	197	149	186	177	208	141	222	217	241	174	180	187	230	195	223	229	186	197	224	175	121	114	71	119	161	153	163	201
0	0	0	0	0	0	3	45	131	107	176	125	117	163	160	186	178	185	188	142	164	159	222	208	188	226	186	199	214	255	190	220	189	246	262	163	148	184	211	156	142	139	127	87	115	149	138	144	146	169
0	0	0	0	0	0	4	57	117	138	154	138	132	118	96	191	162	224	214	192	177	175	218	153	199	222	188	263	267	217	205	201	253	237	236	221	183	206	197	159	166	145	151	192	185	189	151	175	187	177
0	0	0	0	0	0	4	71	136	150	172	123	131	125	148	124	151	240	181	178	210	225	167	234	197	201	204	244	200	204	221	237	236	184	191	211	220	195	130	145	128	139	188	150	204	171	197	161	163	114
0	0	0	0	0	0	14	76	116	164	170	133	131	111	161	206	211	224	198	199	197	174	212	264	193	194	221	234	176	164	215	252	172	184	218	213	201	187	157	156	167	190	203	194	190	184	131	123	130	103
0	0	0	0	0	0	17	89	137	171	149	147	103	127	209	180	190	223	188	206	213	207	215	218	197	257	197	198	197	202	196	199	171	166	263	189	189	125	183	148	147	129	170	197	196	192	147	163	125	126
0	0	0	0	0	0	24	90	160	183	164	127	133	220	162	181	179	220	237	236	155	213	236	175	198	186	231	184	183	222	220	179	188	250	214	165	119	128	161	119	132	149	166	162	166	148	134	128	104	109
0	0	0	0	0	0	29	101	163	191	133	139	155	171	167	155	185	228	144	172	170	208	182	167	210	177	212	207	258	236	191	185	267	225	144	115	159	188	106	107	129	99	168	215	158	132	175	135	141	131
0	0	0	0	0	0	40	111	175	185	121	117	181	190	142	173	254	203	157	142	225	173	151	168	173	235	202	215	211	204	193	265	202	174	153	119	153	155	101	108	131	202	207	139	160	155	123	122	138	125
0	0	0	0	0	0	45	129	200	164	102	164	172	184	197	246	212	192	155	178	194	171	195	219	161	222	185	129	188	137	173	188	119	156	169	139	167	135	138	169	117	125	148	195	165	139	102	107	137	104
0	0	0	0	0	0	61	125	196	132	134	151	154	176	225	240	167	207	241	238	182	199	202	161	183	215	154	183	153	117	150	150	203	137	177	162	140	125	127	112	139	164	171	122	97	107	134	145	108	130
0	0	0	0	0	1	66	142	185	162	157	163	155	190	187	224	163	223	200	190	168	230	217	206	139	176	155	162	158	155	185	147	159	168	159	133	139	114	107	143	159	168	127	98	91	100	136	148	102	79
0	0	0	0	0	3	78	160	200	153	140	164	183	203	248	185	194	214	229	233	238	242	165	157	163	196	152	230	110	151	141	161	179	140	136	160	105	144	123	128	129	136	148	99	105	144	145	118	105	111
0	0	0	0	0	3	96	166	214	128	137	161	223	179	241	176	205	172	199	168	218	131	124	139	200	174	183	117	128	125	174	142	152	155	149	169	143	114	117	148	145	129	140	99	117	109	112	118	86	74
0	0	0	0	0	11	106	174	210	119	150	178	202	241	165	208	212	208	170	211	208	132	196	165	206	192	190	149	145	149	175	158	130	128	202	172	158	156	178	159	140	129	137	165	133	118	94	97	102	85
0	0	0	0	0	16	119	184	191	134	160	191	236	204	185	196	169	213	185	169	174	195	201	188	200	221	199	187	183	177	158	113	107	177	199	151	139	142	152	109	130	104	164	135	152	104	111	103	130	100
0	0	0	0	0	22	140	181	188	141	169	248	203	232	254	161	223	192	165	203	179	179	141	201	196	223	229	197	196	175	149	153	157	163	157	124	163	135	123	102	141	176	144	119	84	104	74	111	98	106
0	0	0	0	0	33	149	215	151	167	237	203	206	237	158	176	138	185	160	160	122	129	165	151	173	226	167	148	170	165	111	164	189	179	215	165	132	171	155	181	144	110	136	121	106	113	109	58	45	43
0	0	0	0	0	41	166	206	161	218	212	191	226	210	204	179	145	168	132	137	156	185	146	192	170	226	197	167	161	154	148	121	132	146	144	172	156	131	132	125	88	92	91	115	128	100	75	60	24	26
0	0	0	0	0	49	173	182	193	205	210	231	219	161	244	214	188	203	170	177	124	195	194	224	240	257	212	192	130	135	142	132	114	151	129	122	155	114	135	132	111	85	105	123	120	94	82	38	50	39
0	0	0	0	0	68	184	197	249	193	247	229	221	180	240	227	147	166	183	196	171	177	242	232	242	195	167	120	133	137	123	127	145	148	145	149	115	131	153	100	98	98	117	67	61	90	91	42	53	83
0	0	0	0	0	85	206	200	221	201	216	221	225	241	182	173	165	167	189	141	218	230	206	195	192	180	141	166	107	140	141	147	142	108	128	109	87	130	100	102	97	95	53	64	80	69	56	63	57	38
0	0	0	0	0	110	207	230	225	208	171	197	267	221	141	144	149	197	174	174	183	156	188	183	190	182	153	176	142	130	165	194	155	152	142	83	101	142	143	88	80	85	46	28	36	57	31	53	23	9
0	0	0	0	2	124	207	199	209	195	150	202	191	145	145	170	178	181	174	178	172	139	177	213	147	117	125	87	159	152	161	151	173	96	78	78	101	96	67	90	82	60	39	57	52	26	31	27	27	18
0	0	0	0	3	145	231	188	235	170	181	221	133	192	168	165	221	204	154	162	198	200	233	180	101	134	145	101	123	133	114	103	114	109	106	84	92	74	68	107	116	78	77	72	55	35	24	18	22	54
0	0	0	0	12	168	226	211	206	223	219	262	187	217	222	172	168	204	169	141	162	167	183	134	125	156	109	123	139	132	145	116	104	96	96	119	135	101	84	80	80	54	35	34	39	17	30	36	37	54
0	0	0	0	17	183	228	228	202	191	257	238	208	196	152	165	139	162	150	167	185	169	164	120	153	146	94	112	129	116	109	116	116	99	103	141	124	85	46	45	48	57	54	43	33	23	14	17	28	14
0	0	0	0	25	207	242	253	196	201	249	187	206	159	154	145	142	144	180	187	164	206	167	151	176	144	107	107	157	142	54	117	95	67	101	94	87	71	62	77	25	37	31	40	19	28	33	31	27	21
0	0	0	0	38	224	256	218	235	222	247	203	218	201	134	148	162	186	164	177	159	146	119	153	112	105	119	115	125	111	107	95	81	64	100	57	63	38	106	46	29	22	26	27	25	29	31	32	23	30
0	0	0	0	51	242	250	203	224	208	223	205	156	144	156	152	210	203	162	154	133	129	123	134	130	136	151	154	113	132	106	78	48	69	98	51	36	64	61	57	35	11	49	47	28	52	52	41	59	53
0	0	0	0	75	247	243	211	223	256	223	189	182	174	144	172	191	165	183	151	141	134	135	130	151	128	158	151	102	84	99	55	57	90	108	74	47	75	68	62	37	49	61	40	49	47	57	41	37	31
0	0	0	0	104	254	243	190	212	218	183	176	170	141	120	166	160	215	151	143	150	143	116	113	119	119	143	115	80	51	94	76	45	99	100	72	68	62	52	36	71	34	23	22	36	45	28	37	18	19
0	0	0	0	121	276	244	170	211	222	224	185	138	129	142	190	170	153	150	145	159	148	135	132	124	149	128	68	84	70	92	65	73	81	45	69	91	55	50	38	20	22	29	32	39	26	12	33	30	17
0	0	0	0	151	285	228	196	259	230	179	124	146	146	190	164	143	173	143	168	147	178	155	114	123	177	91	118	114	111	105	84	66	76	69	69	66	49	25	27	15	20	44	42	19	11	34	27	20	28
0	0	0	0	178	266	231	216	258	199	179	107	163	163	149	191	161	178	166	180	150	160	129	119	121	121	84	124	130	125	92	86	95	67	39	79	45	35	26	25	23	33	45	37	18	20	17	18	10	10
0	0	0	1	217	280	213	216	263	209	192	165	192	113	171	170	153	172	160	166	127	126	116	141	106	100	97	109	116	107	56	65	80	71	84	64	36	37	37	19	15	41	24	12	18	8	13	11	7	11
0	0	0	7	237	285	213	246	216	230	190	199	158	156	195	149	138	164	145	126	124	124	120	81	103	76	81	95	112	98	63	79	54	61	55	43	32	24	43	52	52	31	25	10	16	15	10	12	24	9
0	0	0	14	266	260	215	228	240	240	156	163	176	190	171	121	170	129	168	152	150	125	79	94	92	114	100	106	77	83	77	74	76	91	81	50	32	29	35	29	30	33	23	20	21	8	15	5	12	13
0	0	0	22	284	274	245	207	265	230	203	166	164	164	162	136	141	194	162	128	177	76	87	97	99	91	118	128	75	46	49	53	68	40	50	39	35	36	39	15	30	32	32	31	17	12	13	3	16	2
0	0	0	39	313	265	246	237	266	196	207	199	161	152	152	149	120	173	197	149	141	105	126	137	134	103	95	59	45	72	45	55	77	53	45	20	39	47	21	48	34	32	8	17	15	24	3	7	6	2
0	0	0	66	317	277	234	188	268	193	170	204	126	157	122	181	172	192	157	149	108	115	110	93	69	107	94	71	53	42	50	56	54	50	39	18	24	43	41	33	42	22	26	14	21	10	14	23	5	1
0	0	0	96	317	279	222	209	239	180	163	174	127	150	150	151	191	173	140	125	91	120	119	111	69	110	88	41	48	33	61	70	58	33	39	40	44	36	29	35	21	8	36	10	20	20	31	12	5	2
0	0	0	116	344	273	228	228	232	168	206	172	184	141	205	193	186	186	130	114	132	126	117	107	86	86	70	43	32	43	68	63	36	31	38	29	23	16	10	22	5	9	23	17	4	25	6	7	3	6
0	0	0	158	340	272	263	289	237	198	199	161	156	163	206	186	136	160	113	128	116	110	67	95	103	110	82	57	43	71	51	28	28	26	43	29	21	13	23	15	20	29	24	17	5	10	11	2	5	10
0	0	0	200	330	263	225	264	247	180	148	148	133	201	176	137	145	207	153	131	137	95	94	81	116	95	89	53	59	54	48	30	31	32	53	28	25	13	22	12	6	12	6	19	16	14	11	6	4	13
0	0	0	236	344	275	245	229	239	197	126	135	177	185	152	128	141	129	109	134	90	111	84	106	112	98	79	107	97	52	55	41	22	61	41	27	28	31	13	5	0	11	12	18	12	3	4	17	19	6
0	0	0	277	341	270	263	246	210	162	140	202	128	163	143	142	145	110	112	120	104	105	145	130	103	93	76	33	78	76	92	30	64	28	20	44	33	24	24	4	4	13	7	14	18	2	5	3	4	10
0	0	1	324	327	279	269	244	230	186	197	163	134	150	118	154	142	131	116	107	97	100	119	84	63	66	21	84	59	71	77	59	31	25	20	29	26	17	16	8	23	9	12	1	0	3	9	1	2	8
0	0	8	349	344	290	247	218	239	199	189	148	161	182	187	157	111	114	83	99	94	94	92	73	78	77	60	56	59	72	31	43	18	20	20	26	25	19	19	24	9	25	10	5	0	3	13	16	8	8
0	0	16	372	336	257	248	249	225	182	182	140	222	180	179	124	122	95	117	96	97	70	103	94	86	63	78	66	71	45	20	38	18	12	25	24	41	36	18	10	14	21	15	2	0	1	12	8	9	13
0	0	33	410	338	241	238	236	201	142	178	146	179	216	154	115	109	177	131	96	91	105	95	78	71	64	47	39	39	47	18	31	26	22	46	17	9	22	3	21	32	5	6	13	4	15	1	7	24	18
0	0	61	436	337	266	262	262	189	189	163	156	166	152	129	163	155	157	117	88	79	107	73	68	56	44	40	27	30	32	30	34	32	34	25	18	17	8	1	3	21	14	7	6	17	8	0	20	5	0
0	0	97	458	325	326	290	236	189	182	132	175	182	180	179	169	129	134	102	98	95	84	92	69	40	33	43	33	38	20	57	24	30	38	6	15	7	4	8	2	10	2	7	4	15	12	8	10	2	0
0	0	144	450	324	311	258	215	243	190	204	201	190	145	98	144	183	133	115	115	99	104	55	44	36	23	36	36	47	37	18	40	37	19	12	7	4	5	8	16	8	2	1	0	3	4	16	6	3	0
0	0	192	460	342	299	267	236	249	180	201	196	184	125	136	146	114	109	110	136	111	91	63	73	62	62	47	58	53	46	6	14	10	18	13	12	11	18	13	12	3	0	2	1	1	16	6	1	3	0
0	0	223	449	338	239	259	197	218	214	187	187	167	139	106	98	96	77	117	84	98	78	60	19	31	32	45	50	44	29	41	20	16	15	16	12	15	10	13	19	6	2	0	1	4	4	0	1	3	0
0	0	290	444	331	290	280	209	194	211	187	156	208	115	123	93	86	108	98	71	103	45	31	39	23	39	36	56	30	20	28	9	11	9	12	9	17	9	10	5	0	2	0	2	12	0	0	0	2	2
0	0	349	452	322	280	236	225	223	173	167	211	138	143	139	103	130	132	95	83	70	77	13	40	51	57	48	46	24	30	16	20	7	6	10	12	5	4	9	4	0	2	0	5	4	0	0	0	1	6
0	0	421	417	335	308	227	223	207	181	185	183	177	156	164	133	133	98	69	74	74	45	39	42	38	31	32	21	30	34	16	23	11	6	14	21	10	13	3	1	0	2	0	7	0	0	0	0	1	2
0	0	452	450	363	347	273	189	241	193	184	155	122	135	116	126	108	85	60	66	72	70	68	45	42	30	25	13	14	9	30	14	27	3	14	1	9	4	2	0	0	1	0	7	2	0	0	0	3	0
0	5	519	417	391	272	277	216	182	206	143	166	147	124	99	86	65	97	63	83	50	33	46	54	33	42	20	14	14	15	20	18	34	25	5	2	7	16	3	0	3	1	16	18	17	4	0	0	4	12
0	18	579	455	344	304	274	251	216	166	159	143	146	130	96	61	77	75	74	82	37	30	45	20	18	23	16	28	10	0	8	25	25	16	10	16	15	12	30	8	20	20	17	9	1	5	0	0	2	12
0	44	641	450	303	316	302	259	242	192	170	169	151	92	104	112	112	100	80	73	49	43	42	14	24	18	35	18	6	0	7	26	9	9	4	12	1	0	10	15	9	11	11	0	0	5	1	0	6	2
0	89	626	431	320	339	261	227	187	150	188	146	135	126	92	93	73	81	82	39	20	38	18	29	30	40	42	12	5	4	9	20	8	2	11	0	1	0	0	6	4	6	7	0	0	3	4	7	21	23
0	143	639	476	380	312	240	152	225	196	214	137	71	107	130	133	71	71	49	18	23	23	41	36	27	27	23	19	5	29	16	6	11	17	15	1	0	0	0	8	5	3	2	3	1	3	15	19	9	1
0	223	630	480	358	225	213	202	228	225	143	151	125	100	96	73	58	50	26	12	28	37	28	26	8	14	5	8	28	7	11	16	1	17	15	1	0	0	0	8	18	11	13	7	9	20	14	5	2	0
0	293	654	478	354	286	249	239	190	200	142	134	121	73	79	92	69	48	41	37	33	50	38	26	23	25	28	16	18	19	18	5	26	19	6	2	0	0	11	15	1	6	0	3	8	0	2	2	0	0
0	375	696	454	297	282	232	192	187	152	143	109	61	95	65	34	46	56	39	30	34	31	38	30	45	33	6	9	6	11	6	9	4	2	12	18	10	17	9	0	1	3	10	7	2	0	3	3	0	0
0	483	686	434	335	278	242	207	163	150	166	121	111	89	59	52	60	40	20	40	33	21	45	55	22	4	6	14	13	0	8	14	0	0	2	7	15	3	0	8	15	10	1	0	0	0	1	4	0	0
0	579	662	435	346	293	165	168	171	140	127	115	89	59	77	80	44	41	59	52	53	29	17	24	19	0	4	1	11	20	19	4	1	10	19	14	5	10	7	12	4	0	0	0	0	0	0	0	0	0
0	686	695	433	368	291	211	207	160	151	72	104	84	56	59	47	38	44	36	30	18	16	7	7	9	8	2	2	0	0	3	0	18	10	3	8	4	2	8	0	0	0	0	0	0	0	0	0	0	0
0	799	692	424	376	201	177	128	172	109	69	36	66	71	52	39	55	50	30	13	1	6	11	6	5	13	9	12	10	12	11	10	1	0	0	0	3	5	5	0	0	0	0	0	0	0	0	0	0	0
0	947	629	454	303	210	174	172	160	98	71	52	34	76	88	48	20	32	21	14	14	24	6	6	17	20	5	6	0	4	0	0	0	0	0	0	3	3	0	0	0	0	0	0	0	0	0	0	0	0
20	1059	621	418	280	231	150	138	116	90	102	58	72	71	51	27	33	21	15	10	17	6	5	13	6	7	6	0	1	4	0	0	0	0	0	0	0	0	0	0	0	0	0	0	0	0	0	0	0	0
75	1133	602	409	271	185	176	108	83	71	49	75	58	39	28	5	7	28	3	4	21	15	10	0	0	5	10	11	9	0	0	0	0	0	0	0	0	0	0	0	0	0	0	0	0	0	0	0	0	0
152	1207	602	329	240	165	150	143	102	74	47	49	36	22	19	16	17	2	20	24	12	1	4	0	0	0	0	0	0	0	0	0	0	0	0	0	0	0	0	0	0	0	0	0	0	0	0	0	0	0
271	1298	659	370	228	171	112	102	69	31	33	23	37	29	25	30	24	14	7	12	0	0	6	0	0	0	0	0	0	0	0	0	0	0	0	0	0	0	0	0	0	0	0	0	0	0	0	0	0	0
470	1303	529	276	172	123	103	60	43	32	35	24	27	17	12	16	6	8	10	12	3	4	4	0	0	0	0	0	0	0	0	0	0	0	0	0	0	0	0	0	0	0	0	0	0	0	0	0	0	0
706	1233	387	203	171	98	88	35	23	25	17	22	9	15	15	3	9	0	0	3	7	15	1	0	0	0	0	0	0	0	0	0	0	0	0	0	0	0	0	0	0	0	0	0	0	0	0	0	0	0
1051	1072	382	109	88	79	45	43	54	39	17	28	20	13	9	16	11	21	11	2	2	1	0	0	0	0	0	0	0	0	0	0	0	0	0	0	0	0	0	0	0	0	0	0	0	0	0	0	0	0
1319	847	211	115	63	49	31	51	14	20	37	18	19	13	10	1	0	0	5	0	5	0	0	0	0	0	0	0	0	0	0	0	0	0	0	0	0	0	0	0	0	0	0	0	0	0	0	0	0	0
1415	575	125	53	49	34	37	21	14	24	9	0	0	0	0	0	0	0	5	10	3	0	0	0	0	0	0	0	0	0	0	0	0	0	0	0	0	0	0	0	0	0	0	0	0	0	0	0	0	0
1312	320	75	28	34	47	24	1	7	0	0	0	0	0	0	0	0	0	0	0	0	0	0	0	0	0	0	0	0	0	0	0	0	0	0	0	0	0	0	0	0	0	0	0	0	0	0	0	0	0
1110	143	34	27	0	0	0	0	0	0	0	0	0	0	0	0	0	0	0	0	0	0	0	0	0	0	0	0	0	0	0	0	0	0	0	0	0	0	0	0	0	0	0	0	0	0	0	0	0	0
799	24	5	0	0	0	0	0	0	0	0	0	0	0	0	0	0	0	0	0	0	0	0	0	0	0	0	0	0	0	0	0	0	0	0	0	0	0	0	0	0	0	0	0	0	0	0	0	0	0
501	0	0	0	0	0	0	0	0	0	0	0	0	0	0	0	0	0	0	0	0	0	0	0	0	0	0	0	0	0	0	0	0	0	0	0	0	0	0	0	0	0	0	0	0	0	0	0	0	0
353	0	0	0	0	0	0	0	0	0	0	0	0	0	0	0	0	0	0	0	0	0	0	0	0	0	0	0	0	0	0	0	0	0	0	0	0	0	0	0	0	0	0	0	0	0	0	0	0	0
348	0	0	0	0	0	0	0	0	0	0	0	0	0	0	0	0	0	0	0	0	0	0	0	0	0	0	0	0	0	0	0	0	0	0	0	0	0	0	0	0	0	0	0	0	0	0	0	0	0
364	0	0	0	0	0	0	0	0	0	0	0	0	0	0	0	0	0	0	0	0	0	0	0	0	0	0	0	0	0	0	0	0	0	0	0	0	0	0	0	0	0	0	0	0	0	0	0	0	0
399	0	0	0	0	0	0	0	0	0	0	0	0	0	0	0	0	0	0	0	0	0	0	0	0	0	0	0	0	0	0	0	0	0	0	0	0	0	0	0	0	0	0	0	0	0	0	0	0	0
330	0	0	0	0	0	0	0	0	0	0	0	0	0	0	0	0	0	0	0	0	0	0	0	0	0	0	0	0	0	0	0	0	0	0	0	0	0	0	0	0	0	0	0	0	0	0	0	0	0
376	0	0	0	0	0	0	0	0	0	0	0	0	0	0	0	0	0	0	0	0	0	0	0	0	0	0	0	0	0	0	0	0	0	0	0	0	0	0	0	0	0	0	0	0	0	0	0	0	0
344	0	0	0	0	0	0	0	0	0	0	0	0	0	0	0	0	0	0	0	0	0	0	0	0	0	0	0	0	0	0	0	0	0	0	0	0	0	0	0	0	0	0	0	0	0	0	0	0	0
395	0	0	0	0	0	0	0	0	0	0	0	0	0	0	0	0	0	0	0	0	0	0	0	0	0	0	0	0	0	0	0	0	0	0	0	0	0	0	0	0	0	0	0	0	0	0	0	0	0
337	0	0	0	0	0	0	0	0	0	0	0	0	0	0	0	0	0	0	0	0	0	0	0	0	0	0	0	0	0	0	0	0	0	0	0	0	0	0	0	0	0	0	0	0	0	0	0	0	0
395	0	0	0	0	0	0	0	0	0	0	0	0	0	0	0	0	0	0	0	0	0	0	0	0	0	0	0	0	0	0	0	0	0	0	0	0	0	0	0	0	0	0	0	0	0	0	0	0	0
334	0	0	0	0	0	0	0	0	0	0	0	0	0	0	0	0	0	0	0	0	0	0	0	0	0	0	0	0	0	0	0	0	0	0	0	0	0	0	0	0	0	0	0	0	0	0	0	0	0
376	0	0	0	0	0	0	0	0	0	0	0	0	0	0	0	0	0	0	0	0	0	0	0	0	0	0	0	0	0	0	0	0	0	0	0	0	0	0	0	0	0	0	0	0	0	0	0	0	0
361	0	0	0	0	0	0	0	0	0	0	0	0	0	0	0	0	0	0	0	0	0	0	0	0	0	0	0	0	0	0	0	0	0	0	0	0	0	0	0	0	0	0	0	0	0	0	0	0	0
406	0	0	0	0	0	0	0	0	0	0	0	0	0	0	0	0	0	0	0	0	0	0	0	0	0	0	0	0	0	0	0	0	0	0	0	0	0	0	0	0	0	0	0	0	0	0	0	0	0
330	0	0	0	0	0	0	0	0	0	0	0	0	0	0	0	0	0	0	0	0	0	0	0	0	0	0	0	0	0	0	0	0	0	0	0	0	0	0	0	0	0	0	0	0	0	0	0	0	0
305	0	0	0	0	0	0	0	0	0	0	0	0	0	0	0	0	0	0	0	0	0	0	0	0	0	0	0	0	0	0	0	0	0	0	0	0	0	0	0	0	0	0	0	0	0	0	0	0	0
[truncated: 148 more columns]

## Sheet: Fig.1d
0	0	0	0	0	0	0	0	0	0	0	0	0	0	0	0	0	0	0	0	0	0	0	0	0	0	0	0	1	12	6	3	0	8	6	15	17	14	19	14	34	26	31	34	21	58	47	40	30	32
0	0	0	0	0	0	0	0	0	0	0	0	0	0	0	0	0	0	0	0	0	0	0	0	0	0	0	0	2	13	2	3	3	3	9	10	10	11	18	14	22	28	35	22	28	54	54	39	65	85
0	0	0	0	0	0	0	0	0	0	0	0	0	0	0	0	0	0	0	0	0	0	0	0	0	0	0	0	6	7	5	0	3	3	11	9	8	12	9	25	31	44	15	44	81	47	61	72	54	46
0	0	0	0	0	0	0	0	0	0	0	0	0	0	0	0	0	0	0	0	0	0	0	0	0	0	0	0	10	3	3	0	6	6	9	4	8	12	11	35	15	34	25	54	65	53	54	59	69	46
0	0	0	0	0	0	0	0	0	0	0	0	0	0	0	0	0	0	0	0	0	0	0	0	0	0	0	0	12	2	3	0	5	5	11	8	6	13	24	36	45	52	52	33	63	61	65	74	73	50
0	0	0	0	0	0	0	0	0	0	0	0	0	0	0	0	0	0	0	0	0	0	0	0	0	0	0	1	11	2	3	0	7	8	9	8	5	22	22	40	48	42	32	65	84	46	89	66	36	37
0	0	0	0	0	0	0	0	0	0	0	0	0	0	0	0	0	0	0	0	0	0	0	0	0	0	0	9	3	5	0	2	8	10	7	6	7	17	20	41	50	20	34	41	51	75	56	45	28	27
0	0	0	0	0	0	0	0	0	0	0	0	0	0	0	0	0	0	0	0	0	0	0	0	0	0	0	8	2	5	0	3	9	10	6	5	19	26	28	36	20	15	37	68	52	50	22	40	40	29
0	0	0	0	0	0	0	0	0	0	0	0	0	0	0	0	0	0	0	0	0	0	0	0	0	0	1	8	2	4	0	9	4	14	3	7	17	25	45	23	23	31	37	66	47	31	48	23	14	48
0	0	0	0	0	0	0	0	0	0	0	0	0	0	0	0	0	0	0	0	0	0	0	0	0	0	2	5	3	2	0	10	4	9	4	15	22	18	35	21	27	35	46	64	31	44	34	18	25	36
0	0	0	0	0	0	0	0	0	0	0	0	0	0	0	0	0	0	0	0	0	0	0	0	0	0	3	6	5	1	1	9	8	5	8	11	27	20	26	38	39	52	61	46	18	33	25	35	39	17
0	0	0	0	0	0	0	0	0	0	0	0	0	0	0	0	0	0	0	0	0	0	0	0	0	0	4	4	3	0	4	5	9	7	6	18	21	24	40	49	50	56	64	33	23	24	28	34	17	36
0	0	0	0	0	0	0	0	0	0	0	0	0	0	0	0	0	0	0	0	0	0	0	0	0	0	6	3	4	0	7	4	8	7	9	19	14	34	49	38	24	43	44	30	44	38	45	16	20	56
0	0	0	0	0	0	0	0	0	0	0	0	0	0	0	0	0	0	0	0	0	0	0	0	0	1	6	3	2	0	9	4	17	11	8	21	39	54	55	37	51	25	31	23	27	46	33	27	50	53
0	0	0	0	0	0	0	0	0	0	0	0	0	0	0	0	0	0	0	0	0	0	0	0	0	1	5	3	2	0	10	7	17	0	12	32	37	56	60	39	41	40	36	32	42	40	32	51	59	54
0	0	0	0	0	0	0	0	0	0	0	0	0	0	0	0	0	0	0	0	0	0	0	0	0	2	5	4	2	5	4	16	7	2	25	29	44	46	28	39	29	28	37	34	47	39	41	41	70	53
0	0	0	0	0	0	0	0	0	0	0	0	0	0	0	0	0	0	0	0	0	0	0	0	0	4	4	3	1	7	4	16	2	4	39	29	27	39	24	27	31	21	45	42	38	54	59	69	61	49
0	0	0	0	0	0	0	0	0	0	0	0	0	0	0	0	0	0	0	0	0	0	0	0	0	2	6	4	0	7	9	11	2	24	34	30	38	37	31	30	23	37	67	48	50	61	36	36	41	48
0	0	0	0	0	0	0	0	0	0	0	0	0	0	0	0	0	0	0	0	0	0	0	0	0	6	4	3	2	5	11	9	2	45	20	37	36	32	17	21	23	47	36	31	54	43	31	52	47	64
0	0	0	0	0	0	0	0	0	0	0	0	0	0	0	0	0	0	0	0	0	0	0	0	1	6	9	1	3	6	13	5	18	24	23	34	26	31	19	32	34	67	48	40	62	20	37	29	40	67
0	0	0	0	0	0	0	0	0	0	0	0	0	0	0	0	0	0	0	0	0	0	0	0	1	8	6	2	4	10	7	6	27	12	30	26	26	28	29	35	29	56	42	52	46	34	17	51	56	74
0	0	0	0	0	0	0	0	0	0	0	0	0	0	0	0	0	0	0	0	0	0	0	0	2	5	5	2	5	10	13	21	25	19	29	30	38	24	29	27	52	66	28	40	25	22	31	50	55	57
0	0	0	0	0	0	0	0	0	0	0	0	0	0	0	0	0	0	0	0	0	0	0	0	4	7	6	3	6	9	22	21	17	21	22	21	32	24	40	41	60	40	26	53	53	27	46	59	38	42
0	0	0	0	0	0	0	0	0	0	0	0	0	0	0	0	0	0	0	0	0	0	0	0	3	9	1	3	10	15	13	20	19	18	23	19	47	34	34	38	61	20	25	37	28	33	50	54	36	50
0	0	0	0	0	0	0	0	0	0	0	0	0	0	0	0	0	0	0	0	0	0	0	0	6	8	2	6	18	9	16	21	12	29	20	29	53	38	52	35	57	26	32	54	34	48	64	38	40	46
0	0	0	0	0	0	0	0	0	0	0	0	0	0	0	0	0	0	0	0	0	0	0	0	16	4	1	18	21	23	20	22	7	26	22	32	30	37	30	56	47	25	52	49	50	52	69	24	62	55
0	0	0	0	0	0	0	0	0	0	0	0	0	0	0	0	0	0	0	0	0	0	0	2	10	4	9	14	10	22	19	24	14	26	45	41	33	44	50	47	27	50	89	54	29	54	29	54	59	37
0	0	0	0	0	0	0	0	0	0	0	0	0	0	0	0	0	0	0	0	0	0	0	4	10	5	15	6	18	21	28	6	28	47	36	54	60	69	69	41	35	65	52	49	48	64	56	36	35	53
0	0	0	0	0	0	0	0	0	0	0	0	0	0	0	0	0	0	0	0	0	0	0	5	4	9	8	15	9	25	26	4	44	40	37	52	47	63	39	60	52	59	45	50	40	28	46	33	42	68
0	0	0	0	0	0	0	0	0	0	0	0	0	0	0	0	0	0	0	0	0	0	0	8	8	12	4	13	12	23	23	25	54	28	35	58	53	51	33	58	47	53	69	40	50	53	48	46	74	64
0	0	0	0	0	0	0	0	0	0	0	0	0	0	0	0	0	0	0	0	0	0	0	7	12	7	7	10	20	24	19	19	53	37	50	78	51	35	33	30	65	59	38	50	37	47	42	57	73	35
0	0	0	0	0	0	0	0	0	0	0	0	0	0	0	0	0	0	0	0	0	0	0	11	10	4	16	17	22	24	17	50	41	34	64	42	60	38	50	57	82	32	59	51	47	57	34	59	51	55
0	0	0	0	0	0	0	0	0	0	0	0	0	0	0	0	0	0	0	0	0	0	3	10	8	5	16	27	22	21	22	31	32	50	42	55	60	54	70	117	48	59	55	57	55	38	71	62	56	55
0	0	0	0	0	0	0	0	0	0	0	0	0	0	0	0	0	0	0	0	0	0	4	12	3	9	16	18	26	23	15	44	39	67	45	78	60	50	99	86	36	63	68	37	47	59	63	75	85	118
0	0	0	0	0	0	0	0	0	0	0	0	0	0	0	0	0	0	0	0	0	0	5	11	2	11	24	23	28	24	18	57	52	64	92	97	49	78	79	34	74	61	73	49	63	99	81	73	119	124
0	0	0	0	0	0	0	0	0	0	0	0	0	0	0	0	0	0	0	0	0	0	11	8	2	15	20	16	28	21	34	46	60	55	81	83	84	84	86	93	91	102	61	77	81	57	64	148	100	86
0	0	0	0	0	0	0	0	0	0	0	0	0	0	0	0	0	0	0	0	0	2	5	9	7	26	11	20	41	24	61	65	48	58	108	96	91	85	44	82	86	88	69	66	64	73	109	94	81	57
0	0	0	0	0	0	0	0	0	0	0	0	0	0	0	0	0	0	0	0	0	1	21	15	30	19	10	35	50	55	78	83	68	90	107	76	85	52	88	62	99	97	93	87	93	84	55	94	114	112
0	0	0	0	0	0	0	0	0	0	0	0	0	0	0	0	0	0	0	0	0	7	14	7	23	29	27	67	41	51	88	39	55	93	95	94	79	64	85	93	89	77	117	136	105	105	115	92	117	115
0	0	0	0	0	0	0	0	0	0	0	0	0	0	0	0	0	0	0	0	0	16	15	18	18	29	77	51	58	101	91	58	103	123	87	94	102	124	123	116	79	63	124	174	173	165	129	112	117	116
0	0	0	0	0	0	0	0	0	0	0	0	0	0	0	0	0	0	0	0	2	15	11	21	16	50	92	90	100	94	71	109	108	80	96	76	94	132	110	100	113	142	124	124	107	110	108	177	112	92
0	0	0	0	0	0	0	0	0	0	0	0	0	0	0	0	0	0	0	0	5	13	29	25	54	106	101	100	107	81	104	116	95	70	89	112	93	134	157	126	109	108	120	78	96	71	124	108	71	85
0	0	0	0	0	0	0	0	0	0	0	0	0	0	0	0	0	0	0	0	10	27	27	45	106	73	98	103	114	115	97	90	113	130	116	122	112	119	108	102	78	97	89	83	74	71	92	82	62	59
0	0	0	0	0	0	0	0	0	0	0	0	0	0	0	0	0	0	0	0	20	18	37	79	91	123	98	94	78	103	88	102	107	108	142	118	130	107	95	78	105	89	72	74	79	68	117	66	92	92
0	0	0	0	0	0	0	0	0	0	0	0	0	0	0	0	0	0	0	6	18	14	60	97	91	86	74	92	102	65	117	112	111	142	110	102	71	111	96	103	92	59	42	33	72	112	99	65	82	100
0	0	0	0	0	0	0	0	0	0	0	0	0	0	0	0	0	0	0	6	13	42	85	67	76	57	59	70	79	106	95	101	144	140	77	76	88	78	62	66	93	111	63	78	120	117	118	98	64	58
0	0	0	0	0	0	0	0	0	0	0	0	0	0	0	0	0	0	1	11	20	60	76	78	70	73	91	101	106	102	90	123	128	84	53	102	104	58	51	55	71	68	111	166	118	107	77	80	107	84
0	0	0	0	0	0	0	0	0	0	0	0	0	0	0	0	0	0	3	14	33	74	62	83	60	108	64	133	131	119	93	118	70	74	102	115	83	78	53	70	53	96	86	79	87	104	56	79	35	92
0	0	0	0	0	0	0	0	0	0	0	0	0	0	0	0	0	0	2	20	59	84	69	71	79	61	124	91	108	102	99	103	89	123	97	83	89	104	109	75	101	65	100	104	74	81	62	65	59	90
0	0	0	0	0	0	0	0	0	0	0	0	0	0	0	0	0	0	10	33	67	82	83	52	123	88	78	94	50	86	118	76	81	72	77	40	97	85	92	108	64	104	155	101	94	38	65	35	77	64
0	0	0	0	0	0	0	0	0	0	0	0	0	0	0	0	0	0	13	40	71	65	70	78	93	75	93	82	99	129	108	110	103	70	86	86	90	82	73	71	97	141	72	96	62	54	81	56	88	73
0	0	0	0	0	0	0	0	0	0	0	0	0	0	0	0	0	3	15	49	80	68	73	81	89	121	138	85	140	88	61	64	79	69	85	91	92	62	82	98	156	107	96	84	47	84	85	101	94	86
0	0	0	0	0	0	0	0	0	0	0	0	0	0	0	0	0	4	21	50	70	80	64	133	92	124	104	108	70	51	72	71	84	115	73	107	68	78	66	99	130	78	95	83	107	115	106	88	73	60
0	0	0	0	0	0	0	0	0	0	0	0	0	0	0	0	0	6	26	67	65	60	80	94	85	81	48	77	75	83	75	89	90	85	71	70	61	98	98	126	82	76	56	49	102	137	105	91	79	76
0	0	0	0	0	0	0	0	0	0	0	0	0	0	0	0	0	7	40	67	61	75	75	73	73	62	77	64	93	72	93	126	120	69	119	121	134	107	145	93	83	76	96	109	131	114	93	106	92	56
0	0	0	0	0	0	0	0	0	0	0	0	0	0	0	0	1	10	47	71	66	73	96	88	61	81	113	80	66	54	88	81	77	93	95	116	87	96	107	125	98	89	128	101	63	66	78	76	48	66
0	0	0	0	0	0	0	0	0	0	0	0	0	0	0	0	2	18	57	70	80	86	95	73	94	82	46	61	78	73	112	112	135	98	76	71	95	114	116	100	62	86	91	69	77	85	62	52	53	41
0	0	0	0	0	0	0	0	0	0	0	0	0	0	0	0	3	27	70	64	97	74	76	96	109	80	59	94	69	96	115	112	105	120	91	103	103	138	132	105	91	98	64	82	91	73	44	47	42	58
0	0	0	0	0	0	0	0	0	0	0	0	0	0	0	0	5	35	73	79	80	94	117	116	94	66	87	75	105	141	84	85	97	73	77	102	169	117	108	110	101	91	90	74	72	43	44	51	49	51
0	0	0	0	0	0	0	0	0	0	0	0	0	0	0	0	7	52	73	80	76	104	117	84	90	101	71	67	107	97	122	139	71	67	86	124	90	90	82	65	77	73	73	71	85	80	69	67	56	84
0	0	0	0	0	0	0	0	0	0	0	0	0	0	0	0	9	55	86	65	92	99	83	119	100	98	57	108	122	126	129	77	64	88	142	132	114	128	55	75	78	66	82	112	95	61	58	40	106	48
0	0	0	0	0	0	0	0	0	0	0	0	0	0	0	2	20	67	73	81	95	86	93	99	73	69	100	123	100	132	129	92	91	91	135	121	67	60	98	89	56	79	84	84	92	77	81	90	75	67
0	0	0	0	0	0	0	0	0	0	0	0	0	0	0	2	26	75	73	88	111	111	113	51	86	111	127	103	112	87	89	119	103	104	103	62	92	76	54	40	53	78	85	83	50	37	35	52	17	16
0	0	0	0	0	0	0	0	0	0	0	0	0	0	0	4	36	78	87	95	131	105	106	90	93	123	134	108	92	107	95	77	56	93	91	95	107	94	79	80	112	63	50	37	48	26	36	29	37	39
0	0	0	0	0	0	0	0	0	0	0	0	0	0	0	6	50	76	77	105	118	118	83	98	97	95	72	97	101	98	78	83	70	90	91	129	116	66	59	79	54	55	40	53	41	38	56	34	36	49
0	0	0	0	0	0	0	0	0	0	0	0	0	0	0	9	64	82	95	109	110	111	98	85	95	61	91	89	87	102	70	83	113	152	131	96	47	50	92	44	29	19	49	41	25	44	41	9	23	31
0	0	0	0	0	0	0	0	0	0	0	0	0	0	0	17	68	86	80	152	104	106	116	79	83	64	82	104	72	95	98	91	130	104	86	81	63	81	58	18	23	33	31	24	36	60	21	39	37	35
0	0	0	0	0	0	0	0	0	0	0	0	0	0	1	21	76	88	107	138	84	90	112	78	72	94	105	77	101	108	110	92	110	78	69	65	47	45	35	32	25	25	29	48	27	31	15	25	37	28
0	0	0	0	0	0	0	0	0	0	0	0	0	0	2	32	83	102	147	101	102	128	107	120	90	98	88	89	115	148	120	113	92	87	55	42	43	51	43	39	53	63	40	37	27	36	38	53	35	15
0	0	0	0	0	0	0	0	0	0	0	0	0	0	5	40	91	115	130	102	112	133	92	79	113	84	61	68	138	64	97	82	93	54	55	66	64	44	22	33	48	38	62	37	46	32	25	39	25	18
0	0	0	0	0	0	0	0	0	0	0	0	0	0	10	57	93	112	126	88	107	128	71	128	120	99	81	114	84	61	53	90	61	80	88	55	27	32	20	31	25	62	36	29	49	37	36	44	21	13
0	0	0	0	0	0	0	0	0	0	0	0	0	0	10	69	101	110	114	100	99	104	91	115	94	86	119	114	128	75	83	53	68	77	39	44	33	51	42	39	22	26	59	69	43	13	22	26	15	24
0	0	0	0	0	0	0	0	0	0	0	0	0	0	15	83	116	121	97	74	119	91	100	80	62	89	123	144	106	66	63	80	98	60	35	31	41	36	16	24	32	30	48	59	24	37	34	17	20	27
0	0	0	0	0	0	0	0	0	0	0	0	0	0	21	92	123	140	105	94	141	87	49	72	76	115	79	100	79	71	67	95	56	34	34	36	43	25	17	27	40	36	51	42	44	27	56	39	25	24
0	0	0	0	0	0	0	0	0	0	0	0	0	0	31	101	122	137	104	126	95	43	82	97	92	76	65	74	39	65	71	70	40	33	29	22	41	32	33	58	64	50	48	22	14	22	48	22	33	23
0	0	0	0	0	0	0	0	0	0	0	0	0	3	45	115	138	114	98	91	86	64	116	83	50	60	102	63	80	125	106	52	31	26	19	45	48	27	51	41	45	37	40	28	35	42	24	32	20	14
0	0	0	0	0	0	0	0	0	0	0	0	0	8	57	129	130	100	103	79	73	101	100	64	72	44	88	76	89	74	85	27	24	12	50	35	33	28	45	47	46	71	51	26	21	34	23	18	28	26
0	0	0	0	0	0	0	0	0	0	0	0	0	11	78	111	135	126	94	86	98	97	91	35	54	100	69	76	48	86	72	61	46	41	47	56	17	32	64	55	48	34	14	19	22	43	33	19	24	41
0	0	0	0	0	0	0	0	0	0	0	0	0	9	88	133	141	131	87	113	94	95	87	71	65	96	71	51	65	70	39	31	28	53	56	39	35	49	44	36	33	35	16	16	21	21	23	16	18	23
0	0	0	0	0	0	0	0	0	0	0	0	0	21	109	154	150	72	94	122	138	87	48	72	124	110	71	65	44	26	36	17	41	35	22	39	42	36	14	37	33	28	26	27	31	37	34	13	11	17
0	0	0	0	0	0	0	0	0	0	0	0	0	23	131	157	127	82	105	134	82	90	62	81	81	67	43	43	45	37	20	42	29	30	46	38	21	19	21	22	41	58	41	60	47	11	15	41	43	43
0	0	0	0	0	0	0	0	0	0	0	0	0	38	134	154	110	80	118	105	74	53	38	55	63	42	44	44	36	38	22	32	53	43	57	29	29	19	35	43	50	16	41	32	26	17	12	25	29	36
0	0	0	0	0	0	0	0	0	0	0	0	1	60	150	151	87	136	116	59	53	72	87	90	88	56	49	47	56	46	23	45	31	45	32	29	19	39	35	50	68	41	26	12	15	27	21	39	23	29
0	0	0	0	0	0	0	0	0	0	0	0	7	77	155	151	79	116	79	56	67	55	39	59	37	43	48	55	40	42	48	42	18	28	18	9	46	29	35	49	30	34	17	21	19	26	47	22	19	17
0	0	0	0	0	0	0	0	0	0	0	0	10	90	167	118	100	85	61	68	60	51	29	51	50	40	45	62	65	43	52	34	32	33	13	30	37	52	59	50	17	23	28	19	30	34	18	16	17	14
0	0	0	0	0	0	0	0	0	0	0	0	12	117	165	105	118	92	81	74	41	29	64	46	65	71	60	46	41	55	25	37	42	24	38	28	33	34	52	21	29	13	38	31	40	27	26	31	34	34
0	0	0	0	0	0	0	0	0	0	0	0	17	141	164	100	108	79	78	42	51	54	60	56	77	31	64	52	54	30	36	33	32	43	29	27	38	44	37	38	19	51	41	27	27	29	27	12	11	16
0	0	0	0	0	0	0	0	0	0	0	0	26	167	150	105	103	74	84	69	83	47	70	83	36	48	57	42	52	21	39	39	46	40	18	37	37	37	58	45	26	59	8	15	13	23	19	30	22	22
0	0	0	0	0	0	0	0	0	0	0	1	38	189	115	107	71	76	55	89	50	67	90	63	51	72	67	54	44	59	44	31	29	28	30	36	36	50	38	23	50	20	9	8	26	31	26	16	29	22
0	0	0	0	0	0	0	0	0	0	0	2	63	171	125	109	80	75	74	78	59	77	63	50	64	43	34	26	48	38	38	36	40	32	52	78	59	38	28	41	44	23	31	32	45	22	17	9	25	20
0	0	0	0	0	0	0	0	0	0	0	5	90	175	111	117	78	76	102	60	62	75	56	61	43	26	36	30	36	31	34	18	46	51	39	37	29	37	27	18	20	10	12	36	19	20	32	34	18	12
0	0	0	0	0	0	0	0	0	0	0	8	106	159	135	80	74	92	99	41	88	78	59	61	40	37	32	37	29	24	42	60	31	37	40	33	37	23	25	33	27	25	22	23	15	23	30	19	13	32
0	0	0	0	0	0	0	0	0	0	0	9	128	156	118	82	82	84	54	58	81	50	48	40	41	30	31	55	24	41	30	21	27	29	42	24	29	22	23	27	23	18	19	33	30	28	21	19	27	31
0	0	0	0	0	0	0	0	0	0	0	16	164	146	101	91	86	97	61	97	46	51	28	35	16	26	34	37	18	33	23	31	45	31	26	27	21	30	20	32	33	9	16	30	36	32	12	25	20	25
0	0	0	0	0	0	0	0	0	0	0	26	173	154	102	80	83	93	58	53	23	34	43	44	25	46	38	43	28	21	32	58	62	56	76	58	40	59	49	40	15	9	31	27	23	9	9	13	45	30
0	0	0	0	0	0	0	0	0	0	0	40	180	136	105	83	103	69	55	23	40	25	39	43	50	47	35	45	41	40	47	50	37	53	36	33	40	41	16	17	15	15	26	21	28	32	26	40	41	40
0	0	0	0	0	0	0	0	0	0	1	71	171	136	106	83	105	38	55	41	48	37	41	44	33	55	16	23	64	52	49	38	45	35	31	35	37	15	30	13	14	22	16	13	24	26	13	46	24	22
0	0	0	0	0	0	0	0	0	0	2	87	176	135	96	123	65	52	38	31	43	46	58	48	47	31	54	38	48	42	32	54	44	36	31	17	24	24	33	27	29	16	11	30	16	11	35	31	34	19
0	0	0	0	0	0	0	0	0	0	4	118	182	117	118	75	65	59	27	41	46	48	66	26	37	50	37	38	53	35	47	25	40	30	26	26	23	26	36	31	11	17	30	22	23	30	42	31	19	16
0	0	0	0	0	0	0	0	0	0	10	134	175	128	112	85	78	63	38	63	65	92	57	35	52	58	54	73	54	53	43	53	37	40	42	32	38	41	22	7	27	18	29	23	26	34	59	44	18	18
0	0	0	0	0	0	0	0	0	0	14	164	163	127	87	80	77	40	59	47	84	46	50	43	51	25	51	49	39	30	24	19	18	30	40	49	44	23	15	28	2	22	16	33	22	30	25	22	8	14
0	0	0	0	0	0	0	0	0	0	25	181	150	133	88	77	64	48	50	93	83	42	37	53	27	22	36	61	38	37	41	26	24	33	9	34	41	19	9	6	16	32	37	15	8	36	27	5	21	20
0	0	0	0	0	0	0	0	0	0	38	194	149	138	89	86	62	42	59	52	46	42	52	56	29	48	50	37	25	23	40	17	35	16	17	23	29	24	11	19	22	20	13	16	43	29	10	19	24	17
0	0	0	0	0	0	0	0	0	0	67	186	158	124	74	83	40	62	46	59	37	48	49	26	50	32	44	40	38	47	36	20	23	6	25	23	10	28	15	16	15	23	17	25	27	18	19	8	20	17
0	0	0	0	0	0	0	0	0	1	84	217	146	112	85	69	45	56	63	71	30	82	53	47	47	48	70	31	49	55	29	52	32	31	29	14	12	12	16	7	21	27	40	30	20	8	10	21	11	19
0	0	0	0	0	0	0	0	0	3	112	190	145	89	78	89	65	63	63	48	35	44	23	32	50	54	19	25	42	24	18	46	22	18	16	18	14	9	26	12	17	28	33	42	21	4	15	12	7	25
0	0	0	0	0	0	0	0	0	6	154	197	141	82	80	60	72	50	68	39	67	33	48	40	47	46	43	26	29	20	20	31	24	29	14	32	13	19	15	18	27	21	42	10	14	25	20	6	12	24
0	0	0	0	0	0	0	0	0	9	166	174	133	83	74	70	56	56	43	40	43	38	38	59	62	46	21	43	16	25	26	32	18	53	33	35	34	32	28	24	33	33	20	20	22	27	12	9	23	32
0	0	0	0	0	0	0	0	0	21	200	163	131	80	90	70	69	62	63	44	20	45	37	52	59	40	16	38	30	34	56	22	23	33	45	23	20	23	48	55	31	46	23	7	23	5	8	18	22	7
0	0	0	0	0	0	0	0	0	36	203	161	116	90	99	55	63	53	48	42	44	56	49	42	42	43	58	26	15	40	39	29	36	33	44	34	40	58	57	32	53	29	22	16	15	20	23	28	23	7
0	0	0	0	0	0	0	0	0	51	206	171	99	103	94	56	55	50	49	33	46	39	43	74	21	28	47	33	44	30	21	15	40	12	31	32	38	21	11	37	42	32	26	53	30	24	12	13	7	6
0	0	0	0	0	0	0	0	0	80	228	159	115	76	75	54	53	72	65	34	67	55	60	34	21	53	44	44	61	51	37	27	17	23	20	4	24	23	36	52	24	14	20	38	12	6	2	8	4	4
0	0	0	0	0	0	0	0	2	111	208	152	97	91	66	80	57	67	56	65	62	46	24	21	47	43	50	28	30	19	18	41	32	20	17	28	17	17	22	20	17	18	26	17	10	8	4	4	7	7
0	0	0	0	0	0	0	0	6	133	206	149	95	80	59	64	51	63	39	57	67	41	24	20	51	64	41	30	29	17	50	35	37	40	27	45	31	31	47	29	18	18	33	10	11	7	8	3	18	34
0	0	0	0	0	0	0	0	8	178	206	143	84	63	74	76	56	38	25	45	39	33	38	52	54	31	26	43	47	45	32	24	36	44	57	43	25	29	16	23	26	25	4	22	19	27	35	33	22	6
0	0	0	0	0	0	0	0	15	206	177	118	83	69	75	52	74	48	58	49	39	27	48	68	38	35	28	61	42	37	27	20	22	26	16	17	18	19	9	21	15	22	13	12	32	35	28	38	23	7
0	0	0	0	0	0	0	0	25	210	198	105	72	88	63	70	54	41	43	59	38	44	52	32	22	26	30	30	24	23	7	21	26	19	19	7	29	19	10	25	50	23	29	36	16	16	19	14	16	25
0	0	0	0	0	0	0	0	40	235	199	93	65	94	70	34	44	66	52	55	69	52	55	40	24	44	27	40	29	17	29	25	42	34	15	17	13	28	33	36	28	45	29	2	21	18	14	7	15	19
0	0	0	0	0	0	0	1	61	231	176	100	90	92	36	63	65	56	62	34	26	38	42	10	45	39	28	29	25	26	40	45	25	22	18	28	42	24	35	14	9	20	15	12	24	21	9	18	13	13
0	0	0	0	0	0	0	2	92	237	168	92	71	80	45	69	62	48	51	36	32	43	44	41	45	29	55	27	23	24	16	13	15	18	24	27	21	17	30	11	17	5	9	16	29	27	27	12	25	12
0	0	0	0	0	0	0	5	118	239	146	97	94	50	61	41	31	44	37	60	67	84	42	23	27	25	27	35	37	39	30	17	34	36	31	46	32	43	33	39	29	26	45	36	12	16	20	10	13	18
0	0	0	0	0	0	0	6	160	234	136	85	75	55	65	22	41	61	48	59	71	51	34	35	31	47	47	21	24	40	42	37	28	44	64	45	32	42	17	9	4	19	17	29	11	14	13	16	12	14
0	0	0	0	0	0	0	9	193	222	127	88	82	58	41	68	89	66	69	51	45	32	49	60	50	30	21	36	32	29	11	31	40	21	13	20	34	20	16	6	20	10	28	13	28	18	15	21	7	31
0	0	0	0	0	0	0	16	222	213	113	80	79	75	87	84	70	52	50	39	33	39	42	51	53	44	45	36	38	31	28	26	27	15	24	33	28	18	15	18	24	25	21	22	13	11	15	18	26	23
0	0	0	0	0	0	0	24	239	215	87	79	65	102	79	51	53	19	20	30	41	23	30	56	69	51	40	36	32	45	42	48	18	40	33	4	18	34	33	38	25	15	15	17	14	7	17	20	22	21
0	0	0	0	0	0	1	44	258	188	81	88	94	57	55	59	33	26	30	53	28	23	40	88	63	34	41	25	23	25	31	25	31	35	11	23	25	14	25	12	14	33	6	2	12	16	14	19	32	30
0	0	0	0	0	0	2	72	273	161	104	81	90	50	63	48	21	23	33	48	41	59	71	45	20	25	27	23	28	38	24	28	29	20	29	31	32	26	4	15	15	10	12	12	13	31	32	50	35	12
0	0	0	0	0	0	3	96	274	137	103	82	72	66	52	49	59	65	70	46	58	56	58	31	31	42	23	25	40	27	26	32	23	12	13	32	19	19	21	15	5	5	2	4	15	4	24	6	13	11
0	0	0	0	0	0	4	136	273	147	91	97	66	64	40	41	26	48	51	29	40	36	38	22	37	39	31	44	33	33	30	42	33	12	21	16	16	14	24	2	6	4	7	21	8	18	18	18	11	4
0	0	0	0	0	0	4	179	251	122	104	94	66	52	52	46	51	64	43	40	28	53	20	9	24	17	2	27	45	18	27	22	13	23	13	17	21	21	3	4	3	5	16	6	11	27	18	15	2	4
0	0	0	0	0	0	8	216	229	116	112	94	68	49	74	58	39	61	43	33	43	17	9	21	26	21	19	36	45	30	44	28	36	21	31	32	10	10	0	8	1	11	14	20	18	13	13	5	0	5
0	0	0	0	0	0	19	260	227	130	122	82	63	60	53	38	53	32	40	52	47	40	35	29	28	31	59	42	19	44	13	28	13	18	22	13	19	2	1	7	5	17	22	16	26	6	4	7	3	1
0	0	0	0	0	0	22	271	211	131	84	80	59	86	36	41	39	37	45	35	11	39	21	28	21	30	50	33	29	16	41	14	13	11	29	22	19	0	3	5	13	21	8	21	15	8	5	7	8	1
0	0	0	0	0	0	49	282	187	136	87	69	77	55	21	42	36	22	29	35	32	42	20	42	29	27	23	8	27	32	25	14	14	12	13	25	9	4	4	12	27	14	14	21	5	4	8	4	8	2
0	0	0	0	0	1	74	298	177	145	95	74	49	33	37	40	37	28	33	27	32	13	35	38	25	31	18	26	12	35	27	27	14	15	17	12	5	6	21	12	20	19	22	5	16	21	11	7	1	15
0	0	0	0	0	2	100	302	165	118	86	70	51	41	36	51	35	26	36	22	30	29	33	23	5	23	31	27	35	7	26	13	10	24	11	8	4	9	5	19	26	16	9	20	9	16	16	16	8	7
0	0	0	0	0	1	161	276	180	103	74	61	37	57	74	39	26	23	29	22	35	30	31	20	27	38	24	25	24	25	29	9	7	21	10	5	9	16	20	11	25	21	26	25	11	5	11	15	13	5
0	0	0	0	0	3	196	283	167	82	65	47	47	54	64	24	25	39	20	18	19	34	52	18	18	25	28	34	33	17	2	10	22	16	20	4	36	31	19	28	25	7	12	11	3	13	13	2	2	5
0	0	0	0	0	7	235	250	159	79	74	49	45	58	22	24	19	44	39	38	35	34	28	36	43	19	35	25	13	25	2	5	24	17	29	59	16	22	37	49	12	13	15	2	25	7	3	2	1	0
0	0	0	0	0	11	269	248	148	101	57	50	58	50	47	45	40	45	42	34	45	17	18	20	16	35	24	26	32	32	35	25	27	30	37	21	26	28	30	18	12	22	12	18	9	1	3	2	2	7
0	0	0	0	0	22	286	258	132	82	90	56	81	22	23	18	48	17	33	45	26	30	21	19	43	40	14	29	8	11	8	37	44	38	20	19	27	34	30	27	31	6	7	6	9	13	16	13	13	4
0	0	0	0	0	44	323	225	118	96	65	42	56	50	53	53	41	57	47	12	28	3	15	36	39	10	20	16	20	17	23	25	12	29	29	28	23	19	35	16	15	8	17	12	9	23	14	11	14	12
0	0	0	0	1	71	342	210	107	82	56	55	44	19	21	26	31	56	24	40	32	44	76	62	36	29	27	19	14	31	40	34	31	21	16	11	28	18	7	18	10	10	7	4	5	3	26	24	12	17
0	0	0	0	1	119	330	196	100	68	51	52	45	33	54	34	51	30	12	34	39	50	50	40	38	26	29	35	22	23	17	9	7	6	10	29	22	13	9	10	5	12	7	1	8	25	6	14	22	2
0	0	0	0	2	144	326	188	84	62	35	45	26	26	21	31	43	42	41	25	14	26	25	28	28	16	24	10	19	15	12	11	1	9	14	15	20	19	6	7	9	17	13	24	24	20	10	7	12	30
0	0	0	0	1	198	342	163	70	54	48	50	27	37	10	34	47	33	44	26	35	35	21	5	22	37	32	18	20	3	13	5	5	11	27	20	13	22	15	13	12	16	28	16	19	9	0	13	11	9
0	0	0	0	6	239	311	136	84	55	43	40	42	51	37	43	30	32	18	42	37	17	15	37	34	16	19	27	25	27	3	13	33	26	6	9	1	15	28	29	31	40	26	20	16	20	19	5	4	9
0	0	0	0	9	287	311	107	79	47	53	53	45	52	67	42	36	35	34	60	48	48	43	42	11	34	40	35	33	20	31	34	15	10	4	11	17	20	40	24	14	2	2	15	13	10	7	13	16	6
0	0	0	3	21	328	283	107	95	62	42	38	28	53	40	52	35	17	50	53	58	54	24	21	36	28	15	19	7	6	16	4	16	29	30	37	26	39	21	11	5	3	9	4	4	0	6	2	0	10
0	0	0	2	44	342	252	136	77	60	54	42	27	51	35	22	38	39	38	32	22	49	47	33	28	33	33	23	16	4	2	11	51	49	35	13	18	19	1	1	1	4	4	0	4	0	3	5	0	3
0	0	0	2	59	402	208	107	51	40	48	33	43	18	31	38	35	29	61	51	62	45	53	52	34	32	16	30	28	18	23	42	29	12	17	17	23	1	0	2	1	5	4	1	3	0	3	4	9	16
0	0	0	3	107	395	189	99	58	58	39	40	33	17	17	56	49	53	56	28	23	21	17	33	22	41	42	18	26	23	18	15	11	8	14	12	16	2	0	2	2	4	2	1	3	2	2	8	8	5
0	0	0	1	155	397	166	80	54	40	41	45	20	25	50	34	63	61	18	12	18	30	23	13	43	25	15	28	34	20	1	16	15	4	12	15	2	7	0	3	4	7	0	1	3	3	4	2	8	1
0	0	0	2	198	396	167	74	37	48	38	22	41	59	72	93	59	56	17	6	7	11	9	13	21	6	13	5	1	17	22	20	20	18	8	2	2	2	5	3	12	9	0	3	2	3	5	0	6	6
0	0	0	6	239	356	158	68	51	33	33	38	42	64	76	44	31	21	30	35	39	25	9	16	8	9	5	9	8	4	31	41	12	9	4	2	1	8	12	7	11	6	0	4	3	7	1	9	0	7
0	0	1	10	312	327	133	66	41	27	42	37	68	83	43	35	32	7	15	23	28	18	13	13	6	10	5	1	14	28	27	22	11	16	0	2	9	2	3	12	18	7	3	7	4	5	6	1	1	1
0	0	4	19	364	277	110	50	39	35	49	51	57	52	42	37	27	33	19	3	21	21	42	17	8	1	12	25	18	27	15	6	11	26	14	12	4	0	10	5	5	6	15	7	8	1	4	0	2	5
0	0	5	42	406	261	80	60	51	68	80	74	65	36	33	41	39	26	15	20	32	20	25	36	30	35	33	27	22	27	24	29	25	19	26	14	16	20	10	7	1	2	11	3	6	7	10	4	3	4
0	0	3	63	444	238	87	50	63	91	63	61	68	27	21	30	17	7	19	25	14	18	12	6	0	9	10	11	26	26	23	7	15	13	22	23	7	0	0	9	7	1	5	21	11	10	0	6	9	0
0	1	2	114	430	214	92	70	69	72	60	83	55	26	31	18	17	21	21	20	17	10	25	2	12	10	0	4	11	15	21	20	22	10	8	15	11	15	20	11	5	12	7	12	1	2	0	7	5	0
0	0	2	153	435	169	74	64	83	50	43	60	63	70	37	15	3	12	12	35	27	23	31	18	6	1	0	7	11	7	12	12	5	0	0	7	28	16	2	9	15	19	15	7	5	2	17	8	0	0
0	1	2	210	406	149	75	47	59	40	67	52	36	43	29	21	21	28	27	21	19	19	1	13	9	1	0	14	9	14	14	3	3	0	0	5	2	0	8	10	18	8	16	14	23	18	3	5	3	0
0	1	4	283	391	134	77	93	60	57	81	33	19	32	41	18	27	22	34	28	16	21	19	9	4	10	9	25	15	11	1	3	2	1	3	8	10	10	0	1	0	8	13	11	11	10	6	0	7	2
0	0	11	345	346	108	69	60	75	81	68	44	33	16	17	31	24	22	15	15	10	13	14	20	16	13	36	13	13	12	11	12	11	12	9	9	0	5	10	11	1	2	21	12	1	0	4	12	20	14
0	1	19	396	324	106	47	57	53	80	44	40	19	27	15	30	17	3	15	32	27	15	0	4	25	25	21	14	9	2	3	5	11	11	8	2	0	3	0	1	9	23	8	8	3	0	2	9	0	14
0	0	42	457	257	111	53	52	45	58	15	19	37	29	28	13	11	19	18	12	15	36	20	17	16	21	4	4	1	2	7	5	2	2	0	1	0	2	1	2	10	3	0	9	16	10	8	0	0	1
0	1	55	467	234	95	78	66	86	34	24	37	20	28	10	0	8	18	23	21	9	7	11	1	17	11	5	1	1	10	9	1	0	2	7	11	10	3	3	7	1	2	0	12	11	13	10	5	0	0
0	1	119	482	212	68	69	69	41	19	24	18	14	10	29	21	25	20	17	14	7	2	2	30	14	10	18	10	14	9	0	1	1	12	6	1	0	7	14	5	4	0	8	2	0	7	1	5	2	0
0	1	185	479	191	46	63	58	32	31	35	16	16	16	21	45	29	10	11	7	24	24	20	10	4	0	6	4	8	10	0	1	7	0	3	0	0	1	12	12	4	7	4	1	0	0	8	0	4	0
0	2	241	471	144	51	64	59	49	49	18	16	18	28	20	5	17	37	35	18	33	22	18	12	6	3	1	10	19	4	10	12	2	0	6	0	4	9	0	11	11	3	2	0	0	0	1	9	4	0
0	1	306	442	104	69	78	60	42	15	4	9	20	16	20	21	11	15	10	46	26	8	11	14	20	17	10	11	14	10	11	11	14	12	15	10	7	0	2	0	0	0	3	0	0	0	0	1	7	5
0	10	379	399	75	93	100	48	25	5	18	29	25	25	8	8	16	11	16	1	10	13	10	3	1	3	10	16	3	0	0	2	5	8	12	4	0	0	2	0	0	0	2	0	0	0	0	0	3	14
0	19	446	336	92	110	55	46	26	43	44	38	32	25	11	4	4	2	8	1	4	0	0	0	0	11	3	0	2	1	0	5	1	1	2	13	10	4	6	0	0	1	2	0	0	0	0	0	0	1
0	43	524	315	106	86	36	37	59	28	49	20	28	16	13	18	11	13	8	3	4	0	0	0	7	2	4	0	5	14	11	10	10	9	0	3	0	7	0	0	0	3	0	0	0	0	0	0	0	0
0	67	594	266	124	93	60	36	27	34	27	32	8	19	23	1	0	5	1	7	1	1	10	13	3	4	3	0	6	11	13	8	0	0	0	0	3	0	0	0	0	4	0	0	0	0	0	0	0	0
0	140	626	231	155	60	42	22	19	25	23	17	24	24	19	12	13	22	22	9	12	20	10	7	10	10	2	5	3	5	6	0	0	0	0	0	3	0	0	0	4	2	0	0	0	0	0	0	0	0
0	222	645	209	72	46	37	47	24	23	10	18	24	6	5	27	21	5	5	20	9	0	0	0	0	0	5	5	6	0	0	0	0	0	0	0	3	0	0	4	6	0	0	0	0	0	0	0	0	0
0	317	667	144	55	65	61	49	39	23	17	4	0	10	3	2	7	7	10	5	0	0	0	0	5	10	13	10	1	0	0	0	0	0	0	0	2	3	3	6	0	0	0	0	0	0	0	0	0	0
0	456	652	137	60	35	28	14	14	14	8	20	17	6	24	25	18	13	9	11	10	11	10	10	5	0	0	0	0	0	0	0	0	0	0	0	0	7	7	0	0	0	0	0	0	0	0	0	0	0
0	637	581	102	48	33	28	8	11	11	5	0	3	23	23	17	12	12	10	3	0	0	0	0	0	0	0	0	0	0	0	0	0	0	0	0	0	0	0	0	0	0	0	0	0	0	0	0	0	0
40	887	423	46	39	20	11	17	8	0	0	0	3	5	0	8	11	13	5	1	0	0	0	0	0	0	0	0	0	0	0	0	0	0	0	0	0	0	0	0	0	0	0	0	0	0	0	0	0	0
198	1159	124	27	9	6	0	0	7	10	10	10	7	0	0	0	9	5	5	0	0	0	0	0	0	0	0	0	0	0	0	0	0	0	0	0	0	0	0	0	0	0	0	0	0	0	0	0	0	0
425	1038	0	0	0	0	0	0	0	0	0	0	0	0	0	0	0	0	0	0	0	0	0	0	0	0	0	0	0	0	0	0	0	0	0	0	0	0	0	0	0	0	0	0	0	0	0	0	0	0
709	748	0	0	0	0	0	0	0	0	0	0	0	0	0	0	0	0	0	0	0	0	0	0	0	0	0	0	0	0	0	0	0	0	0	0	0	0	0	0	0	0	0	0	0	0	0	0	0	0
1003	437	0	0	0	0	0	0	0	0	0	0	0	0	0	0	0	0	0	0	0	0	0	0	0	0	0	0	0	0	0	0	0	0	0	0	0	0	0	0	0	0	0	0	0	0	0	0	0	0
1062	311	0	0	0	0	0	0	0	0	0	0	0	0	0	0	0	0	0	0	0	0	0	0	0	0	0	0	0	0	0	0	0	0	0	0	0	0	0	0	0	0	0	0	0	0	0	0	0	0
1003	183	0	0	0	0	0	0	0	0	0	0	0	0	0	0	0	0	0	0	0	0	0	0	0	0	0	0	0	0	0	0	0	0	0	0	0	0	0	0	0	0	0	0	0	0	0	0	0	0
948	2	0	0	0	0	0	0	0	0	0	0	0	0	0	0	0	0	0	0	0	0	0	0	0	0	0	0	0	0	0	0	0	0	0	0	0	0	0	0	0	0	0	0	0	0	0	0	0	0
688	0	0	0	0	0	0	0	0	0	0	0	0	0	0	0	0	0	0	0	0	0	0	0	0	0	0	0	0	0	0	0	0	0	0	0	0	0	0	0	0	0	0	0	0	0	0	0	0	0
638	0	0	0	0	0	0	0	0	0	0	0	0	0	0	0	0	0	0	0	0	0	0	0	0	0	0	0	0	0	0	0	0	0	0	0	0	0	0	0	0	0	0	0	0	0	0	0	0	0
7	0	0	0	0	0	0	0	0	0	0	0	0	0	0	0	0	0	0	0	0	0	0	0	0	0	0	0	0	0	0	0	0	0	0	0	0	0	0	0	0	0	0	0	0	0	0	0	0	0
9	0	0	0	0	0	0	0	0	0	0	0	0	0	0	0	0	0	0	0	0	0	0	0	0	0	0	0	0	0	0	0	0	0	0	0	0	0	0	0	0	0	0	0	0	0	0	0	0	0
0	0	0	0	0	0	0	0	0	0	0	0	0	0	0	0	0	0	0	0	0	0	0	0	0	0	0	0	0	0	0	0	0	0	0	0	0	0	0	0	0	0	0	0	0	0	0	0	0	0
1	0	0	0	0	0	0	0	0	0	0	0	0	0	0	0	0	0	0	0	0	0	0	0	0	0	0	0	0	0	0	0	0	0	0	0	0	0	0	0	0	0	0	0	0	0	0	0	0	0
6	0	0	0	0	0	0	0	0	0	0	0	0	0	0	0	0	0	0	0	0	0	0	0	0	0	0	0	0	0	0	0	0	0	0	0	0	0	0	0	0	0	0	0	0	0	0	0	0	0
2	0	0	0	0	0	0	0	0	0	0	0	0	0	0	0	0	0	0	0	0	0	0	0	0	0	0	0	0	0	0	0	0	0	0	0	0	0	0	0	0	0	0	0	0	0	0	0	0	0
1	0	0	0	0	0	0	0	0	0	0	0	0	0	0	0	0	0	0	0	0	0	0	0	0	0	0	0	0	0	0	0	0	0	0	0	0	0	0	0	0	0	0	0	0	0	0	0	0	0
0	0	0	0	0	0	0	0	0	0	0	0	0	0	0	0	0	0	0	0	0	0	0	0	0	0	0	0	0	0	0	0	0	0	0	0	0	0	0	0	0	0	0	0	0	0	0	0	0	0
0	0	0	0	0	0	0	0	0	0	0	0	0	0	0	0	0	0	0	0	0	0	0	0	0	0	0	0	0	0	0	0	0	0	0	0	0	0	0	0	0	0	0	0	0	0	0	0	0	0
[truncated: 148 more columns]

## Sheet: Fig.2a_averageIV
	Average IV curve(high conductance)	Vbias (V)	I (nA)	Average IV curve(low conductance)	Vbias (V)	I (nA)
		-0.594	-621.014		-0.594	-145.167
		-0.583	-592.507		-0.583	-138.914
		-0.572	-563.765		-0.572	-134.751
		-0.561	-532.688		-0.561	-131.068
		-0.55	-503.412		-0.55	-126.317
		-0.539	-496.905		-0.539	-123.041
		-0.528	-472.443		-0.528	-120.398
		-0.517	-442.416		-0.517	-118.253
		-0.506	-413.656		-0.506	-115.086
		-0.495	-386.045		-0.495	-111.348
		-0.484	-360.787		-0.484	-108.109
		-0.473	-341.855		-0.473	-104.371
		-0.462	-323.774		-0.462	-101.204
		-0.451	-308.543		-0.451	-99.0317
		-0.44	-296.045		-0.44	-94.8326
		-0.429	-285.394		-0.429	-92.3167
		-0.418	-270.633		-0.418	-91.1403
		-0.407	-260.452		-0.407	-88.9593
		-0.396	-251.149		-0.396	-86.7783
		-0.385	-240.344		-0.385	-85.5747
		-0.374	-224.036		-0.374	-83.6199
		-0.363	-211.611		-0.363	-81.8914
		-0.352	-203.005		-0.352	-79.9819
		-0.341	-196.398		-0.341	-77.4842
		-0.33	-187.357		-0.33	-76.7602
		-0.319	-178.833		-0.319	-74.7873
		-0.308	-169.529		-0.308	-71.2489
		-0.297	-158.679		-0.297	-67.1222
		-0.286	-148.805		-0.286	-64.7692
		-0.275	-137.638		-0.275	-62.552
		-0.264	-126.995		-0.264	-58.1538
		-0.253	-119.439		-0.253	-54.6425
		-0.242	-110.081		-0.242	-52.3801
		-0.231	-101.448		-0.231	-49.0498
		-0.22	-91.1765		-0.22	-45.7195
		-0.209	-88.5339		-0.209	-42.7511
		-0.198	-83.1312		-0.198	-41.2127
		-0.187	-77.4299		-0.187	-38.7873
		-0.176	-68.2081		-0.176	-36.543
		-0.165	-61.6923		-0.165	-33.457
		-0.154	-54.6063		-0.154	-31.2127
		-0.143	-48.4706		-0.143	-28.7873
		-0.132	-43.4208		-0.132	-26.543
		-0.121	-38.2081		-0.121	-23.457
		-0.11	-32.8778		-0.11	-21.2127
		-0.099	-28.0905		-0.099	-18.7873
		-0.088	-23.8009		-0.088	-16.543
		-0.077	-19.9638		-0.077	-13.457
		-0.066	-16.5339		-0.066	-11.2127
		-0.055	-12.7602		-0.055	-8.78733
		-0.044	-8.50679		-0.044	-6.54299
		-0.033	-5.63801		-0.033	-3.45701
		-0.022	-1.9276		-0.022	-1.21267
		-0.011	1.46606		-0.011	1.21267
		0	5.47511		0	3.45701
		0.011	8.32579		0.011	6.54299
		0.022	10.9502		0.022	8.78733
		0.033	14.2805		0.033	11.2127
		0.044	16.543		0.044	13.457
		0.055	18.6697		0.055	16.543
		0.066	21.5928		0.066	18.7873
		0.077	24.2443		0.077	21.2127
		0.088	26.9412		0.088	23.457
		0.099	30		0.099	26.543
		0.11	32.3529		0.11	28.7873
		0.121	34.9321		0.121	31.2127
		0.132	38.6697		0.132	33.457
		0.143	41.7919		0.143	36.543
		0.154	45.2308		0.154	38.7873
		0.165	47.8281		0.165	41.2127
		0.176	51.1041		0.176	43.457
		0.187	55.1946		0.187	45.8371
		0.198	59.5566		0.198	48.6697
		0.209	64.3258		0.209	51.5928
		0.22	69.638		0.22	54.2443
		0.231	74.2443		0.231	56.9412
		0.242	78.8959		0.242	60
		0.253	81.5204		0.253	63.0588
		0.264	85.3394		0.264	65.0498
		0.275	92.8326		0.275	68.2896
		0.286	100.389		0.286	71.7104
		0.297	108.489		0.297	74.9502
		0.308	116.199		0.308	76.9412
		0.319	123.882		0.319	80
		0.33	132.516		0.33	83.0588
		0.341	141.665		0.341	85.0498
		0.352	152.217		0.352	88.2896
		0.363	162.29		0.363	91.7104
		0.374	172.679		0.374	94.9502
		0.385	182.796		0.385	96.9412
		0.396	191.348		0.396	100
		0.407	192.688		0.407	103.059
		0.418	209.701		0.418	105.756
		0.429	224.081		0.429	108.407
		0.44	232.57		0.44	111.33
		0.451	244.552		0.451	113.457
		0.462	254.281		0.462	115.719
		0.473	258.398		0.473	119.05
		0.484	275.014		0.484	122.38
		0.495	289.475		0.495	124.643
		0.506	310.208		0.506	128.154
		0.517	333.24		0.517	131.846
		0.528	359.303		0.528	135.357
		0.539	384.923		0.539	137.62
		0.55	407.71		0.55	139.538
		0.561	438.742		0.561	143.339
		0.572	473.602		0.572	147.186
		0.583	501.068		0.583	150.624
		0.594	528.054		0.594	154.588

## Sheet: Fig.2a_2Dhistogam
0	0	0	0	0	0	0	0	0	0	0	0	0	0	0	0	0	0	0	0	0	0	0	0	0	0	0	0	0	0	0	0	0	0	0	0	0	0	0	0	0	0	0	0	0	0	0	0	0	0
0	0	0	0	0	0	0	0	0	0	0	0	0	0	0	0	0	0	0	0	0	0	0	0	0	0	0	0	0	0	0	0	0	0	0	0	0	0	0	0	0	0	0	0	0	0	0	0	0	0
0	0	0	0	0	0	0	0	0	0	0	0	0	0	0	0	0	0	0	0	0	0	0	0	0	0	0	0	0	0	0	0	0	0	0	0	0	0	0	0	0	0	0	0	0	0	0	0	0	0
0	0	0	0	0	0	0	0	0	0	0	0	0	0	0	0	0	0	0	0	0	0	0	0	0	0	0	0	0	0	0	0	0	0	0	0	0	0	0	0	0	0	0	0	0	0	0	0	0	0
0	0	0	0	0	0	0	0	0	0	0	0	0	0	0	0	0	0	0	0	0	0	0	0	0	0	0	0	0	0	0	0	0	0	0	0	0	0	0	0	0	0	0	0	0	0	0	0	0	0
0	0	0	0	0	0	0	0	0	0	0	0	0	0	0	0	0	0	0	0	0	0	0	0	0	0	0	0	0	0	0	0	0	0	0	0	0	0	0	0	0	0	0	0	0	0	0	0	0	0
0	0	0	0	0	0	0	0	0	0	0	0	0	0	0	0	0	0	0	0	0	0	0	0	0	0	0	0	0	0	0	0	0	0	0	0	0	0	0	0	0	0	0	0	0	0	0	0	0	0
0	0	0	0	0	0	0	0	0	0	0	0	0	0	0	0	0	0	0	0	0	0	0	0	0	0	0	0	0	0	0	0	0	0	0	0	0	0	0	0	0	0	0	0	0	0	0	0	0	0
0	0	0	0	0	0	0	0	0	0	0	0	0	0	0	0	0	0	0	0	0	0	0	0	0	0	0	0	0	0	0	0	0	0	0	0	0	0	0	0	0	0	0	0	0	0	0	0	0	0
0	0	0	0	0	0	0	0	0	0	0	0	0	0	0	0	0	0	0	0	0	0	0	0	0	0	0	0	0	0	0	0	0	0	0	0	0	0	0	0	0	0	0	0	0	0	0	0	0	0
0	0	0	0	0	0	0	0	0	0	0	0	0	0	0	0	0	0	0	0	0	0	0	0	0	0	0	0	0	0	0	0	0	0	0	0	0	0	0	0	0	0	0	0	0	0	0	0	0	0
0	0	0	0	0	0	0	0	0	0	0	0	0	0	0	0	0	0	0	0	0	0	0	0	0	0	0	0	0	0	0	0	0	0	0	0	0	0	0	0	0	0	0	0	0	0	0	0	0	0
0	0	0	0	0	0	0	0	0	0	0	0	0	0	0	0	0	0	0	0	0	0	0	0	0	0	0	0	0	0	0	0	0	0	0	0	0	0	0	0	0	0	0	0	0	0	0	0	0	0
0	0	0	0	0	0	0	0	0	0	0	0	0	0	0	0	0	0	0	0	0	0	0	0	0	0	0	0	0	0	0	0	0	0	0	0	0	0	0	0	0	0	0	0	0	0	0	0	0	0
0	0	0	0	0	0	0	0	0	0	0	0	0	0	0	0	0	0	0	0	0	0	0	0	0	0	0	0	0	0	0	0	0	0	0	0	0	0	0	0	0	0	0	0	0	0	0	0	0	0
0	0	0	0	0	0	0	0	0	0	0	0	0	0	0	0	0	0	0	0	0	0	0	0	0	0	0	0	0	0	0	0	0	0	0	0	0	0	0	0	0	0	0	0	0	0	0	0	0	0
0	0	0	0	0	0	0	0	0	0	0	0	0	0	0	0	0	0	0	0	0	0	0	0	0	0	0	0	0	0	0	0	0	0	0	0	0	0	0	0	0	0	0	0	0	0	0	0	0	0
0	0	0	0	0	0	0	0	0	0	0	0	0	0	0	0	0	0	0	0	0	0	0	0	0	0	0	0	0	0	0	0	0	0	0	0	0	0	0	0	0	0	0	0	0	0	0	0	0	0
0	0	0	0	0	0	0	0	0	0	0	0	0	0	0	0	0	0	0	0	0	0	0	0	0	0	0	0	0	0	0	0	0	0	0	0	0	0	0	0	0	0	0	0	0	0	0	0	0	0
0	0	0	0	0	0	0	0	0	0	0	0	0	0	0	0	0	0	0	0	0	0	0	0	0	0	0	0	0	0	0	0	0	0	0	0	0	0	0	0	0	0	0	0	0	0	0	0	0	0
0	0	0	0	0	0	0	0	0	0	0	0	0	0	0	0	0	0	0	0	0	0	0	0	0	0	0	0	0	0	0	0	0	0	0	0	0	0	0	0	0	0	0	0	0	0	0	0	0	0
0	0	0	0	0	0	0	0	0	0	0	0	0	0	0	0	0	0	0	0	0	0	0	0	0	0	0	0	0	0	0	0	0	0	0	0	0	0	0	0	0	0	0	0	0	0	0	0	0	0
0	0	0	0	0	0	0	0	0	0	0	0	0	0	0	0	0	0	0	0	0	0	0	0	0	0	0	0	0	0	0	0	0	0	0	0	0	0	0	0	0	0	0	0	0	0	0	0	0	0
0	0	0	0	0	0	0	0	0	0	0	0	0	0	0	0	0	0	0	0	0	0	0	0	0	0	0	0	0	0	0	0	0	0	0	0	0	0	0	0	0	0	0	0	0	0	0	0	0	0
0	0	0	0	0	0	0	0	0	0	0	0	0	0	0	0	0	0	0	0	0	0	0	0	0	0	0	0	0	0	0	0	0	0	0	0	0	0	0	0	0	0	0	0	0	0	0	0	0	0
0	0	0	0	0	0	0	0	0	0	0	0	0	0	0	0	0	0	0	0	0	0	0	0	0	0	0	0	0	0	0	0	0	0	0	0	0	0	0	0	0	0	0	0	0	0	0	0	0	0
0	0	0	0	0	0	0	0	0	0	0	0	0	0	0	0	0	0	0	0	0	0	0	0	0	0	0	0	0	0	0	0	0	0	0	0	0	0	0	0	0	0	0	0	0	0	0	0	0	0
0	0	0	0	0	0	0	0	0	0	0	0	0	0	0	0	0	0	0	0	0	0	0	0	0	0	0	0	0	0	0	0	0	0	0	0	0	0	0	0	0	0	0	0	0	0	0	0	0	0
0	0	0	0	0	0	0	0	0	0	0	0	0	0	0	0	0	0	0	0	0	0	0	0	0	0	0	0	0	0	0	0	0	0	0	0	0	0	0	0	0	0	0	0	0	0	0	0	0	0
0	0	0	0	0	0	0	0	0	0	0	0	0	0	0	0	0	0	0	0	0	0	0	0	0	0	0	0	0	0	0	0	0	0	0	0	0	0	0	0	0	0	0	0	0	0	0	0	0	0
0	0	0	0	0	0	0	0	0	0	0	0	0	0	0	0	0	0	0	0	0	0	0	0	0	0	0	0	0	0	0	0	0	0	0	0	0	0	0	0	0	0	0	0	0	0	0	0	0	0
0	0	0	0	0	0	0	0	0	0	0	0	0	0	0	0	0	0	0	0	0	0	0	0	0	0	0	0	0	0	0	0	0	0	0	0	0	0	0	0	0	0	0	0	0	0	0	0	0	0
0	0	0	0	0	0	0	0	0	0	0	0	0	0	0	0	0	0	0	0	0	0	0	0	0	0	0	0	0	0	0	0	0	0	0	0	0	0	0	0	0	0	0	0	0	0	0	0	0	0
0	0	0	0	0	0	0	0	0	0	0	0	0	0	0	0	0	0	0	0	0	0	0	0	0	0	0	0	0	0	0	0	0	0	0	0	0	0	0	0	0	0	0	0	0	0	0	0	0	0
0	0	0	0	0	0	0	0	0	0	0	0	0	0	0	0	0	0	0	0	0	0	0	0	0	0	0	0	0	0	0	0	0	0	0	0	0	0	0	0	0	0	0	0	0	0	0	0	0	0
0	0	0	0	0	0	0	0	0	0	0	0	0	0	0	0	0	0	0	0	0	0	0	0	0	0	0	0	0	0	0	0	0	0	0	0	0	0	0	0	0	0	0	0	0	0	0	0	0	0
0	0	0	0	0	0	0	0	0	0	0	0	0	0	0	0	0	0	0	0	0	0	0	0	0	0	0	0	0	0	0	0	0	0	0	0	0	0	0	0	0	0	0	0	0	0	0	0	0	0
0	0	0	0	0	0	0	0	0	0	0	0	0	0	0	0	0	0	0	0	0	0	0	0	0	0	0	0	0	0	0	0	0	0	0	0	0	0	0	0	0	0	0	0	0	0	0	0	0	0
0	0	0	0	0	0	0	0	0	0	0	0	0	0	0	0	0	0	0	0	0	0	0	0	0	0	0	0	0	0	0	0	0	0	0	0	0	0	0	0	0	0	0	0	0	0	0	0	0	0
0	0	0	0	0	0	0	0	0	0	0	0	0	0	0	0	0	0	0	0	0	0	0	0	0	0	0	0	0	0	0	0	0	0	0	0	0	0	0	0	0	0	0	0	0	0	0	0	0	0
0	0	0	0	0	0	0	0	0	0	0	0	0	0	0	0	0	0	0	0	0	0	0	0	0	0	0	0	0	0	0	0	0	0	0	0	0	0	0	0	0	0	0	0	0	0	0	0	0	0
0	0	0	0	0	0	0	0	0	0	0	0	0	0	0	0	0	0	0	0	0	0	0	0	0	0	0	0	0	0	0	0	0	0	0	0	0	0	0	0	0	0	0	0	0	0	0	0	0	0
0	0	0	0	0	0	0	0	0	0	0	0	0	0	0	0	0	0	0	0	0	0	0	0	0	0	0	0	0	0	0	0	0	0	0	0	0	0	0	0	0	0	0	0	0	0	0	0	0	0
0	0	0	0	0	0	0	0	0	0	0	0	0	0	0	0	0	0	0	0	0	0	0	0	0	0	0	0	0	0	0	0	0	0	0	0	0	0	0	0	0	0	0	0	0	0	0	0	0	0
0	0	0	0	0	0	0	0	0	0	0	0	0	0	0	0	0	0	0	0	0	0	0	0	0	0	0	0	0	0	0	0	0	0	0	0	0	0	0	0	0	0	0	0	0	0	0	0	0	0
0	0	0	0	0	0	0	0	0	0	0	0	0	0	0	0	0	0	0	0	0	0	0	0	0	0	0	0	0	0	0	0	0	0	0	0	0	0	0	0	0	0	0	0	0	0	0	0	0	0
0	0	0	0	0	0	0	0	0	0	0	0	0	0	0	0	0	0	0	0	0	0	0	0	0	0	0	0	0	0	0	0	0	0	0	0	0	0	0	0	0	0	0	0	0	0	0	0	0	0
0	0	0	0	0	0	0	0	0	0	0	0	0	0	0	0	0	0	0	0	0	0	0	0	0	0	0	0	0	0	0	0	0	0	0	0	0	0	0	0	0	0	0	0	0	0	0	0	0	0
0	0	0	0	0	0	0	0	0	0	0	0	0	0	0	0	0	0	0	0	0	0	0	0	0	0	0	0	0	0	0	0	0	0	0	0	0	0	0	0	0	0	0	0	0	0	0	0	0	0
0	0	0	0	0	0	0	0	0	0	0	0	0	0	0	0	0	0	0	0	0	0	0	0	0	0	0	0	0	0	0	0	0	0	0	0	0	0	0	0	0	0	0	0	0	0	0	0	0	0
0	0	0	0	0	0	0	0	0	0	0	0	0	0	0	0	0	0	0	0	0	0	0	0	0	0	0	0	0	0	0	0	0	0	0	0	0	0	0	0	0	0	0	0	0	0	0	0	0	0
0	0	0	0	0	0	0	0	0	0	0	0	0	0	0	0	0	0	0	0	0	0	0	0	0	0	0	0	0	0	0	0	0	0	0	0	0	0	0	0	0	0	0	0	0	0	0	0	0	0
0	0	0	0	0	0	0	0	0	0	0	0	0	0	0	0	0	0	0	0	0	0	0	0	0	0	0	0	0	0	0	0	0	0	0	0	0	0	0	0	0	0	0	0	0	0	0	0	0	0
0	0	0	0	0	0	0	0	0	0	0	0	0	0	0	0	0	0	0	0	0	0	0	0	0	0	0	0	0	0	0	0	0	0	0	0	0	0	0	0	0	0	0	0	0	0	0	0	0	0
0	0	0	0	0	0	0	0	0	0	0	0	0	0	0	0	0	0	0	0	0	0	0	0	0	0	0	0	0	0	0	0	0	0	0	0	0	0	0	0	0	0	0	0	0	0	0	0	0	0
0	0	0	0	0	0	0	0	0	0	0	0	0	0	0	0	0	0	0	0	0	0	0	0	0	0	0	0	0	0	0	0	0	0	0	0	0	0	0	0	0	0	0	0	0	0	0	0	0	0
0	0	0	0	0	0	0	0	0	0	0	0	0	0	0	0	0	0	0	0	0	0	0	0	0	0	0	0	0	0	0	0	0	0	0	0	0	0	0	0	0	0	0	0	0	0	0	0	0	0
0	0	0	0	0	0	0	0	0	0	0	0	0	0	0	0	0	0	0	0	0	0	0	0	0	0	0	0	0	0	0	0	0	0	0	0	0	0	0	0	0	0	0	0	0	0	0	0	0	0
0	0	0	0	0	0	0	0	0	0	0	0	0	0	0	0	0	0	0	0	0	0	0	0	0	0	0	0	0	0	0	0	0	0	0	0	0	0	0	0	0	0	0	0	0	0	0	0	0	0
0	0	0	0	0	0	0	0	0	0	0	0	0	0	0	0	0	0	0	0	0	0	0	0	0	0	0	0	0	0	0	0	0	0	0	0	0	0	0	0	0	0	0	0	0	0	0	0	0	0
0	0	0	0	0	0	0	0	0	0	0	0	0	0	0	0	0	0	0	0	0	0	0	0	0	0	0	0	0	0	0	0	0	0	0	0	0	0	0	0	0	0	0	0	0	0	0	0	0	0
0	0	0	0	0	0	0	0	0	0	0	0	0	0	0	0	0	0	0	0	0	0	0	0	0	0	0	0	0	0	0	0	0	0	0	0	0	0	0	0	0	0	0	0	0	0	0	0	0	0
0	0	0	0	0	0	0	0	0	0	0	0	0	0	0	0	0	0	0	0	0	0	0	0	0	0	0	0	0	0	0	0	0	0	0	0	0	0	0	0	0	0	0	0	0	0	0	0	0	0
0	0	0	0	0	0	0	0	0	0	0	0	0	0	0	0	0	0	0	0	0	0	0	0	0	0	0	0	0	0	0	0	0	0	0	0	0	0	0	0	0	0	0	0	0	0	0	0	0	0
0	0	0	0	0	0	0	0	0	0	0	0	0	0	0	0	0	0	0	0	0	0	0	0	0	0	0	0	0	0	0	0	0	0	0	0	0	0	0	0	0	0	0	0	0	0	0	0	0	0
0	0	0	0	0	0	0	0	0	0	0	0	0	0	0	0	0	0	0	0	0	0	0	0	0	0	0	0	0	0	0	0	0	0	0	0	0	0	0	0	0	0	0	0	0	0	0	0	0	0
0	0	0	0	0	0	0	0	0	0	0	0	0	0	0	0	0	0	0	0	0	0	0	0	0	0	0	0	0	0	0	0	0	0	0	0	0	0	0	0	0	0	0	0	0	0	0	0	0	0
0	0	0	0	0	0	0	0	0	0	0	0	0	0	0	0	0	0	0	0	0	0	0	0	0	0	0	0	0	0	0	0	0	0	0	0	0	0	0	0	0	0	0	0	0	0	0	0	0	0
0	0	0	0	0	0	0	0	0	0	0	0	0	0	0	0	0	0	0	0	0	0	0	0	0	0	0	0	0	0	0	0	0	0	0	0	0	0	0	0	0	0	0	0	0	0	0	0	0	0
0	0	0	0	0	0	0	0	0	0	0	0	0	0	0	0	0	0	0	0	0	0	0	0	0	0	0	0	0	0	0	0	0	0	0	0	0	0	0	0	0	0	0	0	0	0	0	0	0	0
0	0	0	0	0	0	0	0	0	0	0	0	0	0	0	0	0	0	0	0	0	0	0	0	0	0	0	0	0	0	0	0	0	0	0	0	0	0	0	0	0	0	0	0	0	0	0	0	0	0
0	0	0	0	0	0	0	0	0	0	0	0	0	0	0	0	0	0	0	0	0	0	0	0	0	0	0	0	0	0	0	0	0	0	0	0	0	0	0	0	0	0	0	0	0	0	0	0	0	0
0	0	0	0	0	0	0	0	0	0	0	0	0	0	0	0	0	0	0	0	0	0	0	0	0	0	0	0	0	0	0	0	0	0	0	0	0	0	0	0	0	0	0	0	0	0	0	0	0	0
0	0	0	0	0	0	0	0	0	0	0	0	0	0	0	0	0	0	0	0	0	0	0	0	0	0	0	0	0	0	0	0	0	0	0	0	0	0	0	0	0	0	0	0	0	0	0	0	0	0
0	0	0	0	0	0	0	0	0	0	0	0	0	0	0	0	0	0	0	0	0	0	0	0	0	0	0	0	0	0	0	0	0	0	0	0	0	0	0	0	0	0	0	0	0	0	0	0	0	0
0	0	0	0	0	0	0	0	0	0	0	0	0	0	0	0	0	0	0	0	0	0	0	0	0	0	0	0	0	0	0	0	0	0	0	0	0	0	0	0	0	0	0	0	0	0	0	0	0	0
0	0	0	0	0	0	0	0	0	0	0	0	0	0	0	0	0	0	0	0	0	0	0	0	0	0	0	0	0	0	0	0	0	0	0	0	0	0	0	0	0	0	0	0	0	0	0	0	0	0
0	0	0	0	0	0	0	0	0	0	0	0	0	0	0	0	0	0	0	0	0	0	0	0	0	0	0	0	0	0	0	0	0	0	0	0	0	0	0	0	0	0	0	0	0	0	0	0	0	0
0	0	0	0	0	0	0	0	0	0	0	0	0	0	0	0	0	0	0	0	0	0	0	0	0	0	0	0	0	0	0	0	0	0	0	0	0	0	0	0	0	0	0	0	0	0	0	0	0	0
0	0	0	0	0	0	0	0	0	0	0	0	0	0	0	0	0	0	0	0	0	0	0	0	0	0	0	0	0	0	0	0	0	0	0	0	0	0	0	0	0	0	0	0	0	0	0	0	0	0
0	0	0	0	0	0	0	0	0	0	0	0	0	0	0	0	0	0	0	0	0	0	0	0	0	0	0	0	0	0	0	0	0	0	0	0	0	0	0	0	0	0	0	0	0	0	0	0	0	0
0	0	0	0	0	0	0	0	0	0	0	0	0	0	0	0	0	0	0	0	0	0	0	0	0	0	0	0	0	0	0	0	0	0	0	0	0	0	0	0	0	0	0	0	0	0	0	0	0	0
0	0	0	0	0	0	0	0	0	0	0	0	0	0	0	0	0	0	0	0	0	0	0	0	0	0	0	0	0	0	0	0	0	0	0	0	0	0	0	0	0	0	0	0	0	0	0	0	0	1
0	0	0	0	0	0	0	0	0	0	0	0	0	0	0	0	0	0	0	0	0	0	0	0	0	0	0	0	0	0	0	0	0	0	0	0	0	0	0	0	0	0	0	0	0	0	0	0	0	0
0	0	0	0	0	0	0	0	0	0	0	0	0	0	0	0	0	0	0	0	0	0	0	0	0	0	0	0	0	0	0	0	0	0	0	0	0	0	0	0	0	0	0	0	0	0	0	0	0	0
0	0	0	0	0	0	0	0	0	0	0	0	0	0	0	0	0	0	0	0	0	0	0	0	0	0	0	0	0	0	0	0	0	0	0	0	0	0	0	0	0	0	0	0	0	0	0	0	0	0
0	0	0	0	0	0	0	0	0	0	0	0	0	0	0	0	0	0	0	0	0	0	0	0	0	0	0	0	0	0	0	0	0	0	0	0	0	0	0	0	0	0	0	0	0	0	0	0	0	0
0	0	0	0	0	0	0	0	0	0	0	0	0	0	0	0	0	0	0	0	0	0	0	0	0	0	0	0	0	0	0	0	0	0	0	0	0	0	0	0	0	0	0	0	0	0	0	0	1	0
0	0	0	0	0	0	0	0	0	0	0	0	0	0	0	0	0	0	0	0	0	0	0	0	0	0	0	0	1	3	3	3	3	3	3	0	0	0	0	0	1	0	1	3	2	3	3	3	1	0
0	0	0	0	0	0	0	0	0	0	0	0	0	0	0	0	0	0	0	0	0	0	0	0	0	0	3	3	2	0	0	0	0	0	0	2	0	1	2	3	2	3	2	0	1	0	0	0	0	0
0	0	0	0	0	0	0	0	0	0	0	0	0	0	0	0	0	0	0	0	0	0	0	0	0	1	0	0	0	0	0	0	0	0	0	1	3	2	1	0	0	0	0	0	0	0	0	0	1	0
0	0	0	0	0	0	0	0	0	0	0	0	0	0	0	0	0	0	0	0	0	0	0	0	0	1	0	0	0	0	0	0	0	0	0	0	0	0	0	0	0	0	0	0	0	0	0	0	0	0
0	0	0	0	0	0	0	0	0	0	0	0	0	0	0	0	0	0	0	0	0	0	0	0	1	1	0	0	0	0	0	0	0	0	0	0	0	0	0	0	0	0	0	0	0	0	0	0	0	0
0	0	0	0	0	0	0	0	0	0	0	0	0	0	0	0	0	0	0	3	3	0	0	1	3	0	0	0	0	0	0	0	0	0	0	0	0	0	0	0	0	0	0	0	0	0	0	0	0	0
0	0	0	0	0	0	0	0	0	0	0	0	0	0	0	0	3	3	3	0	0	3	3	2	0	0	0	0	0	0	0	0	0	0	0	0	0	0	0	0	0	0	0	0	0	0	0	0	0	0
0	0	0	0	0	0	1	2	2	2	3	3	3	2	1	3	0	0	0	0	0	0	0	0	0	0	0	0	0	0	0	0	0	0	0	0	0	0	0	0	0	0	0	0	0	0	0	0	0	0
0	0	0	0	3	2	2	1	1	1	0	0	0	1	2	0	0	0	0	0	0	0	0	0	0	0	0	0	0	0	0	0	0	0	0	0	0	0	0	0	0	0	0	0	0	0	0	0	0	0
0	3	3	3	0	1	0	0	0	0	0	0	0	0	0	0	0	0	0	0	0	0	0	0	0	0	0	0	0	0	0	0	0	0	0	0	0	0	0	0	0	0	0	0	0	0	0	0	3	1
1	0	0	0	0	0	0	0	0	0	0	0	0	0	0	0	0	0	0	0	0	0	0	0	0	0	0	0	0	0	0	0	0	0	0	0	0	0	2	1	3	3	3	3	3	3	3	3	0	2
0	0	0	0	0	0	0	0	0	0	0	0	0	0	0	0	0	0	0	0	0	0	0	0	0	0	1	3	3	3	3	3	3	3	3	3	3	3	3	3	3	3	2	0	1	0	0	1	5	9
1	0	0	0	0	0	0	0	0	0	0	0	0	1	3	3	3	3	3	3	3	3	3	3	4	3	2	0	0	0	0	0	0	1	2	0	1	3	2	4	2	5	7	11	16	16	19	17	20	24
1	0	0	0	0	1	0	3	3	3	3	3	3	2	0	0	0	0	0	0	0	0	0	0	0	0	0	4	4	2	3	3	4	6	9	14	12	7	9	17	16	15	17	17	15	29	33	42	52	56
0	2	3	3	3	2	3	0	0	0	0	0	0	0	0	0	0	0	0	2	0	3	3	4	4	4	5	7	2	6	8	11	9	15	12	17	17	20	25	14	27	34	52	60	64	71	92	97	104	138
3	1	0	0	0	0	0	1	0	0	0	0	0	1	3	3	3	4	4	5	9	9	10	9	9	9	7	4	19	19	16	16	25	18	25	23	27	40	44	64	74	98	100	113	118	126	146	175	201	237
0	0	0	0	0	2	3	1	0	2	2	5	3	4	5	6	8	8	8	6	4	1	7	8	21	24	25	30	20	23	30	31	32	50	68	76	103	111	116	118	138	149	161	190	219	243	269	317	336	348
0	0	0	5	4	5	6	7	9	5	7	7	8	7	9	8	7	6	8	14	13	18	20	23	49	35	32	38	48	57	78	92	102	95	105	133	131	142	160	197	201	237	272	264	310	339	363	352	410	441
4	5	6	3	4	2	1	3	3	8	4	8	9	17	11	21	22	29	32	28	38	42	52	43	68	61	67	81	99	108	107	111	125	136	143	166	185	200	234	246	248	264	274	321	378	409	448	483	469	491
3	1	1	7	8	10	12	12	13	16	20	13	15	19	25	30	35	36	41	52	58	57	67	75	108	79	103	120	129	129	145	162	193	200	220	230	259	264	284	314	362	370	361	439	401	416	413	427	449	477
7	10	14	12	18	13	9	9	17	16	20	29	39	31	51	45	59	67	76	72	82	102	82	114	176	144	166	158	155	198	217	236	243	274	282	288	280	342	369	353	353	384	449	417	427	412	428	455	504	472
10	16	21	23	17	22	30	41	42	53	58	58	65	78	71	86	95	96	104	127	126	138	161	160	204	193	179	167	199	226	236	260	268	312	306	332	333	358	334	353	395	413	408	400	419	445	424	412	373	354
30	38	31	41	36	50	69	75	80	77	81	102	109	118	105	129	127	122	137	146	155	154	167	167	248	173	207	234	268	247	267	278	295	276	293	323	359	330	350	389	376	376	357	367	362	352	336	325	280	232
53	53	47	56	77	81	75	75	91	94	107	117	120	118	129	115	107	142	155	163	180	176	193	220	268	245	245	283	272	283	291	277	305	348	367	376	367	369	394	353	354	326	321	333	292	269	241	207	179	192
56	55	72	74	67	94	104	97	121	142	112	125	117	122	124	132	154	168	178	183	203	191	201	222	352	254	283	279	318	328	324	340	348	318	324	337	335	336	311	340	325	307	280	245	226	183	176	168	167	137
64	76	91	87	102	93	115	116	103	105	127	130	134	121	169	191	218	209	196	198	202	253	268	283	365	292	317	296	285	285	332	338	318	336	323	335	315	300	304	268	245	209	192	140	146	159	154	127	106	140
98	109	111	115	132	105	98	120	119	137	147	139	196	214	223	201	223	212	213	235	252	267	285	263	384	290	262	284	277	297	291	276	267	239	264	287	225	230	211	214	168	138	114	138	130	111	109	110	95	90
112	112	112	122	111	120	112	145	149	146	169	199	193	198	188	252	214	229	226	248	269	289	260	258	314	242	253	264	265	276	231	224	238	246	238	233	231	176	139	117	116	123	127	108	114	101	94	94	115	88
120	117	135	134	139	150	181	183	201	189	183	181	182	212	209	197	199	213	271	266	247	215	245	238	359	242	243	233	239	219	212	229	211	227	196	178	145	123	106	92	91	97	113	101	80	79	67	72	83	80
129	136	146	158	173	200	195	191	161	169	204	208	215	218	207	204	226	258	231	233	217	222	218	265	291	231	213	208	201	209	217	202	183	148	128	117	82	84	92	69	102	111	107	94	81	81	77	78	76	78
121	134	140	148	192	200	190	177	185	205	209	210	191	182	199	203	206	210	216	184	194	217	227	191	246	222	198	192	192	179	178	163	144	124	96	95	74	91	99	121	90	89	67	57	52	75	87	69	59	57
157	156	161	182	170	179	166	184	204	193	202	194	221	197	220	208	204	191	176	211	205	190	178	173	221	184	195	190	158	154	123	108	87	80	77	67	86	85	89	85	84	63	54	45	67	59	54	62	57	66
161	187	185	200	183	171	160	183	209	222	200	184	191	216	171	210	218	209	203	199	170	183	171	167	224	150	142	141	137	107	98	78	78	58	82	91	83	94	82	51	58	44	44	59	68	72	45	58	62	76
189	183	189	170	163	152	198	186	157	187	170	205	170	174	206	199	183	171	183	166	196	155	146	153	171	132	117	102	98	79	64	73	59	66	61	73	68	61	49	48	41	31	39	72	58	51	71	61	75	63
188	176	172	145	169	167	183	182	205	166	182	178	186	175	181	176	168	171	169	162	144	144	129	126	146	93	92	79	57	59	57	51	70	78	70	74	57	53	31	41	44	50	61	45	60	52	56	52	70	87
169	156	159	191	188	190	189	172	170	174	172	158	165	181	179	144	152	138	145	138	141	121	115	106	120	89	63	73	54	49	50	54	64	61	52	62	41	38	49	32	49	61	51	55	43	55	41	65	70	66
130	193	171	191	183	177	170	172	163	138	141	144	150	157	132	120	139	143	108	107	108	95	119	85	89	72	71	40	54	52	47	64	65	46	48	60	49	44	40	38	48	47	52	39	46	40	59	59	55	86
174	160	167	150	129	152	160	135	119	144	137	146	143	124	135	115	114	97	104	91	71	94	59	77	66	58	54	54	56	52	55	47	39	45	48	37	47	45	42	60	39	45	44	61	44	56	70	50	75	68
166	143	137	115	135	137	136	128	114	137	140	109	104	104	104	108	89	91	63	62	78	71	78	49	82	45	50	51	45	48	47	36	35	40	39	39	30	30	35	47	34	67	50	40	42	58	49	67	74	64
117	102	121	141	142	128	94	118	130	115	106	121	95	97	97	92	73	87	78	83	58	56	49	58	74	45	43	57	51	39	31	49	44	43	39	42	26	36	44	36	50	47	53	45	64	62	50	75	70	69
129	128	118	116	107	112	103	107	102	105	104	93	105	103	79	69	74	56	57	62	59	55	38	58	67	49	44	38	28	45	64	40	25	34	30	38	33	35	40	49	43	37	37	39	38	48	60	65	71	75
109	104	113	120	106	110	111	91	124	103	92	76	84	71	58	54	58	55	78	49	60	47	57	41	45	38	40	38	44	42	36	26	34	17	27	24	37	29	36	33	42	27	33	41	55	57	62	76	52	63
100	131	111	98	100	104	97	99	94	88	76	81	60	71	73	66	55	59	50	52	27	52	33	43	38	27	45	41	32	28	30	40	25	28	24	36	30	39	35	41	37	34	47	48	50	55	73	51	61	87
116	81	99	76	69	79	75	86	77	73	78	65	67	65	53	54	51	35	42	38	51	31	40	30	45	48	42	37	43	43	26	24	23	17	32	40	39	28	31	32	30	38	44	51	57	67	57	59	75	85
91	81	91	80	90	75	69	69	58	64	57	58	45	43	45	44	50	53	40	34	36	51	48	39	42	31	31	31	33	29	21	29	31	37	35	30	33	38	34	32	34	36	55	64	65	63	59	61	72	85
95	86	73	91	75	71	70	63	61	48	50	41	45	46	49	53	41	48	44	45	42	31	24	32	39	41	31	30	23	19	25	27	25	34	25	40	34	35	43	27	28	41	51	45	59	50	68	52	68	98
64	70	70	70	76	48	54	64	55	43	49	45	39	36	33	37	43	32	39	42	40	28	25	23	41	33	35	20	21	22	22	27	28	23	33	38	28	27	33	23	38	52	62	61	67	69	56	80	94	79
64	73	64	57	45	51	52	48	36	32	21	32	35	34	37	39	46	36	27	28	33	29	26	24	29	26	18	28	32	31	30	30	16	27	34	38	24	23	17	26	34	54	44	44	57	39	68	94	116	86
69	58	49	49	56	66	55	30	24	31	45	41	44	33	33	34	37	21	30	23	26	25	46	34	25	18	19	19	31	27	29	18	33	48	34	33	30	34	19	49	54	46	38	67	41	54	72	100	74	83
60	59	53	33	49	32	39	36	37	33	36	40	33	36	34	29	15	30	20	32	26	41	22	30	31	20	22	32	20	15	21	27	33	32	27	27	37	26	54	46	50	55	45	49	46	64	70	67	72	69
53	54	53	57	36	39	32	37	33	39	32	29	36	36	32	32	19	23	35	37	35	23	17	20	28	18	25	22	18	18	13	31	32	24	22	27	21	40	34	36	63	41	63	46	58	63	68	74	65	88
50	29	33	38	46	37	44	50	49	42	34	26	26	20	22	30	30	30	29	24	22	14	23	23	19	16	22	23	16	21	33	34	28	18	15	27	25	29	31	46	42	42	45	45	55	66	76	61	92	81
33	55	55	44	35	34	42	24	34	28	31	38	32	23	31	34	29	37	25	29	21	18	20	19	29	25	20	18	16	23	23	14	21	18	18	28	26	31	42	53	55	39	34	55	62	55	67	69	72	67
36	40	50	40	39	30	18	32	37	28	27	30	29	33	25	22	32	17	26	15	10	21	25	20	20	22	17	21	20	23	25	23	24	19	19	23	34	43	40	42	28	43	46	55	51	73	85	99	86	73
37	42	31	32	27	37	31	37	31	28	23	30	29	38	22	25	25	22	17	11	21	14	15	25	31	20	16	16	15	30	27	22	13	14	20	42	29	38	38	43	53	51	60	55	60	67	72	77	61	58
38	32	31	29	38	32	26	29	21	31	33	29	31	26	42	30	27	21	20	15	18	13	18	21	27	16	25	15	23	22	27	23	15	18	19	30	43	34	47	48	35	34	50	56	64	73	95	81	79	67
37	36	22	38	24	27	32	24	21	32	26	29	27	20	10	18	20	21	18	24	19	20	22	15	25	20	19	20	32	16	18	13	23	15	23	37	39	28	40	41	36	54	48	56	61	75	81	78	53	75
33	34	22	37	28	21	31	22	37	29	32	23	27	21	32	27	23	15	19	15	17	30	15	15	16	18	22	23	16	19	17	11	22	22	25	59	29	40	40	38	35	33	50	64	62	85	84	57	70	71
31	19	32	26	24	30	23	21	24	32	26	29	12	18	27	22	13	26	15	16	19	21	16	13	18	18	16	17	20	17	11	16	12	23	45	43	31	48	45	36	26	44	61	64	92	88	59	58	69	65
26	26	25	22	16	16	28	35	23	22	28	17	29	24	24	10	11	16	15	20	16	20	23	20	22	18	20	17	22	15	17	16	19	30	33	40	30	38	45	38	44	54	60	61	74	65	72	65	74	83
15	37	25	15	20	25	25	25	20	25	16	23	18	23	14	14	18	10	18	22	23	13	15	18	17	12	13	15	17	19	21	22	22	34	20	38	43	45	34	32	42	66	62	72	68	69	55	53	53	62
26	28	22	12	15	27	24	16	24	24	28	32	27	17	8	11	13	17	13	19	16	15	5	11	16	16	10	13	19	13	10	23	25	32	26	34	39	41	29	38	56	66	67	72	62	63	50	57	55	59
25	17	21	16	31	20	18	20	18	18	25	13	20	9	9	25	21	14	17	12	20	16	13	14	19	21	8	29	11	16	13	33	38	26	47	41	46	22	37	53	72	58	81	76	77	72	47	51	57	80
27	18	14	32	26	18	19	27	25	22	19	10	14	10	8	20	20	18	20	12	7	14	10	14	19	13	21	14	16	15	27	28	35	43	20	47	44	27	38	47	49	60	74	73	83	45	59	57	70	65
23	16	30	26	26	18	22	10	23	29	17	6	7	9	14	21	17	9	11	15	12	5	23	16	18	16	25	13	16	17	22	22	40	23	33	52	29	41	45	57	48	87	59	57	46	49	43	55	63	56
21	22	20	21	22	19	18	19	19	21	11	12	8	12	22	7	11	9	11	10	10	9	14	11	12	9	12	19	16	19	22	32	31	22	40	49	23	42	41	41	58	69	54	47	49	46	64	61	62	62
19	12	19	11	11	24	14	20	20	16	6	12	8	17	28	21	5	17	18	13	8	15	8	16	13	24	16	17	16	17	24	29	26	30	37	43	32	47	44	45	86	59	44	47	57	41	53	67	56	71
17	24	9	20	17	16	14	20	15	9	13	22	11	13	22	9	2	15	8	11	14	15	8	8	19	11	15	11	10	18	33	24	15	39	34	35	39	34	51	65	58	47	44	51	56	71	64	61	49	65
18	18	11	14	14	14	15	27	13	10	6	13	18	19	10	8	10	11	6	7	14	8	8	10	19	9	13	8	13	31	31	28	25	34	33	40	38	46	52	42	59	55	48	58	41	57	72	59	56	65
12	23	23	14	8	16	18	12	10	5	11	15	15	15	7	6	14	8	10	16	6	6	11	15	10	10	10	9	21	33	29	21	35	31	34	58	56	46	39	58	55	54	62	67	57	56	54	56	66	51
15	15	20	15	13	16	17	11	12	6	13	18	17	14	7	5	11	15	12	8	8	9	11	13	11	6	15	15	33	26	25	25	41	40	22	43	34	54	58	55	49	41	55	64	43	57	41	52	54	69
19	14	13	7	16	21	21	7	7	5	17	15	19	10	5	5	11	9	14	8	13	13	16	8	9	12	16	18	17	21	18	27	38	37	36	57	40	41	46	63	51	40	61	47	54	45	50	66	61	61
16	15	18	25	25	17	19	6	5	11	19	1	11	11	11	13	12	15	9	6	9	17	17	10	13	17	15	22	24	19	21	28	33	29	36	54	38	44	57	57	39	41	59	34	59	58	41	60	65	59
18	15	14	14	16	17	12	5	8	16	12	9	12	9	5	11	5	13	3	8	14	17	17	8	19	16	19	27	21	27	23	40	26	25	33	42	37	54	48	44	40	55	47	51	53	39	57	50	66	59
26	17	19	25	17	15	11	14	14	19	13	16	9	6	7	4	9	5	11	8	10	10	6	13	13	18	19	17	19	17	23	31	25	22	28	40	48	52	50	49	47	52	46	44	37	49	48	63	67	49
12	14	18	12	10	16	12	14	21	14	13	13	4	8	7	9	12	9	5	11	11	12	9	16	11	28	15	22	27	27	23	29	28	24	23	44	42	41	49	41	50	50	50	43	47	53	53	55	55	46
18	10	9	12	14	6	10	13	12	15	7	11	9	7	5	11	8	6	11	16	17	9	9	11	13	16	19	22	23	25	23	32	25	28	27	50	40	43	55	50	52	46	46	48	55	50	60	58	58	54
11	15	14	9	11	8	13	18	9	10	2	8	7	3	9	11	6	6	13	7	7	8	14	14	17	14	26	28	31	22	46	26	25	37	33	59	51	36	35	55	45	41	50	50	46	50	54	46	43	54
10	9	13	16	13	7	7	14	14	8	10	2	9	8	5	11	13	10	18	11	11	15	16	12	20	18	17	21	25	25	25	20	21	28	41	52	46	48	43	53	49	38	46	40	53	59	44	49	50	48
12	11	10	10	12	12	16	10	4	7	13	4	5	4	6	9	6	20	11	9	14	14	14	14	20	15	11	23	23	36	27	23	27	32	30	72	56	56	56	43	39	62	38	47	57	59	57	53	47	41
6	7	12	9	9	7	10	10	8	6	6	6	6	9	13	6	9	11	10	14	9	11	11	18	23	23	18	16	18	39	27	19	31	32	39	54	42	44	47	38	51	57	37	48	62	49	50	40	42	58
10	10	7	12	10	14	8	7	10	11	12	13	11	13	12	10	10	14	13	17	12	13	24	26	28	25	26	16	28	32	26	34	28	33	55	72	43	55	52	49	50	52	47	54	68	51	46	58	47	59
11	16	6	5	10	12	8	8	14	7	4	8	3	5	19	12	14	12	7	12	11	8	12	23	18	16	26	29	27	26	22	24	29	49	51	53	46	43	39	38	62	45	41	54	36	49	52	46	51	52
8	8	10	14	11	9	6	10	6	12	8	8	4	14	13	9	11	12	10	11	7	8	17	27	20	18	20	24	25	36	31	33	31	40	61	61	44	53	42	45	46	48	48	55	41	40	54	52	37	43
5	7	14	10	9	11	4	10	9	5	4	9	11	14	6	8	14	6	12	17	8	16	14	13	6	25	16	20	37	21	22	17	23	44	31	58	57	43	25	56	54	39	57	50	43	38	41	37	48	48
7	12	8	5	13	8	11	6	5	7	10	11	6	6	6	10	13	6	18	11	13	12	24	12	12	20	27	19	24	26	25	24	45	37	33	50	40	30	46	56	29	37	56	47	41	47	48	32	53	35
9	11	14	12	11	8	10	7	7	4	11	8	9	10	4	8	13	10	12	9	20	14	18	15	23	20	20	25	28	21	31	32	44	27	32	61	34	33	38	44	53	45	42	36	44	56	34	42	49	36
16	15	14	6	9	17	14	9	9	15	13	7	10	9	16	16	18	10	14	11	16	22	17	14	22	25	31	27	29	22	28	34	38	40	43	60	31	37	50	58	46	49	38	50	45	51	53	55	59	27
14	9	14	13	8	10	9	6	6	5	6	8	13	12	14	14	8	8	13	14	19	28	19	12	30	22	21	26	26	25	28	36	31	33	32	67	41	36	52	48	58	45	54	29	40	44	38	58	40	45
10	12	13	11	14	9	5	6	10	5	3	8	11	8	10	14	10	12	8	11	9	18	10	19	14	25	20	27	28	23	24	41	45	41	36	50	33	41	53	43	42	36	30	41	45	28	42	46	40	31
11	12	8	12	14	6	4	6	12	5	5	6	8	12	2	19	9	15	10	10	11	14	12	14	32	20	22	29	21	26	22	41	28	41	43	61	29	39	42	35	24	33	44	31	34	38	58	60	39	40
11	4	5	6	7	6	8	10	7	6	3	5	2	11	13	8	7	11	9	12	14	8	11	25	21	27	22	30	19	19	32	35	31	38	40	42	37	38	50	34	38	37	41	44	32	35	56	49	28	45
14	10	9	4	8	2	4	5	4	4	6	7	11	6	11	9	7	10	11	11	15	8	13	18	17	23	23	23	21	20	39	27	43	37	47	27	37	40	43	37	32	37	33	33	33	45	56	43	31	36
20	11	9	10	8	8	12	11	12	7	10	11	11	14	10	10	10	14	16	15	16	14	16	25	25	24	23	26	25	23	35	36	42	38	46	48	35	55	43	39	40	44	39	37	40	49	43	33	41	41
13	11	8	10	9	12	8	8	6	8	11	11	6	10	15	5	12	10	10	16	16	11	24	22	30	25	26	30	26	26	35	29	35	40	51	57	43	50	43	35	34	49	45	46	36	54	45	24	34	42
5	8	6	8	6	12	5	5	2	4	9	4	12	5	12	7	5	3	9	9	8	19	13	22	23	20	28	18	20	32	31	33	35	44	30	43	44	53	41	35	33	44	37	36	44	45	41	31	48	30
7	13	8	7	7	7	12	9	9	7	8	15	11	12	7	10	7	9	11	14	17	13	17	27	29	30	27	26	25	22	35	36	29	34	44	52	46	45	34	27	43	34	44	33	31	48	34	35	40	40
7	8	13	11	9	7	7	10	7	10	7	13	8	10	11	9	15	13	14	15	14	20	26	34	29	25	21	19	22	37	30	35	31	42	35	42	48	52	35	32	35	46	46	43	45	43	41	43	50	41
4	9	7	6	3	4	3	7	2	7	11	8	9	12	4	4	8	9	12	18	16	15	22	24	19	16	18	23	32	45	26	42	35	31	27	52	35	39	26	36	31	33	39	54	43	43	37	37	44	28
12	15	10	13	11	7	11	14	13	13	12	14	11	13	13	13	15	19	31	24	26	24	28	28	25	19	29	24	34	31	36	36	44	31	40	70	54	35	40	41	53	47	48	35	44	42	39	47	35	32
11	11	6	7	6	6	10	6	6	8	10	15	13	7	5	11	14	14	19	16	22	30	37	32	24	20	27	34	19	35	42	44	36	36	45	40	40	28	39	43	33	36	35	40	49	38	26	33	29	38
7	4	5	8	10	10	9	7	11	8	10	9	15	8	6	7	7	19	18	18	21	29	31	22	20	21	28	23	24	36	41	30	35	33	51	54	38	38	32	43	39	42	35	34	49	39	32	49	28	29
[truncated: 140 more columns]

## Sheet: Fig.2b_averageIV
	Average IV curve	Vbias (V)	I (nA)
		-1.07442	-241.247
		-1.07076	-239.969
		-1.06711	-238.947
		-1.06346	-237.925
		-1.0598	-236.647
		-1.05615	-235.114
		-1.05249	-233.836
		-1.04884	-232.303
		-1.04518	-231.025
		-1.04153	-229.747
		-1.03787	-228.725
		-1.03422	-227.703
		-1.03056	-226.425
		-1.02691	-225.403
		-1.02326	-224.38
		-1.0196	-223.102
		-1.01595	-221.825
		-1.01229	-220.547
		-1.00864	-219.525
		-1.00498	-218.502
		-1.00133	-217.48
		-0.997674	-216.458
		-0.99402	-215.436
		-0.990365	-214.413
		-0.986711	-213.391
		-0.983056	-212.625
		-0.979402	-211.858
		-0.975748	-210.836
		-0.972093	-210.069
		-0.968439	-209.302
		-0.964784	-208.791
		-0.96113	-208.28
		-0.957475	-207.513
		-0.953821	-207.002
		-0.950166	-206.491
		-0.946512	-205.725
		-0.942857	-204.958
		-0.939203	-204.191
		-0.935548	-203.424
		-0.931894	-202.658
		-0.928239	-202.147
		-0.924585	-201.38
		-0.92093	-200.613
		-0.917276	-199.847
		-0.913621	-199.08
		-0.909967	-198.569
		-0.906312	-197.802
		-0.902658	-197.036
		-0.899003	-196.524
		-0.895349	-196.013
		-0.891694	-195.502
		-0.88804	-194.735
		-0.884385	-193.969
		-0.880731	-193.202
		-0.877076	-192.691
		-0.873422	-192.18
		-0.869767	-191.413
		-0.866113	-190.647
		-0.862458	-189.88
		-0.858804	-189.369
		-0.85515	-188.602
		-0.851495	-187.835
		-0.847841	-187.069
		-0.844186	-186.047
		-0.840532	-185.28
		-0.836877	-184.513
		-0.833223	-183.491
		-0.829568	-182.469
		-0.825914	-181.446
		-0.822259	-180.68
		-0.818605	-179.658
		-0.81495	-178.635
		-0.811296	-177.613
		-0.807641	-176.591
		-0.803987	-175.569
		-0.800332	-174.546
		-0.796678	-173.78
		-0.793023	-173.013
		-0.789369	-171.991
		-0.785714	-171.224
		-0.78206	-170.457
		-0.778405	-169.691
		-0.774751	-168.669
		-0.771096	-167.902
		-0.767442	-167.135
		-0.763787	-166.369
		-0.760133	-165.602
		-0.756478	-164.835
		-0.752824	-164.068
		-0.749169	-163.046
		-0.745515	-162.024
		-0.74186	-161.257
		-0.738206	-160.491
		-0.734551	-159.468
		-0.730897	-158.446
		-0.727243	-157.68
		-0.723588	-156.913
		-0.719934	-155.891
		-0.716279	-154.868
		-0.712625	-154.102
		-0.70897	-153.335
		-0.705316	-152.313
		-0.701661	-151.546
		-0.698007	-150.779
		-0.694352	-150.013
		-0.690698	-148.991
		-0.687043	-148.224
		-0.683389	-147.457
		-0.679734	-146.691
		-0.67608	-145.668
		-0.672425	-144.902
		-0.668771	-144.135
		-0.665116	-143.368
		-0.661462	-142.346
		-0.657807	-141.579
		-0.654153	-140.813
		-0.650498	-140.046
		-0.646844	-139.024
		-0.643189	-138.257
		-0.639535	-137.49
		-0.63588	-136.724
		-0.632226	-135.957
		-0.628571	-135.19
		-0.624917	-134.424
		-0.621262	-133.657
		-0.617608	-132.89
		-0.613953	-132.124
		-0.610299	-131.357
		-0.606645	-130.59
		-0.60299	-129.824
		-0.599336	-129.057
		-0.595681	-128.29
		-0.592027	-127.524
		-0.588372	-126.757
		-0.584718	-125.99
		-0.581063	-125.224
		-0.577409	-124.457
		-0.573754	-123.69
		-0.5701	-122.924
		-0.566445	-122.157
		-0.562791	-121.39
		-0.559136	-120.624
		-0.555482	-119.857
		-0.551827	-119.09
		-0.548173	-118.324
		-0.544518	-117.557
		-0.540864	-116.79
		-0.537209	-115.768
		-0.533555	-115.001
		-0.5299	-114.235
		-0.526246	-113.468
		-0.522591	-112.701
		-0.518937	-111.935
		-0.515282	-111.168
		-0.511628	-110.401
		-0.507973	-109.635
		-0.504319	-108.868
		-0.500664	-108.101
		-0.49701	-107.335
		-0.493355	-106.568
		-0.489701	-105.801
		-0.486047	-105.035
		-0.482392	-104.268
		-0.478738	-103.501
		-0.475083	-102.479
		-0.471429	-101.712
		-0.467774	-100.946
		-0.46412	-100.179
		-0.460465	-99.4122
		-0.456811	-98.6455
		-0.453156	-97.8789
		-0.449502	-97.1122
		-0.445847	-96.3455
		-0.442193	-95.5788
		-0.438538	-94.8122
		-0.434884	-94.0455
		-0.431229	-93.2788
		-0.427575	-92.5121
		-0.42392	-91.7455
		-0.420266	-90.9788
		-0.416611	-90.2121
		-0.412957	-89.1899
		-0.409302	-88.4232
		-0.405648	-87.6565
		-0.401993	-86.8899
		-0.398339	-86.1232
		-0.394684	-85.3565
		-0.39103	-84.5898
		-0.387375	-83.8232
		-0.383721	-83.0565
		-0.380066	-82.2898
		-0.376412	-81.5231
		-0.372757	-80.7565
		-0.369103	-79.9898
		-0.365449	-79.2231
		-0.361794	-78.4564
		-0.35814	-77.6898
		-0.354485	-76.9231
		-0.350831	-75.9008
		-0.347176	-75.1342
		-0.343522	-74.3675
		-0.339867	-73.6008
		-0.336213	-72.5786
		-0.332558	-71.8119
		-0.328904	-71.0452
		-0.325249	-70.2786
		-0.321595	-69.5119
		-0.31794	-68.7452
		-0.314286	-67.9785
		-0.310631	-67.2119
		-0.306977	-66.4452
		-0.303322	-65.6785
		-0.299668	-64.9118
		-0.296013	-64.1452
		-0.292359	-63.3785
		-0.288704	-62.6118
		-0.28505	-61.8451
		-0.281395	-61.0785
		-0.277741	-60.3118
		-0.274086	-59.2895
		-0.270432	-58.5229
		-0.266777	-57.7562
		-0.263123	-56.9895
		-0.259468	-55.9673
		-0.255814	-55.2006
		-0.252159	-54.4339
		-0.248505	-53.6673
		-0.24485	-52.645
		-0.241196	-51.8784
		-0.237542	-51.1117
		-0.233887	-50.345
		-0.230233	-49.5783
		-0.226578	-48.8117
		-0.222924	-48.045
		-0.219269	-47.2783
		-0.215615	-46.5116
		-0.21196	-45.745
		-0.208306	-44.9783
		-0.204651	-44.2116
		-0.200997	-43.4449
		-0.197342	-42.6783
		-0.193688	-41.9116
		-0.190033	-41.1449
		-0.186379	-40.3782
		-0.182724	-39.356
		-0.17907	-38.5893
		-0.175415	-37.8226
		-0.171761	-37.056
		-0.168106	-36.2893
		-0.164452	-35.5226
		-0.160797	-34.7559
		-0.157143	-33.9893
		-0.153488	-33.2226
		-0.149834	-32.4559
		-0.146179	-31.6892
		-0.142525	-30.9226
		-0.13887	-30.1559
		-0.135216	-29.3892
		-0.131561	-28.6225
		-0.127907	-27.8559
		-0.124252	-27.0892
		-0.120598	-26.067
		-0.116944	-25.3003
		-0.113289	-24.5336
		-0.109635	-23.7669
		-0.10598	-22.7447
		-0.102326	-21.978
		-0.0986711	-21.2113
		-0.0950166	-20.4447
		-0.0913621	-19.4224
		-0.0877076	-18.6558
		-0.0840532	-17.8891
		-0.0803987	-17.1224
		-0.0767442	-16.1002
		-0.0730897	-15.3335
		-0.0694352	-14.5668
		-0.0657807	-13.8002
		-0.0621262	-13.0335
		-0.0584718	-12.2668
		-0.0548173	-11.5001
		-0.0511628	-10.7335
		-0.0475083	-9.96678
		-0.0438538	-9.2001
		-0.0401993	-8.43343
		-0.0365449	-7.66675
		-0.0328904	-6.90008
		-0.0292359	-6.1334
		-0.0255814	-5.36673
		-0.0219269	-4.60005
		-0.0182724	-3.83338
		-0.0146179	-3.0667
		-0.0109635	-2.30003
		-0.00730897	-1.53335
		-0.00365449	-0.766675
		0	2.25847e-17
		0.00365449	0.766675
		0.00730897	1.53335
		0.0109635	2.30003
		0.0146179	3.0667
		0.0182724	3.83338
		0.0219269	4.60005
		0.0255814	5.36673
		0.0292359	6.1334
		0.0328904	7.15564
		0.0365449	7.92231
		0.0401993	8.68899
		0.0438538	9.45566
		0.0475083	10.2223
		0.0511628	10.989
		0.0548173	11.7557
		0.0584718	12.5224
		0.0621262	13.289
		0.0657807	14.0557
		0.0694352	14.8224
		0.0730897	15.5891
		0.0767442	16.3557
		0.0803987	17.1224
		0.0840532	17.8891
		0.0877076	18.6558
		0.0913621	19.4224
		0.0950166	20.4447
		0.0986711	21.2113
		0.102326	21.978
		0.10598	22.7447
		0.109635	23.7669
		0.113289	24.5336
		0.116944	25.3003
		0.120598	26.067
		0.124252	27.0892
		0.127907	27.8559
		0.131561	28.6225
		0.135216	29.3892
		0.13887	30.4114
		0.142525	31.1781
		0.146179	31.9448
		0.149834	32.7115
		0.153488	33.7337
		0.157143	34.5004
		0.160797	35.2671
		0.164452	36.0337
		0.168106	37.056
		0.171761	37.8226
		0.175415	38.5893
		0.17907	39.356
		0.182724	40.3782
		0.186379	41.1449
		0.190033	41.9116
		0.193688	42.9338
		0.197342	43.956
		0.200997	44.7227
		0.204651	45.4894
		0.208306	46.5116
		0.21196	47.5339
		0.215615	48.3005
		0.219269	49.0672
		0.222924	50.0894
		0.226578	51.1117
		0.230233	51.8784
		0.233887	52.645
		0.237542	53.6673
		0.241196	54.4339
		0.24485	55.2006
		0.248505	56.2228
		0.252159	57.2451
		0.255814	58.0118
		0.259468	58.7784
		0.263123	59.8007
		0.266777	60.8229
		0.270432	61.5896
		0.274086	62.3562
		0.277741	63.3785
		0.281395	64.4007
		0.28505	65.1674
		0.288704	66.1896
		0.292359	67.2119
		0.296013	67.9785
		0.299668	68.7452
		0.303322	69.7674
		0.306977	70.7897
		0.310631	71.5564
		0.314286	72.5786
		0.31794	73.6008
		0.321595	74.6231
		0.325249	75.3897
		0.328904	76.412
		0.332558	77.4342
		0.336213	78.2009
		0.339867	79.2231
		0.343522	80.2453
		0.347176	81.2676
		0.350831	82.0342
		0.354485	83.0565
		0.35814	84.0787
		0.361794	84.8454
		0.365449	85.8676
		0.369103	86.8899
		0.372757	87.9121
		0.376412	88.6788
		0.380066	89.701
		0.383721	90.7232
		0.387375	91.4899
		0.39103	92.5121
		0.394684	93.5344
		0.398339	94.5566
		0.401993	95.5788
		0.405648	96.6011
		0.409302	97.6233
		0.412957	98.39
		0.416611	99.4122
		0.420266	100.434
		0.42392	101.457
		0.427575	102.479
		0.431229	103.501
		0.434884	104.523
		0.438538	105.546
		0.442193	106.568
		0.445847	107.59
		0.449502	108.612
		0.453156	109.635
		0.456811	110.657
		0.460465	111.679
		0.46412	112.701
		0.467774	113.723
		0.471429	114.746
		0.475083	115.768
		0.478738	116.79
		0.482392	117.812
		0.486047	118.835
		0.489701	119.857
		0.493355	120.879
		0.49701	121.901
		0.500664	122.924
		0.504319	123.946
		0.507973	125.224
		0.511628	126.246
		0.515282	127.268
		0.518937	128.546
		0.522591	129.568
		0.526246	130.59
		0.5299	131.868
		0.533555	132.89
		0.537209	133.913
		0.540864	135.19
		0.544518	136.213
		0.548173	137.235
		0.551827	138.513
		0.555482	139.535
		0.559136	140.557
		0.562791	141.835
		0.566445	142.857
		0.5701	143.879
		0.573754	145.157
		0.577409	146.179
		0.581063	147.202
		0.584718	148.479
		0.588372	149.502
		0.592027	150.524
		0.595681	151.546
		0.599336	152.568
		0.60299	153.591
		0.606645	154.613
		0.610299	155.635
		0.613953	156.657
		0.617608	157.68
		0.621262	158.702
		0.624917	159.724
		0.628571	161.002
		0.632226	162.024
		0.63588	163.046
		0.639535	164.324
		0.643189	165.602
		0.646844	166.624
		0.650498	167.902
		0.654153	169.18
		0.657807	170.202
		0.661462	171.48
		0.665116	172.757
		0.668771	173.78
		0.672425	175.058
		0.67608	176.08
		0.679734	177.102
		0.683389	178.38
		0.687043	179.402
		0.690698	180.424
		0.694352	181.702
		0.698007	182.724
		0.701661	183.746
		0.705316	185.024
		0.70897	186.047
		0.712625	187.324
		0.716279	188.602
		0.719934	189.624
		0.723588	190.902
		0.727243	192.18
		0.730897	193.458
		0.734551	194.735
		0.738206	196.013
		0.74186	197.291
		0.745515	198.569
		0.749169	199.847
		0.752824	201.124
		0.756478	202.402
		0.760133	203.68
		0.763787	204.958
		0.767442	206.491
		0.771096	207.769
		0.774751	209.047
		0.778405	210.325
		0.78206	211.602
		0.785714	212.88
		0.789369	214.158
		0.793023	215.436
		0.796678	216.969
		0.800332	218.247
		0.803987	219.525
		0.807641	220.802
		0.811296	222.08
		0.81495	223.358
		0.818605	224.636
		0.822259	225.914
		0.825914	227.191
		0.829568	228.469
		0.833223	229.747
		0.836877	231.025
		0.840532	232.303
		0.844186	233.325
		0.847841	234.603
		0.851495	235.88
		0.85515	237.158
		0.858804	238.436
		0.862458	239.714
		0.866113	240.992
		0.869767	242.269
		0.873422	243.547
		0.877076	244.825
		0.880731	246.103
		0.884385	247.381
		0.88804	248.658
		0.891694	250.192
		0.895349	251.469
		0.899003	253.003
		0.902658	254.281
		0.906312	255.814
		0.909967	257.092
		0.913621	258.37
		0.917276	259.903
		0.92093	261.181
		0.924585	262.458
		0.928239	263.992
		0.931894	265.525
		0.935548	267.059
		0.939203	268.592
		0.942857	270.125
		0.946512	271.403
		0.950166	272.936
		0.953821	274.214
		0.957475	275.492
		0.96113	277.025
		0.964784	278.303
		0.968439	279.581
		0.972093	281.114
		0.975748	282.392
		0.979402	283.67
		0.983056	284.948
		0.986711	286.225
		0.990365	287.503
		0.99402	289.037
		0.997674	290.314
		1.00133	291.848
		1.00498	293.381
		1.00864	294.914
		1.01229	296.448
		1.01595	298.237
		1.0196	299.77
		1.02326	301.559
		1.02691	303.348
		1.03056	305.137
		1.03422	306.926
		1.03787	308.715
		1.04153	310.248
		1.04518	311.781
		1.04884	313.315
		1.05249	314.848
		1.05615	316.381
		1.0598	317.915
		1.06346	319.448
		1.06711	320.981
		1.07076	322.259

## Sheet: Fig.2b_2Dhistogam
0	0	0	0	0	0	0	0	0	0	0	0	0	0	0	0	0	0	0	0	0	0	0	0	0	0	0	0	0	0	0	0	0	0	0	0	0	0	0	0	0	0	0	0	0	0	0	0	0	0
0	0	0	0	0	0	0	0	0	0	0	0	0	0	0	0	0	0	0	0	0	0	0	0	0	0	0	0	0	0	0	0	0	0	0	0	0	0	0	0	0	0	0	0	0	0	0	0	0	0
0	0	0	0	0	0	0	0	0	0	0	0	0	0	0	0	0	0	0	0	0	0	0	0	0	0	0	0	0	0	0	0	0	0	0	0	0	0	0	0	0	0	0	0	0	0	0	0	0	0
0	0	0	0	0	0	0	0	0	0	0	0	0	0	0	0	0	0	0	0	0	0	0	0	0	0	0	0	0	0	0	0	0	0	0	0	0	0	0	0	0	0	0	0	0	0	0	0	0	0
0	0	0	0	0	0	0	0	0	0	0	0	0	0	0	0	0	0	0	0	0	0	0	0	0	0	0	0	0	0	0	0	0	0	0	0	0	0	0	0	0	0	0	0	0	0	0	0	0	0
0	0	0	0	0	0	0	0	0	0	0	0	0	0	0	0	0	0	0	0	0	0	0	0	0	0	0	0	0	0	0	0	0	0	0	0	0	0	0	0	0	0	0	0	0	0	0	0	0	0
0	0	0	0	0	0	0	0	0	0	0	0	0	0	0	0	0	0	0	0	0	0	0	0	0	0	0	0	0	0	0	0	0	0	0	0	0	0	0	0	0	0	0	0	0	0	0	0	0	0
0	0	0	0	0	0	0	0	0	0	0	0	0	0	0	0	0	0	0	0	0	0	0	0	0	0	0	0	0	0	0	0	0	0	0	0	0	0	0	0	0	0	0	0	0	0	0	0	0	0
0	0	0	0	0	0	0	0	0	0	0	0	0	0	0	0	0	0	0	0	0	0	0	0	0	0	0	0	0	0	0	0	0	0	0	0	0	0	0	0	0	0	0	0	0	0	0	0	0	0
0	0	0	0	0	0	0	0	0	0	0	0	0	0	0	0	0	0	0	0	0	0	0	0	0	0	0	0	0	0	0	0	0	0	0	0	0	0	0	0	0	0	0	0	0	0	0	0	0	0
0	0	0	0	0	0	0	0	0	0	0	0	0	0	0	0	0	0	0	0	0	0	0	0	0	0	0	0	0	0	0	0	0	0	0	0	0	0	0	0	0	0	0	0	0	0	0	0	0	0
0	0	0	0	0	0	0	0	0	0	0	0	0	0	0	0	0	0	0	0	0	0	0	0	0	0	0	0	0	0	0	0	0	0	0	0	0	0	0	0	0	0	0	0	0	0	0	0	0	0
0	0	0	0	0	0	0	0	0	0	0	0	0	0	0	0	0	0	0	0	0	0	0	0	0	0	0	0	0	0	0	0	0	0	0	0	0	0	0	0	0	0	0	0	0	0	0	0	0	0
0	0	0	0	0	0	0	0	0	0	0	0	0	0	0	0	0	0	0	0	0	0	0	0	0	0	0	0	0	0	0	0	0	0	0	0	0	0	0	0	0	0	0	0	0	0	0	0	0	0
0	0	0	0	0	0	0	0	0	0	0	0	0	0	0	0	0	0	0	0	0	0	0	0	0	0	0	0	0	0	0	0	0	0	0	0	0	0	0	0	0	0	0	0	0	0	0	0	0	0
0	0	0	0	0	0	0	0	0	0	0	0	0	0	0	0	0	0	0	0	0	0	0	0	0	0	0	0	0	0	0	0	0	0	0	0	0	0	0	0	0	0	0	0	0	0	0	0	0	0
0	0	0	0	0	0	0	0	0	0	0	0	0	0	0	0	0	0	0	0	0	0	0	0	0	0	0	0	0	0	0	0	0	0	0	0	0	0	0	0	0	0	0	0	0	0	0	0	0	0
0	0	0	0	0	0	0	0	0	0	0	0	0	0	0	0	0	0	0	0	0	0	0	0	0	0	0	0	0	0	0	0	0	0	0	0	0	0	0	0	0	0	0	0	0	0	0	0	0	0
0	0	0	0	0	0	0	0	0	0	0	0	0	0	0	0	0	0	0	0	0	0	0	0	0	0	0	0	0	0	0	0	0	0	0	0	0	0	0	0	0	0	0	0	0	0	0	0	0	0
0	0	0	0	0	0	0	0	0	0	0	0	0	0	0	0	0	0	0	0	0	0	0	0	0	0	0	0	0	0	0	0	0	0	0	0	0	0	0	0	0	0	0	0	0	0	0	0	0	0
0	0	0	0	0	0	0	0	0	0	0	0	0	0	0	0	0	0	0	0	0	0	0	0	0	0	0	0	0	0	0	0	0	0	0	0	0	0	0	0	0	0	0	0	0	0	0	0	0	0
0	0	0	0	0	0	0	0	0	0	0	0	0	0	0	0	0	0	0	0	0	0	0	0	0	0	0	0	0	0	0	0	0	0	0	0	0	0	0	0	0	0	0	0	0	0	0	0	0	0
0	0	0	0	0	0	0	0	0	0	0	0	0	0	0	0	0	0	0	0	0	0	0	0	0	0	0	0	0	0	0	0	0	0	0	0	0	0	0	0	0	0	0	0	0	0	0	0	0	0
0	0	0	0	0	0	0	0	0	0	0	0	0	0	0	0	0	0	0	0	0	0	0	0	0	0	0	0	0	0	0	0	0	0	0	0	0	0	0	0	0	0	0	0	0	0	0	0	0	0
0	0	0	0	0	0	0	0	0	0	0	0	0	0	0	0	0	0	0	0	0	0	0	0	0	0	0	0	0	0	0	0	0	0	0	0	0	0	0	0	0	0	0	0	0	0	0	0	0	0
0	0	0	0	0	0	0	0	0	0	0	0	0	0	0	0	0	0	0	0	0	0	0	0	0	0	0	0	0	0	0	0	0	0	0	0	0	0	0	0	0	0	0	0	0	0	0	0	0	0
0	0	0	0	0	0	0	0	0	0	0	0	0	0	0	0	0	0	0	0	0	0	0	0	0	0	0	0	0	0	0	0	0	0	0	0	0	0	0	0	0	0	0	0	0	0	0	0	0	0
0	0	0	0	0	0	0	0	0	0	0	0	0	0	0	0	0	0	0	0	0	0	0	0	0	0	0	0	0	0	0	0	0	0	0	0	0	0	0	0	0	0	0	0	0	0	0	0	0	0
0	0	0	0	0	0	0	0	0	0	0	0	0	0	0	0	0	0	0	0	0	0	0	0	0	0	0	0	0	0	0	0	0	0	0	0	0	0	0	0	0	0	0	0	0	0	0	0	0	0
0	0	0	0	0	0	0	0	0	0	0	0	0	0	0	0	0	0	0	0	0	0	0	0	0	0	0	0	0	0	0	0	0	0	0	0	0	0	0	0	0	0	0	0	0	0	0	0	0	0
0	0	0	0	0	0	0	0	0	0	0	0	0	0	0	0	0	0	0	0	0	0	0	0	0	0	0	0	0	0	0	0	0	0	0	0	0	0	0	0	0	0	0	0	0	0	0	0	0	0
0	0	0	0	0	0	0	0	0	0	0	0	0	0	0	0	0	0	0	0	0	0	0	0	0	0	0	0	0	0	0	0	0	0	0	0	0	0	0	0	0	0	0	0	0	0	0	0	0	0
0	0	0	0	0	0	0	0	0	0	0	0	0	0	0	0	0	0	0	0	0	0	0	0	0	0	0	0	0	0	0	0	0	0	0	0	0	0	0	0	0	0	0	0	0	0	0	0	0	0
0	0	0	0	0	0	0	0	0	0	0	0	0	0	0	0	0	0	0	0	0	0	0	0	0	0	0	0	0	0	0	0	0	0	0	0	0	0	0	0	0	0	0	0	0	0	0	0	0	0
0	0	0	0	0	0	0	0	0	0	0	0	0	0	0	0	0	0	0	0	0	0	0	0	0	0	0	0	0	0	0	0	0	0	0	0	0	0	0	0	0	0	0	0	0	0	0	0	0	0
0	0	0	0	0	0	0	0	0	0	0	0	0	0	0	0	0	0	0	0	0	0	0	0	0	0	0	0	0	0	0	0	0	0	0	0	0	0	0	0	0	0	0	0	0	0	0	0	0	0
0	0	0	0	0	0	0	0	0	0	0	0	0	0	0	0	0	0	0	0	0	0	0	0	0	0	0	0	0	0	0	0	0	0	0	0	0	0	0	0	0	0	0	0	0	0	0	0	0	0
0	0	0	0	0	0	0	0	0	0	0	0	0	0	0	0	0	0	0	0	0	0	0	0	0	0	0	0	0	0	0	0	0	0	0	0	0	0	0	0	0	0	0	0	0	0	0	0	0	0
0	0	0	0	0	0	0	0	0	0	0	0	0	0	0	0	0	0	0	0	0	0	0	0	0	0	0	0	0	0	0	0	0	0	0	0	0	0	0	0	0	0	0	0	0	0	0	0	0	0
0	0	0	0	0	0	0	0	0	0	0	0	0	0	0	0	0	0	0	0	0	0	0	0	0	0	0	0	0	0	0	0	0	0	0	0	0	0	0	0	0	0	0	0	0	0	0	0	0	0
0	0	0	0	0	0	0	0	0	0	0	0	0	0	0	0	0	0	0	0	0	0	0	0	0	0	0	0	0	0	0	0	0	0	0	0	0	0	0	0	0	0	0	0	0	0	0	0	0	0
0	0	0	0	0	0	0	0	0	0	0	0	0	0	0	0	0	0	0	0	0	0	0	0	0	0	0	0	0	0	0	0	0	0	0	0	0	0	0	0	0	0	0	0	0	0	0	0	0	0
0	0	0	0	0	0	0	0	0	0	0	0	0	0	0	0	0	0	0	0	0	0	0	0	0	0	0	0	0	0	0	0	0	0	0	0	0	0	0	0	0	0	0	0	0	0	0	0	0	0
0	0	0	0	0	0	0	0	0	0	0	0	0	0	0	0	0	0	0	0	0	0	0	0	0	0	0	0	0	0	0	0	0	0	0	0	0	0	0	0	0	0	0	0	0	0	0	0	0	0
0	0	0	0	0	0	0	0	0	0	0	0	0	0	0	0	0	0	0	0	0	0	0	0	0	0	0	0	0	0	0	0	0	0	0	0	0	0	0	0	0	0	0	0	0	0	0	0	0	0
0	0	0	0	0	0	0	0	0	0	0	0	0	0	0	0	0	0	0	0	0	0	0	0	0	0	0	0	0	0	0	0	0	0	0	0	0	0	0	0	0	0	0	0	0	0	0	0	0	0
0	0	0	0	0	0	0	0	0	0	0	0	0	0	0	0	0	0	0	0	0	0	0	0	0	0	0	0	0	0	0	0	0	0	0	0	0	0	0	0	0	0	0	0	0	0	0	0	0	0
0	0	0	0	0	0	0	0	0	0	0	0	0	0	0	0	0	0	0	0	0	0	0	0	0	0	0	0	0	0	0	0	0	0	0	0	0	0	0	0	0	0	0	0	0	0	0	0	0	0
0	0	0	0	0	0	0	0	0	0	0	0	0	0	0	0	0	0	0	0	0	0	0	0	0	0	0	0	0	0	0	0	0	0	0	0	0	0	0	0	0	0	0	0	0	0	0	0	0	0
0	0	0	0	0	0	0	0	0	0	0	0	0	0	0	0	0	0	0	0	0	0	0	0	0	0	0	0	0	0	0	0	0	0	0	0	0	0	0	0	0	0	0	0	0	0	0	0	0	0
0	0	0	0	0	0	0	0	0	0	0	0	0	0	0	0	0	0	0	0	0	0	0	0	0	0	0	0	0	0	0	0	0	0	0	0	0	0	0	0	0	0	0	0	0	0	0	0	0	0
0	0	0	0	0	0	0	0	0	0	0	0	0	0	0	0	0	0	0	0	0	0	0	0	0	0	0	0	0	0	0	0	0	0	0	0	0	0	0	0	0	0	0	0	0	0	0	0	0	0
0	0	0	0	0	0	0	0	0	0	0	0	0	0	0	0	0	0	0	0	0	0	0	0	0	0	0	0	0	0	0	0	0	0	0	0	0	0	0	0	0	0	0	0	0	0	0	0	0	0
0	0	0	0	0	0	0	0	0	0	0	0	0	0	0	0	0	0	0	0	0	0	0	0	0	0	0	0	0	0	0	0	0	0	0	0	0	0	0	0	0	0	0	0	0	0	0	0	0	0
0	0	0	0	0	0	0	0	0	0	0	0	0	0	0	0	0	0	0	0	0	0	0	0	0	0	0	0	0	0	0	0	0	0	0	0	0	0	0	0	0	0	0	0	0	0	0	0	0	0
0	0	0	0	0	0	0	0	0	0	0	0	0	0	0	0	0	0	0	0	0	0	0	0	0	0	0	0	0	0	0	0	0	0	0	0	0	0	0	0	0	0	0	0	0	0	0	0	0	0
0	0	0	0	0	0	0	0	0	0	0	0	0	0	0	0	0	0	0	0	0	0	0	0	0	0	0	0	0	0	0	0	0	0	0	0	0	0	0	0	0	0	0	0	0	0	0	0	0	0
0	0	0	0	0	0	0	0	0	0	0	0	0	0	0	0	0	0	0	0	0	0	0	0	0	0	0	0	0	0	0	0	0	0	0	0	0	0	0	0	0	0	0	0	0	0	0	0	0	0
0	0	0	0	0	0	0	0	0	0	0	0	0	0	0	0	0	0	0	0	0	0	0	0	0	0	0	0	0	0	0	0	0	0	0	0	0	0	0	0	0	0	0	0	0	0	0	0	0	0
0	0	0	0	0	0	0	0	0	0	0	0	0	0	0	0	0	0	0	0	0	0	0	0	0	0	0	0	0	0	0	0	0	0	0	0	0	0	0	0	0	0	0	0	0	0	0	0	0	0
0	0	0	0	0	0	0	0	0	0	0	0	0	0	0	0	0	0	0	0	0	0	0	0	0	0	0	0	0	0	0	0	0	0	0	0	0	0	0	0	0	0	0	0	0	0	0	0	0	0
0	0	0	0	0	0	0	0	0	0	0	0	0	0	0	0	0	0	0	0	0	0	0	0	0	0	0	0	0	0	0	0	0	0	0	0	0	0	0	0	0	0	0	0	0	0	0	0	0	0
0	0	0	0	0	0	0	0	0	0	0	0	0	0	0	0	0	0	0	0	0	0	0	0	0	0	0	0	0	0	0	0	0	0	0	0	0	0	0	0	0	0	0	0	0	0	0	0	0	0
0	0	0	0	0	0	0	0	0	0	0	0	0	0	0	0	0	0	0	0	0	0	0	0	0	0	0	0	0	0	0	0	0	0	0	0	0	0	0	0	0	0	0	0	0	0	0	0	0	0
0	0	0	0	0	0	0	0	0	0	0	0	0	0	0	0	0	0	0	0	0	0	0	0	0	0	0	0	0	0	0	0	0	0	0	0	0	0	0	0	0	0	0	0	0	0	0	0	0	0
0	0	0	0	0	0	0	0	0	0	0	0	0	0	0	0	0	0	0	0	0	0	0	0	0	0	0	0	0	0	0	0	0	0	0	0	0	0	0	0	0	0	0	0	0	0	0	0	0	0
0	0	0	0	0	0	0	0	0	0	0	0	0	0	0	0	0	0	0	0	0	0	0	0	0	0	0	0	0	0	0	0	0	0	0	0	0	0	0	0	0	0	0	0	0	0	0	0	0	0
0	0	0	0	0	0	0	0	0	0	0	0	0	0	0	0	0	0	0	0	0	0	0	0	0	0	0	0	0	0	0	0	0	0	0	0	0	0	0	0	0	0	0	0	0	0	0	0	0	0
0	0	0	0	0	0	0	0	0	0	0	0	0	0	0	0	0	0	0	0	0	0	0	0	0	0	0	0	0	0	0	0	0	0	0	0	0	0	0	0	0	0	0	0	0	0	0	0	0	0
0	0	0	0	0	0	0	0	0	0	0	0	0	0	0	0	0	0	0	0	0	0	0	0	0	0	0	0	0	0	0	0	0	0	0	0	0	0	0	0	0	0	0	0	0	0	0	0	0	0
0	0	0	0	0	0	0	0	0	0	0	0	0	0	0	0	0	0	0	0	0	0	0	0	0	0	0	0	0	0	0	0	0	0	0	0	0	0	0	0	0	0	0	0	0	0	0	0	0	0
0	0	0	0	0	0	0	0	0	0	0	0	0	0	0	0	0	0	0	0	0	0	0	0	0	0	0	0	0	0	0	0	0	0	0	0	0	0	0	0	0	0	0	0	0	0	0	0	0	0
0	0	0	0	0	0	0	0	0	0	0	0	0	0	0	0	0	0	0	0	0	0	0	0	0	0	0	0	0	0	0	0	0	0	0	0	0	0	0	0	0	0	0	0	0	0	0	0	0	0
0	0	0	0	0	0	0	0	0	0	0	0	0	0	0	0	0	0	0	0	0	0	0	0	0	0	0	0	0	0	0	0	0	0	0	0	0	0	0	0	0	0	0	0	0	0	0	0	0	0
0	0	0	0	0	0	0	0	0	0	0	0	0	0	0	0	0	0	0	0	0	0	0	0	0	0	0	0	0	0	0	0	0	0	0	0	0	0	0	0	0	0	0	0	0	0	0	0	0	0
0	0	0	0	0	0	0	0	0	0	0	0	0	0	0	0	0	0	0	0	0	0	0	0	0	0	0	0	0	0	0	0	0	0	0	0	0	0	0	0	0	0	0	0	0	0	0	0	0	0
0	0	0	0	0	0	0	0	0	0	0	0	0	0	0	0	0	0	0	0	0	0	0	0	0	0	0	0	0	0	0	0	0	0	0	0	0	0	0	0	0	0	0	0	0	0	0	0	0	0
0	0	0	0	0	0	0	0	0	0	0	0	0	0	0	0	0	0	0	0	0	0	0	0	0	0	0	0	0	0	0	0	0	0	0	0	0	0	0	0	0	0	0	0	0	0	0	0	0	0
0	0	0	0	0	0	0	0	0	0	0	0	0	0	0	0	0	0	0	0	0	0	0	0	0	0	0	0	0	0	0	0	0	0	0	0	0	0	0	0	0	0	0	0	0	0	0	0	0	0
0	0	0	0	0	0	0	0	0	0	0	0	0	0	0	0	0	0	0	0	0	0	0	0	0	0	0	0	0	0	0	0	0	0	0	0	0	0	0	0	0	0	0	0	0	0	0	0	0	0
0	0	0	0	0	0	0	0	0	0	0	0	0	0	0	0	0	0	0	0	0	0	0	0	0	0	0	0	0	0	0	0	0	0	0	0	0	0	0	0	0	0	0	0	0	0	0	0	0	0
0	0	0	0	0	0	0	0	0	0	0	0	0	0	0	0	0	0	0	0	0	0	0	0	0	0	0	0	0	0	0	0	0	0	0	0	0	0	0	0	0	0	0	0	0	0	0	0	0	0
0	0	0	0	0	0	0	0	0	0	0	0	0	0	0	0	0	0	0	0	0	0	0	0	0	0	0	0	0	0	0	0	0	0	0	0	0	0	0	0	0	0	0	0	0	0	0	0	0	0
0	0	0	0	0	0	0	0	0	0	0	0	0	0	0	0	0	0	0	0	0	0	0	0	0	0	0	0	0	0	0	0	0	0	0	0	0	0	0	0	0	0	0	0	0	0	0	0	0	0
0	0	0	0	0	0	0	0	0	0	0	0	0	0	0	0	0	0	0	0	0	0	0	0	0	0	0	0	0	0	0	0	0	0	0	0	0	0	0	0	0	0	0	0	0	0	0	0	0	0
0	0	0	0	0	0	0	0	0	0	0	0	0	0	0	0	0	0	0	0	0	0	0	0	0	0	0	0	0	0	0	0	0	0	0	0	0	0	0	0	0	0	0	0	0	0	0	0	0	0
0	0	0	0	0	0	0	0	0	0	0	0	0	0	0	0	0	0	0	0	0	0	0	0	0	0	0	0	0	0	0	0	0	0	0	0	0	0	0	0	0	0	0	0	0	0	0	0	0	0
0	0	0	0	0	0	0	0	0	0	0	0	0	0	0	0	0	0	0	0	0	0	0	0	0	0	0	0	0	0	0	0	0	0	0	0	0	0	0	0	0	0	0	0	0	0	0	0	0	0
0	0	0	0	0	0	0	0	0	0	0	0	0	0	0	0	0	0	0	0	0	0	0	0	0	0	0	0	0	0	0	0	0	0	0	0	0	0	0	0	0	0	0	0	0	0	0	0	0	0
0	0	0	0	0	0	0	0	0	0	0	0	0	0	0	0	0	0	0	0	0	0	0	0	0	0	0	0	0	0	0	0	0	0	0	0	0	0	0	0	0	0	0	0	0	0	0	0	0	0
0	0	0	0	0	0	0	0	0	0	0	0	0	0	0	0	0	0	0	0	0	0	0	0	0	0	0	0	0	0	0	0	0	0	0	0	0	0	0	0	0	0	0	0	0	0	0	0	0	0
0	0	0	0	0	0	0	0	0	0	0	0	0	0	0	0	0	0	0	0	0	0	0	0	0	0	0	0	0	0	0	0	0	0	0	0	0	0	0	0	0	0	0	0	0	0	0	0	0	0
0	0	0	0	0	0	0	0	0	0	0	0	0	0	0	0	0	0	0	0	0	0	0	0	0	0	0	0	0	0	0	0	0	0	0	0	0	0	0	0	0	0	0	0	0	0	0	0	0	0
0	0	0	0	0	0	0	0	0	0	0	0	0	0	0	0	0	0	0	0	0	0	0	0	0	0	0	0	0	0	0	0	0	0	0	0	0	0	0	0	0	0	0	0	0	0	0	0	0	0
0	0	0	0	0	0	0	0	0	0	0	0	0	0	0	0	0	0	0	0	0	0	0	0	0	0	0	0	0	0	0	0	0	0	0	0	0	0	0	0	0	0	0	0	0	0	0	0	0	0
0	0	0	0	0	0	0	0	0	0	0	0	0	0	0	0	0	0	0	0	0	0	0	0	0	0	0	0	0	0	0	0	0	0	0	0	0	0	0	0	0	0	0	0	0	0	0	0	0	0
0	0	0	0	0	0	0	0	0	0	0	0	0	0	0	0	0	0	0	0	0	0	0	0	0	0	0	0	0	0	0	0	0	0	0	0	0	0	0	0	0	0	0	0	0	0	0	0	0	0
0	0	0	0	0	0	0	0	0	0	0	0	0	0	0	0	0	0	0	0	0	0	0	0	0	0	0	0	0	0	0	0	0	0	0	0	0	0	0	0	0	0	0	0	0	0	0	0	0	0
0	0	0	0	0	0	0	0	0	0	0	0	0	0	0	0	0	0	0	0	0	0	0	0	0	0	0	0	0	0	0	0	0	0	0	0	0	0	0	0	0	0	0	0	0	0	0	0	0	0
0	0	0	0	0	0	0	0	0	0	0	0	0	0	0	0	0	0	0	0	0	0	0	0	0	0	0	0	0	0	0	0	0	0	0	0	0	0	0	0	0	0	0	0	0	0	0	0	0	0
0	0	0	0	0	0	0	0	0	0	0	0	0	0	0	0	0	0	0	0	0	0	0	0	0	0	0	0	0	0	0	0	0	0	0	0	0	0	0	0	0	0	0	0	0	0	0	0	0	0
0	0	0	0	0	0	0	0	0	0	0	0	0	0	0	0	0	0	0	0	0	0	0	0	0	0	0	0	0	0	0	0	0	0	0	0	0	0	0	0	0	0	0	0	0	0	0	0	0	0
0	0	0	0	0	0	0	0	0	0	0	0	0	0	0	0	0	0	0	0	0	0	0	0	0	0	0	0	0	0	0	0	0	0	0	0	0	0	0	0	0	0	0	0	0	0	0	0	0	0
0	0	0	0	0	0	0	0	0	0	0	0	0	0	0	0	0	0	0	0	0	0	0	0	0	0	0	0	0	0	0	0	0	0	0	0	0	0	0	0	0	0	0	0	0	0	0	0	0	0
0	0	0	0	0	0	0	0	0	0	0	0	0	0	0	0	0	0	0	0	0	0	0	0	0	0	0	0	0	0	0	0	0	0	0	0	0	0	0	0	0	0	0	0	0	0	0	0	0	0
0	0	0	0	0	0	0	0	0	0	0	0	0	0	0	0	0	0	0	0	0	0	0	0	0	0	0	0	0	0	0	0	0	0	0	0	0	0	0	0	0	0	0	0	0	0	0	0	0	0
0	0	0	0	0	0	0	0	0	0	0	0	0	0	0	0	0	0	0	0	0	0	0	0	0	0	0	0	0	0	0	0	0	0	0	0	0	0	0	0	0	0	0	0	0	0	0	0	0	0
0	0	0	0	0	0	0	0	0	0	0	0	0	0	0	0	0	0	0	0	0	0	0	0	0	0	0	0	0	0	0	0	0	0	0	0	0	0	0	0	0	0	0	0	0	0	0	0	0	0
0	0	0	0	0	0	0	0	0	0	0	0	0	0	0	0	0	0	0	0	0	0	0	0	0	0	0	0	0	0	0	0	0	0	0	0	0	0	0	0	0	0	0	0	0	0	0	0	0	0
0	0	0	0	0	0	0	0	0	0	0	0	0	0	0	0	0	0	0	0	0	0	0	0	0	0	0	0	0	0	0	0	0	0	0	0	0	0	0	0	0	0	0	0	0	0	0	0	0	0
0	0	0	0	0	0	0	0	0	0	0	0	0	0	0	0	0	0	0	0	0	0	0	0	0	0	0	0	0	0	0	0	0	0	0	0	0	0	0	0	0	0	0	0	0	0	0	0	0	0
0	0	0	0	0	0	0	0	0	0	0	0	0	0	0	0	0	0	0	0	0	0	0	0	0	0	0	0	0	0	0	0	0	0	0	0	0	0	0	0	0	0	0	0	0	0	0	0	0	0
0	0	0	0	0	0	0	0	0	0	0	0	0	0	0	0	0	0	0	0	0	0	0	0	0	0	0	0	0	0	0	0	0	0	0	0	0	0	0	0	0	0	0	0	0	0	0	0	0	0
0	0	0	0	0	0	0	0	0	0	0	0	0	0	0	0	0	0	0	0	0	0	0	0	0	0	0	0	0	0	0	0	0	0	0	0	0	0	0	0	0	0	0	0	0	0	0	0	0	0
0	0	0	0	0	0	0	0	0	0	0	0	0	0	0	0	0	0	0	0	0	0	0	0	0	0	0	0	0	0	0	0	0	0	0	0	0	0	0	0	0	0	0	0	0	0	0	0	0	0
0	0	0	0	0	0	0	0	0	0	0	0	0	0	0	0	0	0	0	0	0	0	0	0	0	0	0	0	0	0	0	0	0	0	0	0	0	0	0	0	0	0	0	0	0	0	0	0	0	0
0	0	0	0	0	0	0	0	0	0	0	0	0	0	0	0	0	0	0	0	0	0	0	0	0	0	0	0	0	0	0	0	0	0	0	0	0	0	0	0	0	0	0	0	0	0	0	0	0	0
0	0	0	0	0	0	0	0	0	0	0	0	0	0	0	0	0	0	0	0	0	0	0	0	0	0	0	0	0	0	0	0	0	0	0	0	0	0	0	0	0	0	0	0	0	0	0	0	0	0
0	0	0	0	0	0	0	0	0	0	0	0	0	0	0	0	0	0	0	0	0	0	0	0	0	0	0	0	0	0	0	0	0	0	0	0	0	0	0	0	0	0	0	0	0	0	0	0	0	0
0	0	0	0	0	0	0	0	0	0	0	0	0	0	0	0	0	0	0	0	0	0	0	0	0	0	0	0	0	0	0	0	0	0	0	0	0	0	0	0	0	0	0	0	0	0	0	0	0	0
0	0	0	0	0	0	0	0	0	0	0	0	0	0	0	0	0	0	0	0	0	0	0	0	0	0	0	0	0	0	0	0	0	0	0	0	0	0	0	0	0	0	0	0	0	0	0	0	0	0
0	0	0	0	0	0	0	0	0	0	0	0	0	0	0	0	0	0	0	0	0	0	0	0	0	0	0	0	0	0	0	0	0	0	0	0	0	0	0	0	0	0	0	0	0	0	0	0	0	0
0	0	0	0	0	0	0	0	0	0	0	0	0	0	0	0	0	0	0	0	0	0	0	0	0	0	0	0	0	0	0	0	0	0	0	0	0	0	0	0	0	0	0	0	0	0	0	0	0	0
0	0	0	0	0	0	0	0	0	0	0	0	0	0	0	0	0	0	0	0	0	0	0	0	0	0	0	0	0	0	0	0	0	0	0	0	0	0	0	0	0	0	0	0	0	0	0	0	0	0
0	0	0	0	0	0	0	0	0	0	0	0	0	0	0	0	0	0	0	0	0	0	0	0	0	0	0	0	0	0	0	0	0	0	0	0	0	0	0	0	0	0	0	0	0	0	0	0	0	0
0	0	0	0	0	0	0	0	0	0	0	0	0	0	0	0	0	0	0	0	0	0	0	0	0	0	0	0	0	0	0	0	0	0	0	0	0	0	0	0	0	0	0	0	0	0	0	0	0	0
0	0	0	0	0	0	0	0	0	0	0	0	0	0	0	0	0	0	0	0	0	0	0	0	0	0	0	0	0	0	0	0	0	0	0	0	0	0	0	0	0	0	0	0	0	0	0	0	0	0
0	0	0	0	0	0	0	0	0	0	0	0	0	0	0	0	0	0	0	0	0	0	0	0	0	0	0	0	0	0	0	0	0	0	0	0	0	0	0	0	0	0	0	0	0	0	0	0	0	0
0	0	0	0	0	0	0	0	0	0	0	0	0	0	0	0	0	0	0	0	0	0	0	0	0	0	0	0	0	0	0	0	0	0	0	0	0	0	0	0	0	0	0	0	0	0	0	0	0	0
0	0	0	0	0	0	0	0	0	0	0	0	0	0	0	0	0	0	0	0	0	0	0	0	0	0	0	0	0	0	0	0	0	0	0	0	0	0	0	0	0	0	0	0	0	0	0	0	0	0
0	0	0	0	0	0	0	0	0	0	0	0	0	0	0	0	0	0	0	0	0	0	0	0	0	0	0	0	0	0	0	0	0	0	0	0	0	0	0	0	0	0	0	0	0	0	0	0	0	0
0	0	0	0	0	0	0	0	0	0	0	0	0	0	0	0	0	0	0	0	0	0	0	0	0	0	0	0	0	0	0	0	0	0	0	0	0	0	0	0	0	0	0	0	0	0	0	0	0	0
0	0	0	0	0	0	0	0	0	0	0	0	0	0	0	0	0	0	0	0	0	0	0	0	0	0	0	0	0	0	0	0	0	0	0	0	0	0	0	0	0	0	0	0	0	0	0	0	0	0
0	0	0	0	0	0	0	0	0	0	0	0	0	0	0	0	0	0	0	0	0	0	0	0	0	0	0	0	0	0	0	0	0	0	0	0	0	0	0	0	0	0	0	0	0	0	0	0	0	0
0	0	0	0	0	0	0	0	0	0	0	0	0	0	0	0	0	0	0	0	0	0	0	0	0	0	0	0	0	0	0	0	0	0	0	0	0	0	0	0	0	0	0	0	0	0	0	0	0	0
0	0	0	0	0	0	0	0	0	0	0	0	0	0	0	0	0	0	0	0	0	0	0	0	0	0	0	0	0	0	0	0	0	0	0	0	0	0	0	0	0	0	0	0	0	0	0	0	0	0
0	0	0	0	0	0	0	0	0	0	0	0	0	0	0	0	0	0	0	0	0	0	0	0	0	0	0	0	0	0	0	0	0	0	0	0	0	0	0	0	0	0	0	0	0	0	0	0	0	0
0	0	0	0	0	0	0	0	0	0	0	0	0	0	0	0	0	0	0	0	0	0	0	0	0	0	0	0	0	0	0	0	0	0	0	0	0	0	0	0	0	0	0	0	0	0	0	0	0	0
0	0	0	0	0	0	0	0	0	0	0	0	0	0	0	0	0	0	0	0	0	0	0	0	0	0	0	0	0	0	0	0	0	0	0	0	0	0	0	0	0	0	0	0	0	0	0	0	0	0
0	0	0	0	0	0	0	0	0	0	0	0	0	0	0	0	0	0	0	0	0	0	0	0	0	0	0	0	0	0	0	0	0	0	0	0	0	0	0	0	0	0	0	0	0	0	0	0	0	0
0	0	0	0	0	0	0	0	0	0	0	0	0	0	0	0	0	0	0	0	0	0	0	0	0	0	0	0	0	0	0	0	0	0	0	0	0	0	0	0	0	0	0	0	0	0	0	0	0	0
0	0	0	0	0	0	0	0	0	0	0	0	0	0	0	0	0	0	0	0	0	0	0	0	0	0	0	0	0	0	0	0	0	0	0	0	0	0	0	0	0	0	0	0	0	0	0	0	0	0
0	0	0	0	0	0	0	0	0	0	0	0	0	0	0	0	0	0	0	0	0	0	0	0	0	0	0	0	0	0	0	0	0	0	0	0	0	0	0	0	0	0	0	0	0	0	0	0	0	0
0	0	0	0	0	0	0	0	0	0	0	0	0	0	0	0	0	0	0	0	0	0	0	0	0	0	0	0	0	0	0	0	0	0	0	0	0	0	0	0	0	0	0	0	0	0	0	0	0	0
0	0	0	0	0	0	0	0	0	0	0	0	0	0	0	0	0	0	0	0	0	0	0	0	0	0	0	0	0	0	0	0	0	0	0	0	0	0	0	0	0	0	0	0	0	0	0	0	0	0
0	0	0	0	0	0	0	0	0	0	0	0	0	0	0	0	0	0	0	0	0	0	0	0	0	0	0	0	0	0	0	0	0	0	0	0	0	0	0	0	0	0	0	0	0	0	0	0	0	0
0	0	0	0	0	0	0	0	0	0	0	0	0	0	0	0	0	0	0	0	0	0	0	0	0	0	0	0	0	0	0	0	0	0	0	0	0	0	0	0	0	0	0	0	0	0	0	0	0	0
0	0	0	0	0	0	0	0	0	0	0	0	0	0	0	0	0	0	0	0	0	0	0	0	0	0	0	0	0	0	0	0	0	0	0	0	0	0	0	0	0	0	0	0	0	0	0	0	0	0
0	0	0	0	0	0	0	0	0	0	0	0	0	0	0	0	0	0	0	0	0	0	0	0	0	0	0	0	0	0	0	0	0	0	0	0	0	0	0	0	0	0	0	0	0	0	0	0	0	0
0	0	0	0	0	0	0	0	0	0	0	0	0	0	0	0	0	0	0	0	0	0	0	0	0	0	0	0	0	0	0	0	0	0	0	0	0	0	0	0	0	0	0	0	0	0	0	0	0	0
0	0	0	0	0	0	0	0	0	0	0	0	0	0	0	0	0	0	0	0	0	0	0	0	0	0	0	0	0	0	0	0	0	0	0	0	0	0	0	0	0	0	0	0	0	0	0	0	0	0
0	0	0	0	0	0	0	0	0	0	0	0	0	0	0	0	0	0	0	0	0	0	0	0	0	0	0	0	0	0	0	0	0	0	0	0	0	0	0	0	0	0	0	0	0	0	0	0	0	0
0	0	0	0	0	0	0	0	0	0	0	0	0	0	0	0	0	0	0	0	0	0	0	0	0	0	0	0	0	0	0	0	0	0	0	0	0	0	0	0	0	0	0	0	0	0	0	0	0	0
0	0	0	0	0	0	0	0	0	0	0	0	0	0	0	0	0	0	0	0	0	0	0	0	0	0	0	0	0	0	0	0	0	0	0	0	0	0	0	0	0	0	0	0	0	0	0	0	0	0
0	0	0	0	0	0	0	0	0	0	0	0	0	0	0	0	0	0	0	0	0	0	0	0	0	0	0	0	0	0	0	0	0	0	0	0	0	0	0	0	0	0	0	0	0	0	0	0	0	0
0	0	0	0	0	0	0	0	0	0	0	0	0	0	0	0	0	0	0	0	0	0	0	0	0	0	0	0	0	0	0	0	0	0	0	0	0	0	0	0	0	0	0	0	0	0	0	0	0	0
0	0	0	0	0	0	0	0	0	0	0	0	0	0	0	0	0	0	0	0	0	0	0	0	0	0	0	0	0	0	0	0	0	0	0	0	0	0	0	0	0	0	0	0	0	0	0	0	0	0
0	0	0	0	0	0	0	0	0	0	0	0	0	0	0	0	0	0	0	0	0	0	0	0	0	0	0	0	0	0	0	0	0	0	0	0	0	0	0	0	0	0	0	0	0	0	0	0	0	0
0	0	0	0	0	0	0	0	0	0	0	0	0	0	0	0	0	0	0	0	0	0	0	0	0	0	0	0	0	0	0	0	0	0	0	0	0	0	0	0	0	0	0	0	0	0	0	0	0	0
0	0	0	0	0	0	0	0	0	0	0	0	0	0	0	0	0	0	0	0	0	0	0	0	0	0	0	0	0	0	0	0	0	0	0	0	0	0	0	0	0	0	0	0	0	0	0	0	0	0
0	0	0	0	0	0	0	0	0	0	0	0	0	0	0	0	0	0	0	0	0	0	0	0	0	0	0	0	0	0	0	0	0	0	0	0	0	0	0	0	0	0	0	0	0	0	0	0	0	0
0	0	0	0	0	0	0	0	0	0	0	0	0	0	0	0	0	0	0	0	0	0	0	0	0	0	0	0	0	0	0	0	0	0	0	0	0	0	0	0	0	0	0	0	0	0	0	0	0	0
0	0	0	0	0	0	0	0	0	0	0	0	0	0	0	0	0	0	0	0	0	0	0	0	0	0	0	0	0	0	0	0	0	0	0	0	0	0	0	0	0	0	0	0	0	0	0	0	0	0
0	0	0	0	0	0	0	0	0	0	0	0	0	0	0	0	0	0	0	0	0	0	0	0	0	0	0	0	0	0	0	0	0	0	0	0	0	0	0	0	0	0	0	0	0	0	0	0	0	0
0	0	0	0	0	0	0	0	0	0	0	0	0	0	0	0	0	0	0	0	0	0	0	0	0	0	0	0	0	0	0	0	0	0	0	0	0	0	0	0	0	0	0	0	0	0	0	0	0	0
0	0	0	0	0	0	0	0	0	0	0	0	0	0	0	0	0	0	0	0	0	0	0	0	0	0	0	0	0	0	0	0	0	0	0	0	0	0	0	0	0	0	0	0	0	0	0	0	0	0
0	0	0	0	0	0	0	0	0	0	0	0	0	0	0	0	0	0	0	0	0	0	0	0	0	0	0	0	0	0	0	0	0	0	0	0	0	0	0	0	0	0	0	0	0	0	0	0	0	0
0	0	0	0	0	0	0	0	0	0	0	0	0	0	0	0	0	0	0	0	0	0	0	0	0	0	0	0	0	0	0	0	0	0	0	0	0	0	0	0	0	0	0	0	0	0	0	0	0	0
0	0	0	0	0	0	0	0	0	0	0	0	0	0	0	0	0	0	0	0	0	0	0	0	0	0	0	0	0	0	0	0	0	0	0	0	0	0	0	0	0	0	0	0	0	0	0	0	0	0
0	0	0	0	0	0	0	0	0	0	0	0	0	0	0	0	0	0	0	0	0	0	0	0	0	0	0	0	0	0	0	0	0	0	0	0	0	0	0	0	0	0	0	0	0	0	0	0	0	0
0	0	0	0	0	0	0	0	0	0	0	0	0	0	0	0	0	0	0	0	0	0	0	0	0	0	0	0	0	0	0	0	0	0	0	0	0	0	0	0	0	0	0	0	0	0	0	0	0	0
0	0	0	0	0	0	0	0	0	0	0	0	0	0	0	0	0	0	0	0	0	0	0	0	0	0	0	0	0	0	0	0	0	0	0	0	0	0	0	0	0	0	0	0	0	0	0	0	0	0
0	0	0	0	0	0	0	0	0	0	0	0	0	0	0	0	0	0	0	0	0	0	0	0	0	0	0	0	0	0	0	0	0	0	0	0	0	0	0	0	0	0	0	0	0	0	0	0	0	0
0	0	0	0	0	0	0	0	0	0	0	0	0	0	0	0	0	0	0	0	0	0	0	0	0	0	0	0	0	0	0	0	0	0	0	0	0	0	0	0	0	0	0	0	0	0	0	0	0	0
0	0	0	0	0	0	0	0	0	0	0	0	0	0	0	0	0	0	0	0	0	0	0	0	0	0	0	0	0	0	0	0	0	0	0	0	0	0	0	0	0	0	0	0	0	0	0	0	0	0
0	0	0	0	0	0	0	0	0	0	0	0	0	0	0	0	0	0	0	0	0	0	0	0	0	0	0	0	0	0	0	0	0	0	0	0	0	0	0	0	0	0	0	0	0	0	0	0	0	0
0	0	0	0	0	0	0	0	0	0	0	0	0	0	0	0	0	0	0	0	0	0	0	0	0	0	0	0	0	0	0	0	0	0	0	0	0	0	0	0	0	0	0	0	0	0	0	0	0	0
0	0	0	0	0	0	0	0	0	0	0	0	0	0	0	0	0	0	0	0	0	0	0	0	0	0	0	0	0	0	0	0	0	0	0	0	0	0	0	0	0	0	0	0	0	0	0	0	0	0
0	0	0	0	0	0	0	0	0	0	0	0	0	0	0	0	0	0	0	0	0	0	0	0	0	0	0	0	0	0	0	0	0	0	0	0	0	0	0	0	0	0	0	0	0	0	0	0	0	0
0	0	0	0	0	0	0	0	0	0	0	0	0	0	0	0	0	0	0	0	0	0	0	0	0	0	0	0	0	0	0	0	0	0	0	0	0	0	0	0	0	0	0	0	0	0	0	0	0	0
0	0	0	0	0	0	0	0	0	0	0	0	0	0	0	0	0	0	0	0	0	0	0	0	0	0	0	0	0	0	0	0	0	0	0	0	0	0	0	0	0	0	0	0	0	0	0	0	0	0
0	0	0	0	0	0	0	0	0	0	0	0	0	0	0	0	0	0	0	0	0	0	0	0	0	0	0	0	0	0	0	0	0	0	0	0	0	0	0	0	0	0	0	0	0	0	0	0	0	0
0	0	0	0	0	0	0	0	0	0	0	0	0	0	0	0	0	0	0	0	0	0	0	0	0	0	0	0	0	0	0	0	0	0	0	0	0	0	0	0	0	0	0	0	0	0	0	0	0	0
0	0	0	0	0	0	0	0	0	0	0	0	0	0	0	0	0	0	0	0	0	0	0	0	0	0	0	0	0	0	0	0	0	0	0	0	0	0	0	0	0	0	0	0	0	0	0	0	0	0
0	0	0	0	0	0	0	0	0	0	0	0	0	0	0	0	0	0	0	0	0	0	0	0	0	0	0	0	0	0	0	0	0	0	0	0	0	0	0	0	0	0	0	0	0	0	0	0	0	0
0	0	0	0	0	0	0	0	0	0	0	0	0	0	0	0	0	0	0	0	0	0	0	0	0	0	0	0	0	0	0	0	0	0	0	0	0	0	0	0	0	0	0	0	0	0	0	0	0	0
0	0	0	0	0	0	0	0	0	0	0	0	0	0	0	0	0	0	0	0	0	0	0	0	0	0	0	0	0	0	0	0	0	0	0	0	0	0	0	0	0	0	0	0	0	0	0	0	0	0
0	0	0	0	0	0	0	0	0	0	0	0	0	0	0	0	0	0	0	0	0	0	0	0	0	0	0	0	0	0	0	0	0	0	0	0	0	0	0	0	0	0	0	0	0	0	0	0	0	0
0	0	0	0	0	0	0	0	0	0	0	0	0	0	0	0	0	0	0	0	0	0	0	0	0	0	0	0	0	0	0	0	0	0	0	0	0	0	0	0	0	0	0	0	0	0	0	0	0	0
0	0	0	0	0	0	0	0	0	0	0	0	0	0	0	0	0	0	0	0	0	0	0	0	0	0	0	0	0	0	0	0	0	0	0	0	0	0	0	0	0	0	0	0	0	0	0	0	0	0
0	0	0	0	0	0	0	0	0	0	0	0	0	0	0	0	0	0	0	0	0	0	0	0	0	0	0	0	0	0	0	0	0	0	0	0	0	0	0	0	0	0	0	0	0	0	0	0	0	0
0	0	0	0	0	0	0	0	0	0	0	0	0	0	0	0	0	0	0	0	0	0	0	0	0	0	0	0	0	0	0	0	0	0	0	0	0	0	0	0	0	0	0	0	0	0	0	0	0	0
0	0	0	0	0	0	0	0	0	0	0	0	0	0	0	0	0	0	0	0	0	0	0	0	0	0	0	0	0	0	0	0	0	0	0	0	0	0	0	0	0	0	0	0	0	0	0	0	0	0
0	0	0	0	0	0	0	0	0	0	0	0	0	0	0	0	0	0	0	0	0	0	0	0	0	0	0	0	0	0	0	0	0	0	0	0	0	0	0	0	0	0	0	0	0	0	0	0	0	0
0	0	0	0	0	0	0	0	0	0	0	0	0	0	0	0	0	0	0	0	0	0	0	0	0	0	0	0	0	0	0	0	0	0	0	0	0	0	0	0	0	0	0	0	0	0	0	0	0	0
0	0	0	0	0	0	0	0	0	0	0	0	0	0	0	0	0	0	0	0	0	0	0	0	0	0	0	0	0	0	0	0	0	0	0	0	0	0	0	0	0	0	0	0	0	0	0	0	0	0
0	0	0	0	0	0	0	0	0	0	0	0	0	0	0	0	0	0	0	0	0	0	0	0	0	0	0	0	0	0	0	0	0	0	0	0	0	0	0	0	0	0	0	0	0	0	0	0	0	0
0	0	0	0	0	0	0	0	0	0	0	0	0	0	0	0	0	0	0	0	0	0	0	0	0	0	0	0	0	0	0	0	0	0	0	0	0	0	0	0	0	0	0	0	0	0	0	0	0	0
0	0	0	0	0	0	0	0	0	0	0	0	0	0	0	0	0	0	0	0	0	0	0	0	0	0	0	0	0	0	0	0	0	0	0	0	0	0	0	0	0	0	0	0	0	0	0	0	0	0
0	0	0	0	0	0	0	0	0	0	0	0	0	0	0	0	0	0	0	0	0	0	0	0	0	0	0	0	0	0	0	0	0	0	0	0	0	0	0	0	0	0	0	0	0	0	0	0	0	0
0	0	0	0	0	0	0	0	0	0	0	0	0	0	0	0	0	0	0	0	0	0	0	0	0	0	0	0	0	0	0	0	0	0	0	0	0	0	0	0	0	0	0	0	0	0	0	0	0	0
0	0	0	0	0	0	0	0	0	0	0	0	0	0	0	0	0	0	0	0	0	0	0	0	0	0	0	0	0	0	0	0	0	0	0	0	0	0	0	0	0	0	0	0	0	0	0	0	0	0
0	0	0	0	0	0	0	0	0	0	0	0	0	0	0	0	0	0	0	0	0	0	0	0	0	0	0	0	0	0	0	0	0	0	0	0	0	0	0	0	0	0	0	0	0	0	0	0	0	0
0	0	0	0	0	0	0	0	0	0	0	0	0	0	0	0	0	0	0	0	0	0	0	0	0	0	0	0	0	0	0	0	0	0	0	0	0	0	0	0	0	0	0	0	0	0	0	0	0	0
0	0	0	0	0	0	0	0	0	0	0	0	0	0	0	0	0	0	0	0	0	0	0	0	0	0	0	0	0	0	0	0	0	0	0	0	0	0	0	0	0	0	0	0	0	0	0	0	0	0
0	0	0	0	0	0	0	0	0	0	0	0	0	0	0	0	0	0	0	0	0	0	0	0	0	0	0	0	0	0	0	0	0	0	0	0	0	0	0	0	0	0	0	0	0	0	0	0	0	0
0	0	0	0	0	0	0	0	0	0	0	0	0	0	0	0	0	0	0	0	0	0	0	0	0	0	0	0	0	0	0	0	0	0	0	0	0	0	0	0	0	0	0	0	0	0	0	0	0	0
0	0	0	0	0	0	0	0	0	0	0	0	0	0	0	0	0	0	0	0	0	0	0	0	0	0	0	0	0	0	0	0	0	0	0	0	0	0	0	0	0	0	0	0	0	0	0	0	0	0
0	0	0	0	0	0	0	0	0	0	0	0	0	0	0	0	0	0	0	0	0	0	0	0	0	0	0	0	0	0	0	0	0	0	0	0	0	0	0	0	0	0	0	0	0	0	0	0	0	0
0	0	0	0	0	0	0	0	0	0	0	0	0	0	0	0	0	0	0	0	0	0	0	0	0	0	0	0	0	0	0	0	0	0	0	0	0	0	0	0	0	0	0	0	0	0	0	0	0	0
0	0	0	0	0	0	0	0	0	0	0	0	0	0	0	0	0	0	0	0	0	0	0	0	0	0	0	0	0	0	0	0	0	0	0	0	0	0	0	0	0	0	0	0	0	0	0	0	0	0
0	0	0	0	0	0	0	0	0	0	0	0	0	0	0	0	0	0	0	0	0	0	0	0	0	0	0	0	0	0	0	0	0	0	0	0	0	0	0	0	0	0	0	0	0	0	0	0	0	0
0	0	0	0	0	0	0	0	0	0	0	0	0	0	0	0	0	0	0	0	0	0	0	0	0	0	0	0	0	0	0	0	0	0	0	0	0	0	0	0	0	0	0	0	0	0	0	0	0	0
0	0	0	0	0	0	0	0	0	0	0	0	0	0	0	0	0	0	0	0	0	0	0	0	0	0	0	0	0	0	0	0	0	0	0	0	0	0	0	0	0	0	0	0	0	0	0	0	0	0
0	0	0	0	0	0	0	0	0	0	0	0	0	0	0	0	0	0	0	0	0	0	0	0	0	0	0	0	0	0	0	0	0	0	0	0	0	0	0	0	0	0	0	0	0	0	0	0	0	0
0	0	0	0	0	0	0	0	0	0	0	0	0	0	0	0	0	0	0	0	0	0	0	0	0	0	0	0	0	0	0	0	0	0	0	0	0	0	0	0	0	0	0	0	0	0	0	0	0	0
0	0	0	0	0	0	0	0	0	0	0	0	0	0	0	0	0	0	0	0	0	0	0	0	0	0	0	0	0	0	0	0	0	0	0	0	0	0	0	0	0	0	0	0	0	0	0	0	0	0
0	0	0	0	0	0	0	0	0	0	0	0	0	0	0	0	0	0	0	0	0	0	0	0	0	0	0	0	0	0	0	0	0	0	0	0	0	0	0	0	0	0	0	0	0	0	0	0	0	0
0	0	0	0	0	0	0	0	0	0	0	0	0	0	0	0	0	0	0	0	0	0	0	0	0	0	0	0	0	0	0	0	0	0	0	0	0	0	0	0	0	0	0	0	0	0	0	0	0	0
0	0	0	0	0	0	0	0	0	0	0	0	0	0	0	0	0	0	0	0	0	0	0	0	0	0	0	0	0	0	0	0	0	0	0	0	0	0	0	0	0	0	0	0	0	0	0	0	0	0
0	0	0	0	0	0	0	0	0	0	0	0	0	0	0	0	0	0	0	0	0	0	0	0	0	0	0	0	0	0	0	0	0	0	0	0	0	0	0	0	0	0	0	0	0	0	0	0	0	0
0	0	0	0	0	0	0	0	0	0	0	0	0	0	0	0	0	0	0	0	0	0	0	0	0	0	0	0	0	0	0	0	0	0	0	0	0	0	0	0	0	0	0	0	0	0	0	0	0	0
0	0	0	0	0	0	0	0	0	0	0	0	0	0	0	0	0	0	0	0	0	0	0	0	0	0	0	0	0	0	0	0	0	0	0	0	0	0	0	0	0	0	0	0	0	0	0	0	0	0
0	0	0	0	0	0	0	0	0	0	0	0	0	0	0	0	0	0	0	0	0	0	0	0	0	0	0	0	0	0	0	0	0	0	0	0	0	0	0	0	0	0	0	0	0	0	0	0	0	0
0	0	0	0	0	0	0	0	0	0	0	0	0	0	0	0	0	0	0	0	0	0	0	0	0	0	0	0	0	0	0	0	0	0	0	0	0	0	0	0	0	0	0	0	0	0	0	0	0	0
0	0	0	0	0	0	0	0	0	0	0	0	0	0	0	0	0	0	0	0	0	0	0	0	0	0	0	0	0	0	0	0	0	0	0	0	0	0	0	0	0	0	0	0	0	0	0	0	0	0
0	0	0	0	0	0	0	0	0	0	0	0	0	0	0	0	0	0	0	0	0	0	0	0	0	0	0	0	0	0	0	0	0	0	0	0	0	0	0	0	0	0	0	0	0	0	0	0	0	0
0	0	0	0	0	0	0	0	0	0	0	0	0	0	0	0	0	0	0	0	0	0	0	0	0	0	0	0	0	0	0	0	0	0	0	0	0	0	0	0	0	0	0	0	0	0	0	0	0	0
0	0	0	0	0	0	0	0	0	0	0	0	0	0	0	0	0	0	0	0	0	0	0	0	0	0	0	0	0	0	0	0	0	0	0	0	0	0	0	0	0	0	0	0	0	0	0	0	0	0
0	0	0	0	0	0	0	0	0	0	0	0	0	0	0	0	0	0	0	0	0	0	0	0	0	0	0	0	0	0	0	0	0	0	0	0	0	0	0	0	0	0	0	0	0	0	0	0	0	0
0	0	0	0	0	0	0	0	0	0	0	0	0	0	0	0	0	0	0	0	0	0	0	0	0	0	0	0	0	0	0	0	0	0	0	0	0	0	0	0	0	0	0	0	0	0	0	0	0	0
0	0	0	0	0	0	0	0	0	0	0	0	0	0	0	0	0	0	0	0	0	0	0	0	0	0	0	0	0	0	0	0	0	0	0	0	0	0	0	0	0	0	0	0	0	0	0	0	0	0
0	0	0	0	0	0	0	0	0	0	0	0	0	0	0	0	0	0	0	0	0	0	0	0	0	0	0	0	0	0	0	0	0	0	0	0	0	0	0	0	0	0	0	0	0	0	0	0	0	0
0	0	0	0	0	0	0	0	0	0	0	0	0	0	0	0	0	0	0	0	0	0	0	0	0	0	0	0	0	0	0	0	0	0	0	0	0	0	0	0	0	0	0	0	0	0	0	0	0	0
0	0	0	0	0	0	0	0	0	0	0	0	0	0	0	0	0	0	0	0	0	0	0	0	0	0	0	0	0	0	0	0	0	0	0	0	0	0	0	0	0	0	0	0	0	0	0	0	0	0
0	0	0	0	0	0	0	0	0	0	0	0	0	0	0	0	0	0	0	0	0	0	0	0	0	0	0	0	0	0	0	0	0	0	0	0	0	0	0	0	0	0	0	0	0	0	0	0	0	0
0	0	0	0	0	0	0	0	0	0	0	0	0	1	0	0	0	0	0	0	0	0	0	0	0	0	0	0	0	0	0	0	0	0	0	0	0	0	0	0	0	0	0	0	0	0	0	0	0	0
0	0	0	0	0	0	0	0	0	0	0	0	0	0	0	0	0	0	0	0	0	0	0	0	0	0	0	0	0	0	0	0	0	0	0	0	0	0	0	0	0	0	0	0	0	0	0	0	0	0
0	0	0	0	0	0	0	0	0	0	0	0	0	0	0	0	0	0	0	0	0	0	0	0	0	0	0	0	0	0	0	0	0	0	0	0	0	0	0	0	0	0	0	0	0	0	0	0	0	0
0	0	0	0	0	0	0	0	0	0	0	0	0	0	0	0	0	0	0	0	0	0	0	0	0	0	0	0	0	0	0	0	0	0	0	0	0	0	0	0	0	0	0	0	0	0	0	0	0	0
0	0	0	0	0	0	0	0	0	0	0	0	0	0	0	0	0	0	0	0	0	0	0	0	0	0	0	0	0	0	0	0	0	0	0	0	0	0	0	0	0	0	0	0	0	0	0	0	0	0
0	0	0	0	0	0	0	0	0	0	0	0	0	0	0	0	0	0	0	0	0	0	0	0	0	0	0	0	0	0	0	0	0	0	0	0	0	0	0	0	0	0	0	0	0	0	0	0	0	0
0	0	0	0	0	0	0	0	0	0	0	0	0	0	0	0	0	0	0	0	0	0	0	0	0	0	0	0	0	0	0	0	0	0	0	0	0	0	0	0	0	0	0	0	0	0	0	0	0	0
0	0	0	0	0	0	0	0	0	0	0	0	0	0	0	0	0	0	0	0	0	0	0	0	0	0	0	0	0	0	0	0	0	0	0	0	0	0	0	0	0	0	0	0	0	0	0	0	0	0
0	0	0	0	0	0	0	0	0	0	0	0	0	0	0	0	0	0	0	0	0	0	0	0	0	0	0	0	0	0	0	0	0	0	0	0	0	0	0	0	0	0	0	0	0	0	0	0	0	0
0	0	0	0	0	0	0	0	0	0	0	0	0	0	0	0	0	0	0	0	0	0	0	0	0	0	0	0	0	0	0	0	0	0	0	0	0	0	0	0	0	0	0	0	0	0	0	0	0	0
0	0	0	0	0	0	0	0	0	0	0	0	0	0	0	0	0	0	0	0	0	0	0	0	0	0	0	0	0	0	0	0	0	0	0	0	0	0	0	0	0	0	0	0	0	0	0	0	0	0
0	0	0	0	0	0	0	0	0	0	0	0	0	0	0	0	0	0	0	0	0	0	0	0	0	0	0	0	0	0	0	0	0	0	0	0	0	0	0	0	0	0	0	0	0	0	0	0	0	0
0	0	0	0	0	0	0	0	0	0	0	0	0	0	0	0	0	0	0	0	0	0	0	0	0	0	0	0	0	0	0	0	0	0	0	0	0	0	0	0	0	0	0	0	0	0	0	0	0	0
0	0	0	0	0	0	0	0	0	0	0	0	0	0	0	0	0	0	0	0	0	0	0	0	0	0	0	0	0	0	0	0	0	0	0	0	0	0	0	0	0	0	0	0	0	0	0	0	0	0
0	0	0	0	0	0	0	0	0	0	0	0	0	0	0	0	0	0	0	0	0	0	0	0	0	0	0	0	0	0	0	0	0	0	0	0	0	0	0	0	0	0	0	0	0	0	0	0	0	0
0	0	0	0	0	0	0	0	0	0	0	0	0	0	0	0	0	0	0	0	0	0	0	0	0	0	0	0	0	0	0	0	0	0	0	0	0	0	0	0	0	0	0	0	0	0	0	0	0	0
0	0	0	0	0	0	0	0	0	0	0	0	0	0	0	0	0	0	0	0	0	0	0	0	0	0	0	0	0	0	0	0	0	0	0	0	0	0	0	0	0	0	0	0	0	0	0	0	0	0
0	0	0	0	0	0	0	0	0	0	0	0	0	0	0	0	0	0	0	0	0	0	0	0	0	0	0	0	0	0	0	0	0	0	0	0	0	0	0	0	0	0	0	0	0	0	0	0	0	0
0	0	0	0	0	0	0	0	0	0	0	0	0	0	0	0	0	0	0	0	0	0	0	0	0	0	0	0	0	0	0	0	0	0	0	0	0	0	0	0	0	0	0	0	0	0	0	0	0	0
0	0	0	0	0	0	0	0	0	0	0	0	0	0	0	0	0	0	0	0	0	0	0	0	0	0	0	0	0	0	0	0	0	0	0	0	0	0	0	0	0	0	0	0	0	0	0	0	0	0
0	0	0	0	0	0	0	0	0	0	0	0	0	0	0	0	0	0	0	0	0	0	0	0	0	0	0	0	0	0	0	0	0	0	0	0	0	0	0	0	0	0	0	0	0	0	0	0	0	0
0	0	0	0	0	0	0	0	0	0	0	0	0	0	0	0	0	0	0	0	0	0	0	0	0	0	0	0	0	0	0	0	0	0	0	0	0	0	0	0	0	0	0	0	0	0	0	0	0	0
0	0	0	0	0	0	0	0	0	0	0	0	0	0	0	0	0	0	0	0	0	0	0	0	0	0	0	0	0	0	0	0	0	0	0	0	0	0	0	0	0	0	0	0	0	0	0	0	0	0
0	0	0	0	0	0	0	0	0	0	0	0	0	0	0	0	0	0	0	0	0	0	0	0	0	0	0	0	0	0	0	0	0	0	0	0	0	0	0	0	0	0	0	0	0	0	0	0	0	0
0	0	0	0	0	0	0	0	0	0	0	0	0	0	0	0	0	0	0	0	0	0	0	0	0	0	0	0	0	0	0	0	0	0	0	0	0	0	0	0	0	0	0	0	0	0	0	0	0	0
0	0	0	0	0	0	0	0	0	0	0	0	0	0	0	0	0	0	0	0	0	0	0	0	0	0	0	0	0	0	0	0	0	0	0	0	0	0	0	0	0	0	0	0	0	0	0	0	0	0
0	0	0	0	0	0	0	0	0	0	0	0	0	0	0	0	0	0	0	0	0	0	0	0	0	0	0	0	0	0	0	0	0	0	0	0	0	0	0	0	0	0	0	0	0	0	0	0	0	0
0	0	0	0	0	0	0	0	0	0	0	0	0	0	0	0	0	0	0	0	0	0	0	0	0	0	0	0	0	0	0	0	0	0	0	0	0	0	0	0	0	0	0	0	0	0	0	0	0	0
0	0	0	0	0	0	0	0	0	0	0	0	0	0	0	0	0	0	0	0	0	0	0	0	0	0	0	0	0	0	0	0	0	0	0	0	0	0	0	0	0	0	0	0	0	0	0	0	0	0
0	0	0	0	0	0	0	0	0	0	0	0	0	0	0	0	0	0	0	0	0	0	0	0	0	0	0	0	0	0	0	0	0	0	0	0	0	0	0	0	0	0	0	0	0	0	0	0	0	0
0	0	0	0	0	0	0	0	0	0	0	0	0	0	0	0	0	0	0	0	0	0	0	0	0	0	0	0	0	0	0	0	0	0	0	0	0	0	0	0	0	0	0	0	0	0	0	0	0	0
0	0	0	0	0	0	0	0	0	0	0	0	0	0	0	0	0	0	0	0	0	0	0	0	0	0	0	0	0	0	0	0	0	0	0	0	0	0	0	0	0	0	0	0	0	0	0	0	0	0
0	0	0	0	0	0	0	0	0	0	0	0	0	0	0	0	0	0	0	0	0	0	0	0	0	0	0	0	0	0	0	0	0	0	0	0	0	0	0	0	0	0	0	0	0	0	0	0	0	0
0	0	0	0	0	0	0	0	0	0	0	0	0	0	0	0	0	0	0	0	0	0	0	0	0	0	0	0	0	0	0	0	0	0	0	0	0	0	0	0	0	0	0	0	0	0	0	0	0	0
0	0	0	0	0	0	0	0	0	0	0	0	0	0	0	0	0	0	0	0	0	0	0	0	0	0	0	0	0	0	0	0	0	0	0	0	0	0	0	0	0	0	0	0	0	0	0	0	0	0
0	0	0	0	0	0	0	0	0	0	0	0	0	0	0	0	0	0	0	0	0	0	0	0	0	0	0	0	0	0	0	0	0	0	0	0	0	0	0	0	0	0	0	0	0	0	0	0	0	0
0	0	0	0	0	0	0	0	0	0	0	0	0	0	0	0	0	0	0	0	0	0	0	0	0	0	0	0	0	0	0	0	0	0	0	0	0	0	0	0	0	0	0	0	0	0	0	0	0	0
0	0	0	0	0	0	0	0	0	0	0	0	0	0	0	0	0	0	0	0	0	0	0	0	0	0	0	0	0	0	0	0	0	0	0	0	0	0	0	0	0	0	0	0	0	0	0	0	0	0
0	0	0	0	0	0	0	0	0	0	0	0	0	0	0	0	0	0	0	0	0	0	0	0	0	0	0	0	0	0	0	0	0	0	0	0	0	0	0	0	0	0	0	0	0	0	0	0	0	0
0	0	0	0	0	0	0	0	0	0	0	0	0	0	0	0	0	0	0	0	0	0	0	0	0	0	0	0	0	0	0	0	0	0	0	0	0	0	0	0	0	0	0	0	0	0	0	0	0	0
0	0	0	0	0	0	0	0	0	0	0	0	0	0	0	0	0	0	0	0	0	0	0	0	0	0	0	0	0	0	0	0	0	0	0	0	0	0	0	0	0	0	0	0	0	0	0	0	0	0
0	0	0	0	0	0	0	0	0	0	0	0	0	0	0	0	0	0	0	0	0	0	0	0	0	0	0	0	0	0	0	0	0	0	0	0	0	0	0	0	0	0	0	0	0	0	0	0	0	0
0	0	0	0	0	0	0	0	0	0	0	0	0	0	0	0	0	0	0	0	0	0	0	0	0	0	0	0	0	0	0	0	0	0	0	0	0	0	0	0	0	0	0	0	0	0	0	0	0	0
0	0	0	0	0	0	0	0	0	0	0	0	0	0	0	0	0	0	0	0	0	0	0	0	0	0	0	0	0	0	0	0	0	0	0	0	0	0	0	0	0	0	0	0	0	0	0	0	0	0
0	0	0	0	0	0	0	0	0	0	0	0	0	0	0	0	0	0	0	0	0	0	0	0	0	0	0	0	0	0	0	0	0	0	0	0	0	0	0	0	0	0	0	0	0	0	0	0	0	0
0	0	0	0	0	0	0	0	0	0	0	0	0	0	0	0	0	0	0	0	0	0	0	0	0	0	0	0	0	0	0	0	0	0	0	0	0	0	0	0	0	0	0	0	0	0	0	0	0	0
0	0	0	0	0	0	0	0	0	0	0	0	0	0	0	0	0	0	0	0	0	0	0	0	0	0	0	0	0	0	0	0	0	0	0	0	0	0	0	0	0	0	0	0	0	0	0	0	0	0
0	0	0	0	0	0	0	0	0	0	0	0	0	0	0	0	0	0	0	0	0	0	0	0	0	0	0	0	0	0	0	0	0	0	0	0	0	0	0	0	0	0	0	0	0	0	0	0	0	0
0	0	0	0	0	0	0	0	0	0	0	0	0	0	0	0	0	0	0	0	0	0	0	0	0	0	0	0	0	0	0	0	0	0	0	0	0	0	0	0	0	0	0	0	0	0	0	0	0	0
0	0	0	0	0	0	0	0	0	0	0	0	0	0	0	0	0	0	0	0	0	0	0	0	0	0	0	0	0	0	0	0	0	0	0	0	0	0	0	0	0	0	0	0	0	0	0	0	0	0
0	0	0	0	0	0	0	0	0	0	0	0	0	0	0	0	0	0	0	0	0	0	0	0	0	0	0	0	0	0	0	0	0	0	0	0	0	0	0	0	0	0	0	0	0	0	0	0	0	0
0	0	0	0	0	0	0	0	0	0	0	0	0	0	0	0	0	0	0	0	0	0	0	0	0	0	0	0	0	0	0	0	0	0	0	0	0	0	0	0	0	0	0	0	0	0	0	0	0	0
0	0	0	0	0	0	0	0	0	0	0	0	0	0	0	0	0	0	0	0	0	0	0	0	0	0	0	0	0	0	0	0	0	0	0	0	0	0	0	0	0	0	0	0	0	0	0	0	0	0
0	0	0	0	0	0	0	0	0	0	0	0	0	0	0	0	0	0	0	0	0	0	0	0	0	0	0	0	0	0	0	0	0	0	0	0	0	0	0	0	0	0	0	0	0	0	0	0	0	0
0	0	0	0	0	0	0	0	0	0	0	0	0	0	0	0	0	0	0	0	0	0	0	0	0	0	0	0	0	0	0	0	0	0	0	0	0	0	0	0	0	0	0	0	0	0	0	0	0	0
0	0	0	0	0	0	0	0	0	0	0	0	0	0	0	0	0	0	0	0	0	0	0	0	0	0	0	0	0	0	0	0	0	0	0	0	0	0	0	0	0	0	0	0	0	0	0	0	0	0
0	0	0	0	0	0	0	0	0	0	0	0	0	0	0	0	0	0	0	0	0	0	0	0	0	0	0	0	0	0	0	0	0	0	0	0	0	0	0	0	0	0	0	0	0	0	0	0	0	0
0	0	0	0	0	0	0	0	0	0	0	0	0	0	0	0	0	0	0	0	0	0	0	0	0	0	0	0	0	0	0	0	0	0	0	0	0	0	0	0	0	0	0	0	0	0	0	0	0	0
0	0	0	0	0	0	0	0	0	0	0	0	0	0	0	0	0	0	0	0	0	0	0	0	0	0	0	0	0	0	0	0	0	0	0	0	0	0	0	0	0	0	0	0	0	0	0	0	0	0
0	0	0	0	0	0	0	0	0	0	0	0	0	0	0	0	0	0	0	0	0	0	0	0	0	0	0	0	0	0	0	0	0	0	0	0	0	0	0	0	0	0	0	0	0	0	0	0	0	0
0	0	0	0	0	0	0	0	0	0	0	0	0	0	0	0	0	0	0	0	0	0	0	0	0	0	0	0	0	0	0	0	0	0	0	0	0	0	0	0	0	0	0	0	0	0	0	0	0	0
0	0	0	0	0	0	0	0	0	0	0	0	0	0	0	0	0	0	0	0	0	0	0	0	0	0	0	0	0	0	0	0	0	0	0	0	0	0	0	0	0	0	0	0	0	0	0	0	0	0
0	0	0	0	0	0	0	0	0	0	0	0	0	0	0	0	0	0	0	0	0	0	0	0	0	0	0	0	0	0	0	0	0	0	0	0	0	0	0	0	0	0	0	0	0	0	0	0	0	0
0	0	0	0	0	0	0	0	0	0	0	0	0	0	0	0	0	0	0	0	0	0	0	0	0	0	0	0	0	0	0	0	0	0	0	0	0	0	0	0	0	0	0	0	0	0	0	0	0	0
0	0	0	0	0	0	0	0	0	0	0	0	0	0	0	0	0	0	0	0	0	0	0	0	0	0	0	0	0	0	0	0	0	0	0	0	0	0	0	0	0	0	0	0	0	0	0	0	0	0
0	0	0	0	0	0	0	0	0	0	0	0	0	0	0	0	0	0	0	0	0	0	0	0	0	0	0	0	0	0	0	0	0	0	0	0	0	0	0	0	0	0	0	0	0	0	0	0	0	0
0	0	0	0	0	0	0	0	0	0	0	0	0	0	0	0	0	0	0	0	0	0	0	0	0	0	0	0	0	0	0	0	0	0	0	0	0	0	0	0	0	0	0	0	0	0	0	0	0	0
0	0	0	0	0	0	0	0	0	0	0	0	0	0	0	0	0	0	0	0	0	0	0	0	0	0	0	0	0	0	0	0	0	0	0	0	0	0	0	0	0	0	0	0	0	0	0	0	0	0
0	0	0	0	0	0	0	0	0	0	0	0	0	0	0	0	0	0	0	0	0	0	0	0	0	0	0	0	0	0	0	0	0	0	0	0	0	0	0	0	0	0	0	0	0	0	0	0	0	0
0	0	0	0	0	0	0	0	0	0	0	0	0	0	0	0	0	0	0	0	0	0	0	0	0	0	0	0	0	0	0	0	0	0	0	0	0	0	0	0	0	0	0	0	0	0	0	0	0	0
0	0	0	0	0	0	0	0	0	0	0	0	0	0	0	0	0	0	0	0	0	0	0	0	0	0	0	0	0	0	0	0	0	0	0	0	0	0	0	0	0	0	0	0	0	0	0	0	0	0
0	0	0	0	0	0	0	0	0	0	0	0	0	0	0	0	0	0	0	0	0	0	0	0	0	0	0	0	0	0	0	0	0	0	0	0	0	0	0	0	0	0	0	0	0	0	0	0	0	0
0	0	0	0	0	0	0	0	0	0	0	0	0	0	0	0	0	0	0	0	0	0	0	0	0	0	0	0	0	0	0	0	0	0	0	0	0	0	0	0	0	0	0	0	0	0	0	0	0	0
0	0	0	0	0	0	0	0	0	0	0	0	0	0	0	0	0	0	0	0	0	0	0	0	0	0	0	0	0	0	0	0	0	0	0	0	0	0	0	0	0	0	0	0	0	0	0	0	0	0
0	0	0	0	0	0	0	0	0	0	0	0	0	0	0	0	0	0	0	0	0	0	0	0	0	0	0	0	0	0	0	0	0	0	0	0	0	0	0	0	0	0	0	0	0	0	0	0	0	0
0	0	0	0	0	0	0	0	0	0	0	0	0	0	0	0	0	0	0	0	0	0	0	0	0	0	0	0	0	0	0	0	0	0	0	0	0	0	0	0	0	0	0	0	0	0	0	0	0	0
0	0	0	0	0	0	0	0	0	0	0	0	0	0	0	0	0	0	0	0	0	0	0	0	0	0	0	0	0	0	0	0	0	0	0	0	0	0	0	0	0	0	0	0	0	0	0	0	0	0
0	0	0	0	0	0	0	0	0	0	0	0	0	0	0	0	0	0	0	0	0	0	0	0	0	0	0	0	0	0	0	0	0	0	0	0	0	0	0	0	0	0	0	0	0	0	0	0	0	0
0	0	0	0	0	0	0	0	0	0	0	0	0	0	0	0	0	0	0	0	0	0	0	0	0	0	0	0	0	0	0	0	0	0	0	0	0	0	0	0	0	0	0	0	0	0	0	0	0	0
0	0	0	0	0	0	0	0	0	0	0	0	0	0	0	0	0	0	0	0	0	0	0	0	0	0	0	0	0	0	0	0	0	0	0	0	0	0	0	0	0	0	0	0	0	0	0	0	0	0
0	0	0	0	0	0	0	0	0	0	0	0	0	0	0	0	0	0	0	0	0	0	0	0	0	0	0	0	0	0	0	0	0	0	0	0	0	0	0	0	0	0	0	0	0	0	0	0	0	0
0	0	0	0	0	0	0	0	0	0	0	0	0	0	0	0	0	0	0	0	0	0	0	0	0	0	0	0	0	0	0	0	0	0	0	0	0	0	0	0	0	0	0	0	0	0	0	0	0	0
0	0	0	0	0	0	0	0	0	0	0	0	0	0	0	0	0	0	0	0	0	0	0	0	0	0	0	0	0	0	0	0	0	0	0	0	0	0	0	0	0	0	0	0	0	0	0	0	0	0
0	0	0	0	0	0	0	0	0	0	0	0	0	0	0	0	0	0	0	0	0	0	0	0	0	0	0	0	0	0	0	0	0	0	0	0	0	0	0	0	0	0	0	0	0	0	0	0	0	0
0	0	0	0	0	0	0	0	0	0	0	0	0	0	0	0	0	0	0	0	0	0	0	0	0	0	0	0	0	0	0	0	0	0	0	0	0	0	0	0	0	0	0	0	0	0	0	0	0	0
0	0	0	0	0	0	0	0	0	0	0	0	0	0	0	0	0	0	0	0	0	0	0	0	0	0	0	0	0	0	0	0	0	0	0	0	0	0	0	0	0	0	0	0	0	0	0	0	0	0
0	0	0	0	0	0	0	0	0	0	0	0	0	0	0	0	0	0	0	0	0	0	0	0	0	0	0	0	0	0	0	0	0	0	0	0	0	0	0	0	0	0	0	0	0	0	0	0	0	0
0	0	0	0	0	0	0	0	0	0	0	0	0	0	0	0	0	0	0	0	0	0	0	0	0	0	0	0	0	0	0	0	0	0	0	0	0	0	0	0	0	0	0	0	0	0	0	0	0	0
0	0	0	0	0	0	0	0	0	0	0	0	0	0	0	0	0	0	0	0	0	0	0	0	0	0	0	0	0	0	0	0	0	0	0	0	0	0	0	0	0	0	0	0	0	0	0	0	0	0
0	0	0	0	0	0	0	0	0	0	0	0	0	0	0	0	0	0	0	0	0	0	0	0	0	0	0	0	0	0	0	0	0	0	0	0	0	0	0	0	0	0	0	0	0	0	0	0	0	0
0	0	0	0	0	0	0	0	0	0	0	0	0	0	0	0	0	0	0	0	0	0	0	0	0	0	0	0	0	0	0	0	0	0	0	0	0	0	0	0	0	0	0	0	0	0	0	0	0	0
0	0	0	0	0	0	0	0	0	0	0	0	0	0	0	0	0	0	0	0	0	0	0	0	0	0	0	0	0	0	0	0	0	0	0	0	0	0	0	0	0	0	0	0	0	0	0	0	0	0
0	0	0	0	0	0	0	0	0	0	0	0	0	0	0	0	0	0	0	0	0	0	0	0	0	0	0	0	0	0	0	0	0	0	0	0	0	0	0	0	0	0	0	0	0	0	0	0	0	0
0	0	0	0	0	0	0	0	0	0	0	0	0	0	0	0	0	0	0	0	0	0	0	0	0	0	0	0	0	0	0	0	0	0	0	0	0	0	0	0	0	0	0	0	0	0	0	0	0	0
0	0	0	0	0	0	0	0	0	0	0	0	0	0	0	0	0	0	0	0	0	0	0	0	0	0	0	0	0	0	0	0	0	0	0	0	0	0	0	0	0	0	0	0	0	0	0	0	0	0
0	0	0	0	0	0	0	0	0	0	0	0	0	0	0	0	0	0	0	0	0	0	0	0	0	0	0	0	0	0	0	0	0	0	0	0	0	0	0	0	0	0	0	0	0	0	0	0	0	0
0	0	0	0	0	0	0	0	0	0	0	0	0	0	0	0	0	0	0	0	0	0	0	0	0	0	0	0	0	0	0	0	0	0	0	0	0	0	0	0	0	0	0	0	0	0	0	0	0	0
0	0	0	0	0	0	0	0	0	0	0	0	0	0	0	0	0	0	0	0	0	0	0	0	0	0	0	0	0	0	0	0	0	0	0	0	0	0	0	0	0	0	0	0	0	0	0	0	0	0
0	0	0	0	0	0	0	0	0	0	0	0	0	0	0	0	0	0	0	0	0	0	0	0	0	0	0	0	0	0	0	0	0	0	0	0	0	0	0	0	0	0	0	0	0	0	0	0	0	0
0	0	0	0	0	0	0	0	0	0	0	0	0	0	0	0	0	0	0	0	0	0	0	0	0	0	0	0	0	0	0	0	0	0	0	0	0	0	0	0	0	0	0	0	0	0	0	0	0	1
0	0	0	0	0	0	0	0	0	0	0	0	0	0	0	0	0	0	0	0	0	0	0	0	0	0	0	0	0	0	0	0	0	0	0	0	0	0	0	1	1	0	0	0	1	1	1	1	1	1
0	0	0	0	0	0	0	0	0	0	0	0	0	0	0	0	0	0	0	0	0	0	0	0	0	0	1	0	0	0	0	0	0	0	0	0	0	0	1	0	0	1	1	1	0	0	0	0	0	0
0	0	0	0	0	0	0	0	1	0	0	0	0	0	0	0	0	0	0	0	0	0	0	1	1	1	0	1	0	0	1	1	1	1	0	1	1	1	0	0	0	0	0	0	0	0	0	1	1	0
0	0	1	1	0	0	0	0	0	1	0	0	1	0	0	1	1	0	1	1	1	1	1	0	0	0	0	0	0	0	0	0	0	0	1	0	0	0	0	0	0	0	0	0	1	1	1	1	0	0
0	1	0	0	1	1	1	1	0	0	0	0	0	1	1	0	0	1	0	0	0	0	0	0	0	0	0	0	1	1	0	0	0	0	0	0	0	0	0	0	0	2	2	0	0	0	1	0	1	0
0	0	0	0	0	0	0	0	0	0	1	1	0	0	0	0	0	0	0	0	0	0	0	0	0	0	0	0	0	0	0	0	0	0	0	0	0	0	1	1	1	0	0	2	1	1	0	0	0	1
0	0	0	0	0	0	0	0	0	0	0	0	0	0	0	0	0	0	1	1	0	0	0	0	0	0	0	0	0	0	0	0	0	0	0	1	1	1	0	0	2	0	0	0	0	0	0	1	0	0
0	0	0	0	0	0	0	0	0	0	0	0	0	0	0	0	0	0	0	0	0	0	0	0	0	0	0	0	0	0	0	0	0	1	1	1	1	1	1	1	0	1	0	0	0	0	0	0	1	0
0	0	1	0	1	0	0	0	0	0	0	0	0	0	0	0	0	0	0	0	0	0	0	0	0	0	0	0	0	0	0	1	1	0	1	0	0	0	0	1	0	0	1	2	0	0	1	0	1	4
0	0	0	1	0	0	0	0	0	0	0	0	0	0	0	0	0	1	0	0	1	1	1	0	1	1	1	0	1	0	1	0	0	1	0	1	1	0	0	1	0	1	2	1	3	2	1	2	4	3
0	1	0	0	0	1	0	0	0	0	0	0	0	0	0	0	0	0	0	0	0	0	0	0	0	0	0	2	1	1	0	1	2	1	1	2	2	1	3	1	3	1	1	0	5	8	7	5	3	7
0	0	0	0	0	0	0	0	0	0	0	0	0	0	0	0	1	0	0	0	1	0	0	2	1	0	1	0	0	1	0	1	1	1	1	1	1	4	1	3	4	4	4	8	6	1	2	4	8	4
0	0	0	0	0	0	0	0	0	0	0	0	3	0	0	1	0	0	0	1	0	0	2	1	0	1	0	0	1	1	3	1	4	2	2	0	1	1	5	3	3	5	6	2	1	5	5	7	4	3
0	0	1	1	1	0	0	0	1	0	0	3	0	2	1	0	0	1	1	0	0	3	1	0	2	1	1	1	0	0	0	2	3	5	5	7	6	8	4	4	4	7	6	6	4	3	4	3	4	3
0	0	0	1	0	0	1	1	2	3	2	0	0	0	0	3	3	3	3	2	3	1	1	1	1	3	1	1	5	3	4	7	2	3	4	4	5	4	4	5	3	2	2	4	4	5	7	6	6	4
0	1	0	0	1	0	1	2	0	0	0	0	0	2	4	2	1	1	0	3	1	2	5	4	5	5	3	7	5	6	4	4	4	3	2	2	1	0	4	3	4	7	5	4	5	6	7	6	7	12
0	1	1	0	0	1	0	0	0	1	1	1	1	1	1	0	2	3	4	1	3	3	1	4	2	3	5	3	0	4	4	4	1	3	3	2	6	4	4	2	8	4	5	12	17	17	11	11	15	19
0	1	2	2	1	2	1	2	1	2	2	0	1	1	2	1	2	3	5	6	6	6	3	3	2	1	3	0	3	1	3	3	5	1	3	8	7	9	8	14	15	13	19	16	16	15	20	29	22	29
0	1	0	0	1	1	4	1	3	2	2	4	1	3	2	3	3	2	0	2	2	3	2	1	2	3	4	8	7	5	6	5	4	10	11	9	16	16	18	22	14	20	18	21	20	24	25	30	34	31
0	1	1	2	2	2	3	3	1	2	3	0	2	2	4	3	1	2	2	1	6	5	8	4	6	5	6	6	6	12	12	10	14	14	20	18	16	22	21	21	21	21	24	24	30	23	37	43	50	42
0	2	3	3	1	4	0	2	3	1	1	3	8	5	2	5	9	4	2	5	5	5	7	9	9	10	13	14	21	18	19	14	16	24	16	22	26	20	20	26	39	33	36	45	42	49	53	48	50	53
0	2	3	1	3	2	2	1	2	2	3	4	3	2	4	9	2	9	10	10	6	8	8	9	9	15	15	13	13	20	13	28	26	24	25	25	32	44	39	45	42	38	45	49	51	60	60	56	63	82
0	4	2	5	4	3	3	2	5	4	5	7	3	5	9	8	16	12	14	13	15	12	14	17	21	19	20	23	22	22	33	29	39	33	36	42	46	37	50	51	52	62	69	64	57	77	74	84	90	77
0	7	4	3	5	3	6	4	5	4	10	10	6	14	16	12	12	14	16	14	14	16	15	21	25	22	26	32	32	34	38	48	44	41	49	52	51	59	52	60	60	73	70	77	93	75	84	88	84	93
0	5	7	3	4	7	11	10	11	11	11	13	20	17	12	17	13	17	20	23	23	26	25	31	31	33	30	40	44	45	44	42	48	66	57	58	66	76	86	77	76	78	80	80	78	85	82	91	98	101
0	13	8	10	5	10	6	14	11	21	17	18	15	13	15	23	27	26	28	26	35	35	42	39	46	46	55	47	52	57	62	63	64	59	74	85	65	71	72	72	85	69	85	86	89	91	93	84	87	97
0	10	12	10	18	14	13	14	20	22	22	22	25	30	36	34	36	33	36	41	42	47	47	57	56	61	58	55	59	71	75	59	76	89	79	77	89	69	74	87	85	97	85	85	98	89	81	95	91	68
0	16	17	19	18	20	24	23	30	28	30	38	51	40	34	39	47	52	54	55	60	59	66	63	61	60	53	62	71	77	70	95	83	80	93	85	95	94	95	92	93	97	95	83	77	86	97	86	76	89
0	29	23	20	24	25	27	33	36	40	42	33	35	48	48	48	47	54	52	65	56	56	64	65	62	78	92	91	100	82	90	85	93	90	73	83	70	90	92	86	85	94	90	101	89	89	79	80	82	85
0	24	28	37	36	36	35	40	43	38	32	50	42	42	58	57	50	46	52	52	70	76	62	68	79	66	69	82	70	73	78	82	86	74	79	81	91	84	86	87	82	76	65	75	81	84	74	78	88	81
0	39	46	32	37	44	45	44	41	38	48	42	44	50	39	50	63	63	68	70	71	75	81	62	66	73	77	74	68	85	80	78	71	69	91	76	79	69	71	69	80	70	82	70	81	77	93	82	84	85
0	45	34	49	41	42	45	52	42	46	52	48	59	59	71	62	55	68	74	72	74	81	75	85	74	92	86	76	78	78	74	69	68	70	67	83	77	74	63	62	62	78	72	88	74	77	83	82	80	71
0	51	52	47	53	51	54	46	44	51	49	64	53	64	60	70	83	74	65	85	77	70	84	83	88	85	79	79	86	73	77	71	71	80	65	64	68	78	79	85	81	69	83	86	86	79	68	91	77	67
0	51	49	55	53	56	59	56	61	66	80	61	77	65	78	68	64	75	84	78	83	84	68	73	76	68	66	71	69	63	67	79	77	76	80	77	80	83	90	80	72	87	93	73	84	72	81	62	58	80
0	57	52	43	51	46	58	65	63	65	61	71	62	81	72	83	76	74	72	67	69	72	68	64	72	66	73	69	75	72	76	71	64	74	86	77	74	71	73	79	84	79	61	69	61	72	64	65	75	66
0	63	66	59	59	72	72	70	78	86	73	79	90	72	87	70	69	68	66	68	62	52	65	82	69	68	68	80	65	75	73	84	83	73	64	78	62	63	74	76	82	66	76	68	67	70	59	58	63	58
0	62	82	68	61	74	66	72	73	61	79	82	66	83	60	72	77	72	74	55	62	63	80	58	71	65	78	75	90	82	77	70	69	60	79	77	76	79	64	65	55	63	63	65	57	60	70	60	58	64
0	67	59	78	75	56	70	67	74	71	68	64	61	64	71	74	67	69	70	75	61	72	71	75	61	81	68	62	68	68	65	68	63	73	67	60	65	70	64	51	58	59	62	58	67	58	59	74	58	52
0	66	61	80	69	74	68	75	62	71	69	64	69	54	53	66	68	68	58	80	80	80	69	79	78	65	69	77	66	64	83	79	74	77	62	67	61	57	65	67	60	58	56	50	50	62	60	52	44	47
0	58	60	59	73	72	65	64	72	69	72	68	69	66	76	60	85	75	76	64	75	70	62	62	72	66	57	63	57	67	50	55	76	62	61	54	55	58	58	64	63	60	56	54	59	53	43	36	51	46
0	86	92	77	79	71	68	59	59	73	68	72	79	84	72	78	65	71	79	73	71	71	58	60	52	56	61	61	63	63	60	46	50	49	53	49	62	54	43	55	49	46	39	48	39	51	46	34	42	37
0	69	64	57	59	65	67	70	80	71	61	80	72	59	58	64	67	68	61	70	70	66	76	61	69	69	60	60	66	52	52	58	45	64	59	65	61	37	55	42	49	48	39	42	45	28	36	43	29	41
0	61	65	69	63	65	77	65	65	64	70	66	69	60	69	61	62	62	65	53	55	53	58	56	57	53	70	47	48	56	49	61	51	41	39	38	35	56	44	40	46	45	39	25	34	36	28	26	25	22
0	75	55	53	59	62	53	67	65	53	70	62	55	67	58	62	57	70	59	66	44	58	63	57	57	66	65	56	44	51	34	39	52	40	45	35	44	42	36	34	27	30	34	41	27	22	26	26	26	28
0	59	65	77	62	56	64	70	61	75	70	70	74	78	71	62	62	53	64	59	59	53	48	59	57	52	39	51	50	50	60	49	36	48	35	45	34	33	42	38	28	26	27	27	25	21	23	19	26	21
0	72	70	61	70	67	78	55	69	86	66	62	54	51	67	56	63	54	52	39	49	46	51	56	55	43	41	49	57	36	47	38	43	36	42	34	22	32	30	33	32	31	32	28	24	21	18	20	18	9
0	68	54	61	54	64	64	68	58	49	58	56	53	63	56	60	43	54	45	46	55	53	48	47	41	43	41	37	41	48	44	42	43	36	30	29	33	30	22	27	28	24	19	22	21	14	19	20	12	15
0	51	80	64	81	70	59	60	67	49	53	48	60	50	50	50	58	44	44	42	46	47	39	42	35	40	47	45	33	31	35	29	30	38	35	32	30	26	26	18	19	20	21	23	15	15	14	15	12	7
0	73	62	71	57	70	56	57	50	66	54	39	40	50	50	46	44	49	42	56	41	41	42	38	49	46	43	43	31	26	25	24	28	27	32	22	24	16	14	16	21	14	18	14	15	15	9	8	7	11
0	66	73	60	54	50	58	55	62	48	47	61	54	42	50	47	44	35	42	42	35	37	41	36	34	40	33	33	24	24	23	28	21	21	21	32	18	16	17	18	17	12	11	15	8	15	9	8	10	11
0	50	41	51	55	53	55	63	55	49	51	45	48	51	45	42	44	44	39	37	39	35	34	30	22	30	27	19	27	31	25	25	22	22	21	21	20	15	14	11	11	14	13	5	12	8	7	9	5	9
0	39	38	59	62	53	44	47	40	40	43	47	46	40	37	40	33	30	33	26	31	33	24	30	30	22	32	28	24	18	22	16	21	20	13	6	15	18	16	13	10	10	10	6	9	10	10	5	9	6
0	39	51	43	47	46	42	40	36	32	35	35	32	42	33	29	26	32	32	31	23	21	27	32	26	16	20	22	21	13	21	16	8	15	20	12	16	14	9	11	10	12	8	8	10	11	10	7	6	4
0	31	41	30	33	42	49	43	40	40	27	34	37	36	22	34	30	28	37	30	26	29	25	22	17	16	14	12	13	19	7	14	19	9	11	10	11	9	9	6	8	8	14	7	10	8	10	10	13	7
0	47	32	35	34	40	26	35	40	36	44	34	29	23	35	33	31	26	20	25	24	18	26	17	19	22	16	17	18	15	13	12	12	13	6	10	6	8	10	8	8	11	7	10	8	5	11	10	6	11
0	32	35	25	32	30	37	30	33	35	26	26	30	24	27	21	23	33	26	24	29	31	22	14	18	14	6	7	11	12	8	9	10	6	5	4	8	12	10	13	10	11	5	11	4	6	2	4	4	7
0	38	27	33	26	26	24	28	24	31	24	22	22	21	22	23	30	16	16	20	24	16	14	12	15	16	16	12	5	10	16	9	6	9	8	11	9	4	5	8	5	1	5	6	2	3	4	6	6	3
0	19	26	28	33	25	32	24	14	17	20	22	19	16	18	17	19	23	19	19	15	14	14	11	10	6	11	11	11	11	8	15	9	4	8	8	7	4	6	6	9	5	6	5	3	2	3	4	2	3
0	31	30	23	33	24	21	23	22	12	19	15	12	17	15	23	6	14	17	10	15	14	12	17	9	10	8	10	13	11	10	6	8	9	5	8	6	8	8	6	6	8	6	2	8	4	4	1	1	3
0	26	21	36	26	24	15	26	20	21	21	16	17	16	13	11	18	15	17	15	9	7	16	11	8	12	8	8	10	6	6	5	7	5	10	7	8	6	7	2	0	4	5	1	0	7	3	1	2	3
0	31	28	25	13	17	23	12	21	19	23	18	11	15	21	12	12	10	8	8	6	12	2	8	14	5	9	7	8	3	6	7	6	8	7	6	6	11	3	3	2	2	0	4	8	3	2	4	3	1
0	19	22	26	18	13	16	16	18	15	13	13	13	10	13	14	12	16	8	9	8	6	5	5	5	8	9	6	3	11	7	3	3	5	2	1	2	2	5	1	1	3	6	6	4	5	3	5	3	6
0	13	19	11	16	17	12	12	15	13	6	12	12	12	12	9	11	4	7	2	5	3	9	7	3	4	3	2	5	2	2	5	4	2	0	4	1	3	3	5	3	2	3	0	4	2	5	3	2	3
0	17	12	18	18	15	11	14	12	11	10	16	9	14	6	3	7	7	5	12	6	3	5	6	5	1	3	4	3	4	5	4	2	4	8	5	2	2	1	3	3	3	5	5	2	4	2	1	3	3
0	8	18	11	14	18	18	16	8	11	14	5	19	8	3	4	3	3	8	1	2	3	4	3	4	5	2	3	0	5	3	1	4	1	5	2	4	3	2	4	2	5	2	3	1	2	0	1	1	1
0	13	6	11	13	14	9	12	7	7	9	9	6	8	5	4	5	7	5	5	5	5	1	4	3	3	3	2	4	4	2	4	1	3	3	4	3	2	2	3	3	1	0	2	2	3	6	4	4	0
0	6	10	8	17	13	11	4	14	9	6	5	8	7	5	8	3	0	6	4	4	4	6	4	3	3	6	6	3	4	4	5	3	7	4	4	3	2	4	0	4	2	2	0	1	1	2	4	2	4
0	7	10	9	6	8	12	9	6	9	7	8	6	2	6	3	7	3	2	5	3	5	2	4	3	2	1	7	5	2	4	5	6	3	2	3	2	2	5	1	3	3	0	5	2	2	1	0	1	2
0	6	8	11	6	3	6	6	10	12	9	8	4	9	7	8	4	6	3	4	3	1	4	2	4	7	3	2	4	2	7	2	4	4	3	2	2	3	1	2	2	4	4	1	2	2	1	2	2	1
0	9	9	7	2	5	8	9	6	5	4	5	8	4	2	5	0	4	2	3	6	3	0	2	1	4	4	1	3	2	2	2	0	5	2	4	3	4	2	2	4	4	2	1	6	1	1	0	3	0
0	6	9	4	8	7	7	9	4	7	6	7	4	2	5	3	2	5	2	4	4	3	2	3	4	4	2	1	4	6	1	1	4	4	6	3	1	0	3	3	3	0	2	2	0	1	0	0	1	2
0	12	3	11	5	8	9	4	6	1	2	3	4	6	4	3	2	1	4	3	2	1	2	1	3	3	2	6	0	5	2	5	3	1	3	3	3	3	2	2	2	1	1	1	1	2	2	3	1	2
0	2	5	3	2	2	2	1	1	2	0	3	3	1	1	0	4	2	3	1	6	1	3	1	2	3	2	1	1	1	4	0	2	4	0	3	5	2	2	5	0	2	2	1	1	0	2	1	0	0
0	4	5	0	3	6	2	2	1	2	2	5	2	3	2	0	1	3	3	2	1	4	3	3	4	2	1	1	4	1	2	1	2	0	3	2	1	3	2	1	0	0	1	3	1	0	3	0	1	1
0	5	8	8	5	4	0	2	2	0	2	2	0	4	2	3	2	4	1	2	1	1	0	2	5	5	1	2	3	1	1	4	2	1	0	2	0	2	1	0	3	2	1	0	2	4	1	3	0	3
0	5	6	5	6	2	3	0	2	2	7	1	4	2	2	0	3	0	2	2	1	2	2	3	1	0	3	1	1	2	1	0	2	1	0	1	1	2	1	0	3	2	1	1	0	0	0	2	4	1
0	3	1	8	3	5	2	2	2	5	1	2	3	1	3	2	1	1	2	4	3	5	2	4	4	0	4	2	2	0	0	2	1	0	1	1	3	0	1	3	2	0	2	2	1	1	4	2	0	0
0	3	5	3	5	2	2	4	5	3	1	2	3	4	2	3	3	3	2	1	5	4	1	2	1	2	2	0	0	1	1	0	2	1	3	0	3	1	1	1	1	3	1	1	1	2	1	0	2	1
0	5	3	2	3	3	1	1	2	1	2	4	2	3	2	2	2	1	2	1	0	4	2	2	1	1	0	2	1	1	0	4	1	2	1	0	0	1	1	3	1	2	2	1	1	2	0	2	2	1
0	4	2	4	2	1	1	4	0	2	0	0	1	0	0	1	1	2	2	1	1	0	2	2	1	2	3	1	1	1	2	0	1	1	1	2	2	1	2	3	2	1	0	0	1	1	1	0	0	1
0	1	1	1	5	3	4	1	1	0	3	1	2	0	5	2	2	0	2	0	1	1	5	3	0	1	1	2	3	2	2	2	2	1	1	2	2	1	2	1	1	1	1	2	1	1	3	2	0	0
0	3	1	1	1	2	2	2	1	0	3	3	0	0	2	2	2	4	0	3	0	2	3	1	2	3	0	2	2	2	2	2	2	2	3	2	1	2	2	1	1	0	3	0	1	0	0	1	1	0
0	0	1	2	1	1	4	2	2	1	1	2	1	1	2	4	2	0	1	3	3	2	2	2	0	0	2	3	4	6	3	3	2	2	2	1	2	2	1	2	2	3	2	2	2	1	0	1	1	0
0	1	2	2	3	2	2	1	2	1	3	3	2	1	1	5	3	1	0	0	3	1	2	1	2	2	5	2	2	0	3	2	2	3	1	1	0	2	3	1	0	0	1	0	2	0	0	0	1	0
0	1	1	0	1	0	3	2	2	2	1	0	1	5	1	1	1	1	3	4	0	1	2	2	2	1	2	2	1	2	2	2	1	0	1	0	2	2	1	1	3	1	0	2	0	1	1	0	1	2
0	0	2	1	1	2	1	1	1	3	0	1	0	1	4	3	3	4	1	0	1	1	1	2	0	2	4	3	1	1	2	2	0	1	1	0	0	0	0	1	0	0	0	1	0	0	0	0	0	0
0	1	1	1	0	1	0	2	1	0	0	0	3	1	4	3	4	1	3	2	3	1	2	0	6	3	0	2	2	1	2	1	1	2	0	0	2	0	0	2	0	1	0	1	0	1	1	0	0	0
0	1	1	3	1	3	1	0	1	2	1	2	1	3	0	0	1	1	1	0	2	1	1	3	1	3	2	1	0	3	0	0	3	0	1	1	0	1	1	0	0	0	0	0	0	0	0	0	0	0
0	1	1	0	2	2	0	1	2	3	4	2	3	3	1	1	1	1	1	3	0	0	2	0	3	2	1	1	2	0	0	0	0	0	0	3	1	1	2	0	0	0	0	0	1	0	1	0	0	0
0	2	1	0	1	0	1	1	1	0	0	2	1	0	1	1	0	4	4	3	1	2	1	2	0	1	1	2	0	0	0	0	0	0	0	1	1	1	0	0	0	0	0	0	0	1	0	2	0	0
0	1	3	2	1	1	0	0	3	2	2	4	1	1	1	2	1	1	0	1	1	2	0	1	0	2	1	0	2	1	1	1	0	0	1	0	1	1	0	0	0	0	0	1	0	0	0	0	1	0
0	3	1	1	1	0	2	2	1	3	1	0	2	1	0	1	2	1	6	0	1	2	1	0	1	0	1	0	0	0	0	1	1	1	0	0	0	0	0	0	0	0	0	0	0	0	0	0	1	2
0	3	1	1	4	2	1	3	2	0	0	0	3	2	4	1	1	2	0	3	2	2	0	2	2	0	0	1	0	0	1	0	1	0	0	0	1	0	1	0	0	1	1	0	0	0	1	3	2	0
0	1	1	4	1	0	1	0	1	0	2	0	1	0	0	0	0	0	0	1	2	1	1	1	1	0	1	0	0	0	0	0	0	0	1	0	0	0	0	1	1	0	0	0	1	0	2	1	0	0
0	0	0	2	1	0	0	0	0	0	1	0	2	0	1	0	1	0	0	0	1	0	1	2	0	0	1	1	1	0	0	0	0	1	0	0	0	0	0	0	1	1	0	0	0	2	2	0	0	0
0	3	4	1	1	2	1	1	1	1	0	1	1	1	0	0	0	1	0	0	0	1	2	0	0	0	0	0	0	0	0	1	0	1	0	1	0	0	1	0	0	0	0	0	1	0	0	0	0	1
0	0	2	2	0	1	0	0	0	0	1	2	0	2	0	1	0	1	0	0	0	2	1	0	0	0	0	0	0	1	0	0	1	0	0	0	0	0	0	0	0	1	2	0	0	1	0	0	0	0
0	0	2	1	1	1	1	1	0	1	2	3	0	0	0	0	0	1	2	1	0	0	1	0	0	2	0	0	0	0	0	0	1	0	0	0	0	1	0	0	0	0	0	1	1	1	0	0	2	2
0	0	1	1	1	1	0	0	0	1	3	0	0	1	0	1	2	0	1	0	0	1	0	0	0	1	0	0	0	0	1	0	0	0	0	1	1	1	0	0	0	0	0	1	0	0	1	0	0	1
0	2	1	0	2	0	1	2	1	1	0	0	1	0	2	1	1	0	2	1	0	0	0	0	1	0	1	1	1	1	0	1	0	0	0	1	0	0	0	0	0	0	1	1	0	0	0	0	0	0
0	1	1	2	2	1	3	1	0	1	0	0	0	0	1	0	1	4	0	0	1	2	0	0	0	0	0	0	0	1	1	0	0	0	1	0	0	0	1	1	0	1	1	0	1	0	0	0	0	0
0	0	1	1	0	0	2	2	1	0	0	0	0	2	0	3	0	0	0	2	1	0	2	0	1	0	0	0	0	0	0	2	0	0	1	0	0	1	0	1	0	0	0	0	0	1	1	2	0	0
0	1	1	0	0	0	0	0	2	0	1	0	0	0	1	0	0	0	1	0	2	0	0	0	0	0	1	0	1	0	1	0	0	0	0	0	1	0	1	0	0	0	0	0	1	1	0	1	0	1
0	1	0	0	1	1	0	1	1	1	0	1	1	0	1	0	0	2	1	1	1	0	0	0	0	1	0	1	0	0	0	0	1	0	1	0	0	1	0	0	1	0	0	0	0	0	0	0	1	0
0	0	0	0	0	2	0	0	0	0	1	0	0	2	1	0	1	0	0	2	0	0	0	1	0	0	0	0	0	0	0	0	0	1	0	0	0	0	0	0	0	0	0	0	0	0	0	0	1	1
0	1	1	0	1	1	1	1	1	5	0	1	0	1	1	0	3	0	0	0	0	2	1	1	1	0	0	1	0	1	0	0	0	0	0	1	0	0	0	0	0	0	0	1	0	0	0	0	0	0
0	1	1	2	2	1	0	0	0	0	1	1	1	0	0	1	0	0	0	0	1	0	0	0	0	0	0	0	0	0	0	0	0	1	1	1	1	0	0	0	0	0	0	0	0	0	0	0	0	0
0	0	0	1	0	1	1	1	1	0	0	0	1	1	0	0	0	0	0	0	0	0	0	1	1	0	0	1	1	0	0	0	0	1	0	0	0	0	0	0	0	0	0	0	0	0	0	0	0	0
0	1	0	0	1	0	0	0	0	2	1	0	1	2	0	1	0	1	0	0	0	0	0	0	0	0	1	0	1	0	0	1	0	0	0	0	0	0	0	0	0	0	1	0	0	0	0	0	0	0
0	1	0	0	0	0	1	1	0	0	0	0	2	0	1	0	0	0	0	0	0	0	0	0	0	0	0	0	0	0	0	0	0	0	0	0	0	0	0	0	0	0	0	0	0	1	0	0	1	1
0	1	0	0	0	0	0	1	1	0	0	1	0	0	0	1	0	1	0	1	0	0	0	0	0	0	0	0	0	0	0	0	0	0	0	1	0	0	0	0	0	0	0	0	0	0	0	0	0	0
0	0	1	0	1	1	0	1	0	0	0	0	0	0	0	0	0	0	0	1	1	0	0	0	0	0	0	0	0	0	0	0	1	0	0	0	0	0	0	0	0	1	0	0	0	0	0	0	0	0
0	0	1	1	0	0	1	1	1	0	1	2	0	1	1	1	0	0	1	0	0	0	0	0	0	0	0	0	0	0	0	0	0	0	0	1	0	0	0	0	0	0	0	0	0	0	0	0	0	0
0	1	1	1	1	2	0	1	1	1	1	1	0	1	0	0	0	0	0	0	0	1	0	1	0	0	0	0	0	1	0	0	0	0	1	0	2	1	1	0	1	0	0	0	0	0	0	0	0	0
0	0	0	0	0	1	2	0	1	0	0	0	0	0	0	0	1	0	0	1	2	0	1	0	0	1	0	0	0	0	0	0	0	0	0	0	0	0	0	1	0	0	0	0	0	0	0	0	0	0
0	0	0	1	2	2	0	0	1	0	0	0	0	0	1	0	0	0	0	0	0	1	0	0	0	0	0	1	0	0	1	0	0	1	0	0	0	0	0	0	0	0	0	0	0	0	0	0	0	0
0	1	0	0	1	1	1	1	0	0	0	0	0	1	1	0	0	0	1	0	0	0	1	0	0	0	0	0	0	0	1	1	1	0	0	0	0	1	0	0	0	0	0	0	0	0	0	0	0	0
0	1	0	0	0	0	0	1	0	0	0	0	1	0	0	1	0	0	1	0	0	0	0	1	0	1	1	0	0	0	0	0	0	0	0	0	0	0	0	0	0	0	0	0	0	0	0	0	0	0
0	0	1	1	0	0	1	0	0	0	0	0	1	0	0	0	0	0	0	0	0	0	0	0	1	0	2	0	0	0	0	0	0	0	0	0	0	0	0	0	0	0	0	0	0	0	0	0	0	0
0	0	1	0	1	0	0	0	0	0	0	0	0	0	0	0	1	2	0	0	0	0	0	0	0	0	0	0	0	0	0	0	0	0	0	0	0	0	0	0	0	0	0	0	1	0	0	0	0	0
0	0	0	0	0	0	1	0	0	1	1	0	1	0	0	0	0	0	0	0	0	0	0	0	0	0	0	0	0	0	1	0	0	0	0	0	0	0	1	0	0	0	0	0	1	0	0	0	0	0
0	0	0	0	0	0	0	0	1	0	0	1	0	0	0	1	1	0	0	1	0	0	0	1	0	0	0	0	1	1	0	0	0	0	0	0	0	0	0	0	0	0	0	0	0	0	0	0	0	0
0	1	0	0	0	0	1	1	1	1	0	0	0	0	0	0	0	0	0	1	1	0	0	0	1	0	0	1	1	1	0	0	0	0	0	0	0	0	0	0	0	0	0	0	0	1	0	0	0	0
0	0	0	1	0	0	0	0	0	0	1	0	0	1	0	0	1	1	0	0	0	0	0	0	0	0	0	0	0	0	0	0	0	0	0	0	0	1	0	0	0	0	0	0	0	0	1	0	0	0
0	1	0	0	0	0	0	0	1	0	1	0	0	0	0	1	0	0	1	0	1	0	0	0	1	0	0	0	0	0	0	0	0	0	0	0	0	0	2	0	0	0	0	0	0	0	0	0	0	0
0	1	2	0	0	0	0	0	0	0	0	0	1	1	1	0	1	0	0	0	0	0	0	0	0	0	0	0	1	0	0	0	0	0	0	0	0	0	0	0	0	0	0	0	0	0	0	0	0	0
0	0	0	0	0	0	0	0	0	0	0	1	1	0	0	0	0	0	0	0	0	0	1	0	0	0	0	0	0	0	0	0	0	0	0	0	0	0	0	0	0	0	0	0	0	0	0	1	0	0
0	0	0	0	0	0	1	0	0	0	0	1	0	0	1	0	0	0	0	0	0	0	0	0	0	0	0	0	0	0	0	0	0	0	0	0	0	0	0	0	0	0	0	0	1	0	0	0	0	0
0	0	1	0	0	0	0	1	0	0	1	0	0	0	0	0	1	0	0	0	0	2	0	0	0	1	0	0	0	0	0	0	0	0	1	0	0	0	0	1	0	0	0	1	0	0	0	0	1	0
0	1	0	0	0	1	0	0	0	0	1	0	0	0	0	0	0	0	0	0	0	0	1	0	0	0	0	1	0	0	0	0	0	0	0	0	0	0	0	0	0	0	0	0	0	0	0	0	0	0
0	0	0	0	0	0	0	0	0	0	0	0	0	0	0	0	0	0	0	0	0	0	0	0	0	1	1	0	0	0	0	0	0	0	0	0	0	0	0	1	1	0	0	1	0	0	0	0	0	1
0	0	0	1	0	0	1	0	1	0	0	0	0	0	0	1	0	0	0	0	0	0	0	0	0	1	0	0	0	0	0	0	0	0	0	0	0	0	0	0	0	1	0	0	0	0	0	0	0	0
0	0	0	1	1	0	1	0	0	1	0	0	0	0	0	1	0	0	0	0	0	0	0	0	0	0	0	1	0	1	0	0	0	0	0	0	1	1	1	0	0	0	1	1	0	0	0	0	0	1
0	0	0	0	0	2	0	1	1	0	1	0	0	0	1	0	0	0	0	0	0	0	0	0	0	0	0	0	0	0	1	0	0	1	0	0	1	0	0	0	1	0	0	0	0	0	0	0	0	0
0	0	0	0	0	0	0	0	0	0	0	1	0	0	0	0	0	0	0	0	0	0	0	0	0	0	0	0	0	1	0	1	0	1	0	1	0	0	0	0	0	0	0	0	0	0	0	0	0	0
0	0	0	0	1	0	0	0	0	1	0	0	0	0	0	0	0	0	0	0	0	0	0	0	0	0	0	0	0	0	0	0	1	0	1	0	1	1	0	0	0	0	0	0	0	0	0	0	0	0
0	0	0	0	0	0	0	0	0	0	0	0	0	0	0	0	0	0	0	0	0	0	0	0	0	0	0	0	0	0	0	0	0	0	0	0	0	0	1	0	0	0	0	0	0	0	0	0	0	0
0	0	1	0	0	1	0	0	0	1	0	0	0	0	0	0	0	0	0	0	0	0	0	1	0	0	0	0	0	0	0	1	0	0	0	0	0	0	0	0	0	0	0	0	0	0	0	0	0	0
0	0	0	0	0	0	0	0	0	0	0	0	0	0	0	0	0	0	0	0	0	0	0	0	1	1	1	0	0	0	1	1	1	0	0	0	0	0	0	0	0	0	1	0	0	0	0	0	0	0
0	0	0	0	0	0	0	0	0	0	0	0	0	0	0	0	0	0	0	0	0	0	0	0	0	1	0	0	1	1	1	0	0	0	0	0	1	1	0	0	0	0	0	0	0	0	0	0	0	0
0	0	0	0	0	0	0	0	0	0	0	0	0	0	0	0	0	0	0	0	0	0	0	0	0	0	1	0	1	0	0	0	0	0	0	0	0	1	0	0	0	0	0	0	0	0	0	0	0	0
0	1	0	0	0	0	0	0	0	1	2	0	0	0	0	0	0	0	0	0	0	0	0	1	0	0	0	1	0	0	0	0	0	0	0	0	0	0	0	0	0	0	0	0	0	0	0	0	0	0
0	0	0	0	0	0	0	0	0	0	0	0	0	0	0	0	0	0	0	0	0	0	1	0	0	0	0	0	0	0	0	0	0	0	0	0	0	0	0	0	0	1	0	0	0	0	0	0	0	0
0	0	0	0	0	0	0	0	0	0	0	0	0	0	0	0	0	0	1	0	0	0	0	0	0	1	0	0	0	0	0	0	0	0	0	0	0	0	0	0	1	0	0	0	0	0	0	0	0	0
0	0	0	0	0	0	0	0	0	0	0	1	0	0	1	0	0	0	0	0	0	0	0	0	0	0	0	0	0	0	0	0	0	0	0	0	0	0	0	0	0	0	0	0	0	0	0	0	0	0
0	0	0	1	0	0	0	0	0	0	0	0	0	0	0	0	1	0	0	0	0	0	0	1	0	0	1	0	0	0	0	0	0	0	0	0	0	0	0	0	0	0	0	0	0	0	0	0	0	0
0	0	0	1	0	0	0	0	0	1	0	0	0	0	0	0	0	0	0	0	0	0	0	0	1	0	0	0	0	0	0	0	0	0	1	0	0	0	0	1	0	0	0	0	0	0	0	0	0	0
0	0	0	0	0	0	0	0	0	0	0	0	0	0	0	0	0	0	0	0	0	0	1	0	0	0	0	0	0	0	1	0	0	0	0	0	0	0	0	0	0	0	0	0	0	0	0	0	0	0
0	0	0	0	0	0	0	0	0	0	0	0	0	0	0	0	0	0	0	0	0	0	0	0	0	0	0	0	0	0	0	0	0	0	0	0	0	0	0	0	0	0	0	0	0	0	0	0	0	0
0	0	0	0	1	0	0	0	0	0	0	0	0	1	0	0	0	0	0	1	0	0	0	0	0	0	0	1	1	0	0	0	0	0	0	0	0	0	0	0	0	0	0	0	0	0	0	0	0	0
0	0	0	0	0	0	0	0	0	0	0	0	0	0	0	0	0	0	0	0	0	1	0	0	0	0	0	0	0	0	0	0	1	0	0	0	0	0	0	0	0	0	0	0	0	0	0	0	0	0
0	1	0	0	0	0	0	0	0	0	0	0	0	0	0	0	0	0	1	0	0	0	0	0	0	0	0	0	0	0	0	0	0	0	0	0	0	0	0	1	0	0	0	0	0	0	0	0	0	0
0	0	0	0	0	0	0	1	1	0	0	0	0	0	0	0	1	0	0	0	1	0	0	0	0	0	0	0	0	0	0	0	0	0	0	0	0	0	0	0	0	0	0	0	0	0	0	0	0	0
0	0	0	0	0	0	0	0	0	0	0	0	0	0	0	0	0	0	0	0	0	0	0	0	1	0	0	0	0	0	0	0	0	0	0	0	0	0	0	0	0	0	0	0	0	0	0	0	0	0
0	0	0	0	0	0	0	0	0	0	0	0	0	0	0	0	0	0	0	0	0	0	0	0	0	0	0	0	0	0	0	0	0	0	0	1	0	0	0	0	0	0	0	0	0	0	0	0	0	0
0	0	0	0	0	0	0	0	0	0	0	0	1	0	0	1	0	0	0	0	0	1	0	0	0	0	0	0	0	0	0	1	0	2	0	0	0	0	0	0	0	0	0	0	0	0	0	0	0	0
0	0	0	0	0	0	0	0	0	0	0	0	0	0	0	0	0	0	0	0	1	0	0	0	1	0	0	0	0	0	0	0	0	0	0	0	0	0	0	0	0	0	0	0	0	0	1	0	0	0
0	0	0	0	0	0	0	0	0	0	0	0	0	0	0	0	0	0	0	0	0	0	0	0	0	0	0	0	0	1	0	0	0	0	0	0	0	0	0	0	0	0	0	0	0	0	0	0	0	0
0	0	0	0	0	0	0	0	0	0	0	0	0	0	0	0	0	0	0	0	0	0	0	0	0	0	0	0	0	0	0	0	1	0	0	0	0	0	0	0	0	0	0	0	0	0	0	0	0	0
0	0	0	0	0	0	0	0	0	0	0	0	0	0	0	0	0	0	0	0	0	0	0	0	0	0	0	0	0	0	0	0	0	0	0	0	0	0	0	0	0	0	0	0	0	0	0	0	0	0
0	0	0	0	0	0	0	0	0	0	0	0	0	0	0	0	0	0	0	0	0	0	0	0	0	0	0	0	0	0	0	0	0	0	0	0	0	0	0	0	0	0	0	0	0	0	0	0	0	0
0	0	0	0	0	0	0	0	0	0	1	0	0	0	0	0	0	1	0	0	0	0	0	0	0	0	0	0	0	0	0	0	0	0	0	1	0	0	0	0	0	0	0	0	0	0	0	0	0	0
0	0	0	0	0	0	0	1	0	0	0	0	0	0	0	0	0	0	0	0	0	0	0	0	0	0	0	0	0	0	0	0	0	0	0	0	0	0	0	0	0	0	0	0	0	0	0	0	0	0
0	0	0	0	0	0	0	0	0	0	0	1	0	0	0	0	0	0	0	0	0	0	0	0	0	0	0	0	0	0	0	0	0	0	0	0	0	0	0	0	0	1	0	0	0	1	0	1	0	0
0	0	0	0	0	0	0	0	0	0	0	0	0	0	0	0	0	0	0	0	0	0	0	0	0	0	0	0	0	0	0	0	0	0	0	0	0	0	0	0	1	0	0	0	0	0	0	0	0	0
0	0	0	0	2	0	0	0	0	1	0	0	0	0	0	0	0	0	0	1	0	1	0	0	0	0	0	0	0	0	0	0	0	0	0	0	0	0	0	0	0	0	0	0	0	0	0	0	0	0
0	0	0	0	0	1	0	1	0	0	0	0	0	0	0	0	0	0	0	0	0	0	0	0	0	0	0	0	0	0	0	0	0	0	1	0	0	0	0	0	0	0	0	0	0	0	0	0	0	0
0	0	1	0	0	0	0	0	0	0	0	0	0	0	0	0	0	0	0	0	0	0	0	0	0	0	0	0	0	0	0	0	0	0	0	0	0	0	0	0	0	0	0	0	0	0	0	0	0	0
0	1	0	0	0	0	0	0	0	0	0	0	0	0	0	0	0	0	0	0	0	0	0	0	0	0	0	0	0	0	0	0	0	0	0	0	0	0	0	0	0	0	0	0	0	0	0	0	0	1
0	0	0	0	0	0	0	0	0	0	0	0	0	0	0	0	0	0	0	0	0	0	1	1	0	0	0	0	0	0	0	0	0	0	0	0	0	0	0	0	0	0	1	0	0	0	0	0	0	0
0	0	0	1	0	0	0	0	0	0	0	0	1	0	0	0	0	0	0	0	0	0	0	0	0	0	0	0	0	0	0	0	0	0	0	0	0	0	0	0	0	0	0	0	0	0	0	0	1	0
0	0	0	0	0	0	1	0	0	0	0	0	0	0	0	0	0	0	0	0	0	0	0	0	0	0	0	0	0	0	0	0	0	0	0	0	0	0	0	0	0	0	0	0	0	0	0	0	0	0
0	0	0	0	0	0	0	0	0	0	0	0	0	0	0	0	0	0	0	0	1	0	0	0	0	0	0	0	0	0	0	0	0	0	0	0	0	0	0	0	0	0	0	0	0	0	0	0	0	0
0	0	0	0	0	0	0	0	0	0	0	0	0	0	0	0	0	0	0	0	0	0	0	0	0	0	0	0	0	0	0	0	0	0	0	0	0	0	0	0	0	0	0	0	0	0	0	0	0	0
0	0	1	0	0	0	0	0	1	0	0	0	0	0	0	0	0	0	0	0	0	0	0	0	0	0	0	0	0	0	0	0	0	0	0	0	0	0	0	0	0	0	0	1	1	0	0	0	0	0
0	0	0	0	0	0	0	0	0	0	0	0	0	0	0	0	0	0	0	0	0	0	0	0	0	0	0	0	0	0	0	0	0	0	0	0	0	0	0	0	0	0	0	0	0	0	0	0	0	0
0	0	0	0	0	0	0	0	0	0	0	0	0	0	0	0	0	0	0	0	0	0	0	0	0	0	0	0	0	0	0	0	0	0	0	0	0	0	0	0	0	0	0	0	0	0	0	0	0	0
0	0	0	0	0	0	0	0	0	0	0	0	0	0	1	0	0	0	0	0	0	0	0	0	0	0	0	0	0	0	0	0	0	0	0	0	0	0	0	0	0	0	0	0	0	0	0	0	0	0
0	0	0	0	0	0	0	0	0	0	0	0	0	0	1	0	0	0	0	0	0	0	0	0	0	0	0	0	0	0	0	0	0	0	0	0	0	0	0	0	0	0	0	0	0	0	0	0	0	0
0	0	0	0	0	0	0	0	0	1	0	0	0	0	0	0	0	0	0	0	0	0	0	0	0	0	0	0	0	0	0	0	0	0	0	0	0	0	0	0	0	0	0	0	0	0	0	0	0	0
0	0	0	0	0	0	0	0	0	0	0	0	0	0	0	1	0	0	0	0	0	0	0	0	0	0	0	0	0	0	0	0	0	0	0	0	0	0	0	0	0	0	0	0	0	0	0	0	0	0
0	0	0	0	0	0	0	0	0	0	0	0	0	0	0	0	0	0	0	0	0	0	0	0	0	0	0	0	0	0	0	0	0	0	0	0	0	0	0	0	0	0	0	0	0	0	0	0	0	0
0	0	0	0	0	0	0	0	0	0	0	0	0	0	0	0	0	0	0	0	0	0	0	0	0	0	0	0	0	0	0	0	0	0	0	0	0	0	0	0	0	0	0	0	0	0	0	0	0	0
0	0	0	0	0	0	0	0	0	0	0	0	0	0	0	0	0	0	1	0	0	0	0	0	0	0	0	0	0	0	0	0	0	0	0	0	0	0	0	0	0	0	0	0	0	0	0	0	0	0
0	0	0	0	0	0	0	0	0	0	0	0	0	1	0	0	0	0	0	0	0	0	0	0	0	0	0	0	0	0	0	0	0	0	0	0	0	0	0	0	0	0	0	0	0	0	0	0	0	0
0	0	0	0	0	0	0	0	0	0	0	0	0	0	0	0	0	0	0	0	0	0	0	0	0	0	0	0	0	0	0	0	0	0	0	0	0	0	0	0	0	0	0	0	0	0	0	0	0	0
0	0	0	0	0	0	0	0	0	0	0	0	0	0	0	0	0	0	0	0	0	0	0	0	0	0	0	0	0	0	0	0	0	0	0	0	0	0	0	0	0	0	0	0	0	0	0	0	0	0
0	0	0	0	0	0	0	0	0	0	0	0	0	0	0	0	0	1	1	1	0	0	0	0	0	0	0	0	0	0	0	0	0	0	0	0	0	0	0	0	0	0	0	0	0	0	0	0	0	0
0	0	0	0	0	0	0	0	0	0	0	0	0	0	0	0	0	0	0	0	0	0	0	0	0	0	0	0	0	0	0	0	0	0	0	0	0	0	0	0	0	0	0	0	0	0	0	0	0	0
0	0	0	0	0	1	0	0	0	0	0	0	0	0	0	0	1	0	0	0	0	0	0	0	0	0	0	0	0	0	0	0	0	0	0	0	0	0	0	0	0	0	0	0	0	0	0	0	0	0
0	0	0	0	0	0	0	0	0	0	0	1	0	0	0	0	0	1	0	0	0	0	0	0	0	0	0	0	0	0	0	0	0	0	0	0	0	0	0	0	0	0	0	0	0	0	0	0	0	0
0	0	0	0	0	0	0	0	0	0	0	0	0	0	0	0	0	0	0	0	0	0	0	0	0	0	0	0	0	0	0	0	0	0	0	0	0	0	0	0	0	0	0	0	0	0	0	1	0	0
0	0	0	0	0	0	0	0	0	0	0	0	0	0	0	0	0	0	0	0	0	0	0	0	0	0	0	0	0	0	0	0	0	0	0	0	0	0	0	0	0	0	0	0	0	0	0	0	0	0
0	0	0	0	0	0	0	0	0	0	0	0	0	0	0	0	0	0	0	0	0	0	0	0	0	0	0	0	0	0	0	0	0	0	0	0	0	0	0	0	0	0	0	0	0	0	0	0	0	0
0	0	0	0	0	0	0	0	0	0	0	0	0	0	0	0	0	0	0	0	0	0	0	0	0	0	0	0	0	0	0	0	0	0	0	0	0	0	0	0	0	0	0	0	0	0	0	0	0	0
0	0	0	0	0	0	0	0	0	1	0	0	0	0	0	0	0	0	0	0	0	0	0	0	0	0	0	0	0	0	0	0	0	0	0	0	0	0	0	0	0	0	0	0	0	0	0	0	0	0
0	0	0	0	0	0	0	0	0	0	0	0	0	0	0	0	0	0	0	0	0	0	0	0	0	0	0	0	0	0	0	0	0	0	0	0	0	0	0	0	0	0	0	0	0	0	0	0	0	0
0	0	0	0	0	0	0	0	0	0	0	0	0	0	0	0	0	0	0	0	0	0	0	0	0	0	0	0	0	0	0	0	0	0	0	0	0	0	0	0	0	0	0	0	0	0	0	0	0	0
0	0	0	0	0	0	0	0	0	0	0	0	0	0	0	1	0	0	0	0	0	0	0	0	0	0	0	0	0	0	0	0	0	0	0	0	0	0	0	0	0	0	0	0	0	0	0	0	0	0
0	0	1	0	0	0	0	0	0	0	0	0	0	0	0	0	0	0	0	0	0	0	0	0	0	0	0	0	0	0	0	0	0	0	0	0	0	0	0	0	0	0	0	0	0	0	0	0	0	0
0	0	0	1	0	0	0	0	0	0	0	0	0	0	0	0	0	0	0	0	0	0	0	0	0	0	0	0	0	0	0	0	0	0	0	0	0	0	0	0	0	0	0	0	0	0	0	0	0	0
0	0	0	0	0	0	0	0	0	0	1	0	0	0	0	0	0	0	0	0	0	0	0	0	0	0	0	0	0	0	0	0	0	0	0	0	0	0	0	0	0	0	0	0	0	0	0	0	0	0
0	0	0	0	0	0	1	0	1	0	0	0	0	0	0	0	0	0	0	0	0	0	0	0	0	0	0	0	0	0	0	0	0	0	0	0	0	0	0	0	0	0	0	0	0	0	0	0	0	0
0	0	0	0	0	1	0	1	0	0	0	0	0	0	0	0	0	0	0	0	0	0	0	0	0	0	0	0	0	0	0	0	0	0	0	0	0	0	0	0	0	0	0	0	0	0	0	0	0	0
0	1	0	0	1	0	1	0	0	0	0	0	0	0	0	0	0	0	0	0	0	0	0	0	0	0	0	0	0	0	0	0	0	0	0	0	0	0	0	0	0	0	0	0	0	0	0	0	0	0
0	0	0	0	0	0	0	0	1	0	0	0	0	0	0	0	0	0	0	0	0	0	0	0	0	0	0	0	0	0	0	0	0	0	0	0	0	0	0	0	0	0	0	0	0	0	0	0	0	0
0	0	0	0	0	0	0	0	0	0	0	0	0	0	0	0	0	0	0	0	0	0	0	0	0	0	0	0	0	0	0	0	0	0	0	0	0	0	0	0	0	0	0	0	0	0	0	0	0	0
0	0	0	1	0	0	0	0	0	0	0	0	0	0	0	0	0	0	0	0	0	0	0	0	0	0	0	0	0	0	0	0	0	0	0	0	0	0	0	0	0	0	0	0	0	0	0	0	0	0
0	0	0	0	0	0	1	0	0	0	1	0	0	0	0	0	0	0	0	0	0	0	0	0	0	0	0	0	0	0	0	0	0	0	0	0	0	0	0	0	0	0	0	0	0	0	0	0	0	0
0	0	0	0	0	0	0	1	0	0	0	0	1	0	0	0	0	0	0	0	0	0	0	0	0	0	0	0	0	0	0	0	0	0	0	0	0	0	0	0	0	0	0	0	0	0	0	0	0	0
0	0	0	0	0	0	0	0	0	0	0	0	0	0	0	0	0	0	0	0	0	0	0	0	0	0	0	0	0	0	0	0	0	0	0	0	0	0	0	0	0	0	0	0	0	0	0	0	0	0
0	0	0	0	0	0	0	0	0	0	0	0	0	0	0	0	0	0	0	0	0	0	0	0	0	0	0	0	0	0	0	0	0	0	0	0	0	0	0	0	0	0	0	0	0	0	0	0	0	0
0	0	0	0	0	0	0	0	0	0	0	0	1	0	0	0	0	0	0	0	0	0	0	0	0	0	0	0	0	0	0	0	0	0	0	0	0	0	0	0	0	0	0	0	0	0	0	0	0	0
0	0	0	0	0	0	0	0	0	0	0	0	0	0	0	0	0	0	0	0	0	0	0	0	0	0	0	0	0	0	0	0	0	0	0	0	0	0	0	0	0	0	0	0	0	0	0	0	0	0
0	0	0	0	0	0	0	0	0	1	0	0	0	0	0	0	0	0	0	0	0	0	0	0	0	0	0	0	0	0	0	0	0	0	0	0	0	0	0	0	0	0	0	0	0	0	0	0	0	0
0	0	0	0	0	0	0	0	0	0	0	0	0	0	0	0	0	0	0	0	0	0	0	0	0	0	0	0	0	0	0	0	0	0	0	0	0	0	0	0	0	0	0	0	0	0	0	0	0	0
0	0	0	0	0	0	0	0	0	0	0	0	0	0	0	0	0	0	0	0	0	0	0	0	0	0	0	0	0	0	0	0	0	0	0	0	0	0	0	0	0	0	0	0	0	0	0	0	0	0
0	0	0	0	0	0	0	0	1	0	0	0	0	0	0	0	0	0	0	0	0	0	0	0	0	0	0	0	0	0	0	0	0	0	0	0	0	0	0	0	0	0	0	0	0	0	0	0	0	0
0	0	0	0	0	0	0	0	0	0	0	0	0	0	0	0	0	0	0	0	0	0	0	0	0	0	0	0	0	0	0	0	0	0	0	0	0	0	0	0	0	0	0	0	0	0	0	0	0	0
0	0	0	0	0	0	0	0	0	0	0	0	0	0	0	0	0	0	0	0	0	0	0	0	0	0	0	0	0	0	0	0	0	0	0	0	0	0	0	0	0	0	0	0	0	0	0	0	0	0
0	0	0	0	0	0	0	0	0	0	0	0	0	0	0	0	0	0	0	0	0	0	0	0	0	0	0	0	0	0	0	0	0	0	0	0	0	0	0	0	0	0	0	0	0	0	0	0	0	0
0	0	0	0	0	0	0	0	0	0	0	0	0	0	0	0	0	0	0	0	0	0	0	0	0	0	0	0	0	0	0	0	0	0	0	0	0	0	0	0	0	0	0	0	0	0	0	0	0	0
0	0	0	0	0	0	0	0	0	0	0	0	0	0	0	0	0	0	0	0	0	0	0	0	0	0	0	0	0	0	0	0	0	0	0	0	0	0	0	0	0	0	0	0	0	0	0	0	0	0
0	0	0	0	0	1	0	0	0	0	0	0	0	0	0	0	0	0	0	0	0	0	0	0	0	0	0	0	0	0	0	0	0	0	0	0	0	0	0	0	0	0	0	0	0	0	0	0	0	0
0	0	0	0	0	0	0	0	0	0	0	0	0	0	0	0	0	0	0	0	0	0	0	0	0	0	0	0	0	0	0	0	0	0	0	0	0	0	0	0	0	0	0	0	0	0	0	0	0	0
0	0	0	0	1	0	0	0	0	0	0	0	0	0	0	0	0	0	0	0	0	0	0	0	0	0	0	0	0	0	0	0	0	0	0	0	0	0	0	0	0	0	0	0	0	0	0	0	0	0
0	0	0	0	0	0	0	0	0	0	0	0	0	0	0	0	0	0	0	0	0	0	0	0	0	0	0	0	0	0	0	0	0	0	0	0	0	0	0	0	0	0	0	0	0	0	0	0	0	0
0	0	0	0	0	0	0	0	0	0	0	0	0	0	0	0	0	0	0	0	0	0	0	0	0	0	0	0	0	0	0	0	0	0	0	0	0	0	0	0	0	0	0	0	0	0	0	0	0	0
0	0	0	0	0	0	0	0	0	0	0	0	0	1	0	0	0	0	0	0	0	0	0	0	0	0	0	0	0	0	0	0	0	0	0	0	0	0	0	0	0	0	0	0	0	0	0	0	0	0
0	0	0	0	0	0	0	0	0	0	0	0	0	0	0	0	0	0	0	0	0	0	0	0	0	0	0	0	0	0	0	0	0	0	0	0	0	0	0	0	0	0	0	0	0	0	0	0	0	0
0	0	0	0	0	0	0	0	0	0	0	0	0	0	0	0	0	0	0	0	0	0	0	0	0	0	0	0	0	0	0	0	0	0	0	0	0	0	0	0	0	0	0	0	0	0	0	0	0	0
0	0	0	0	0	0	0	0	0	0	0	0	0	0	0	0	0	0	0	0	0	0	0	0	0	0	0	0	0	0	0	0	0	0	0	0	0	0	0	0	0	0	0	0	0	0	0	0	0	0
0	0	0	0	0	0	0	0	0	0	0	0	0	0	0	0	0	0	0	0	0	0	0	0	0	0	0	0	0	0	0	0	0	0	0	0	0	0	0	0	0	0	0	0	0	0	0	0	0	0
0	0	0	0	0	0	0	0	0	0	0	0	0	0	0	0	0	0	0	0	0	0	0	0	0	0	0	0	0	0	0	0	0	0	0	0	0	0	0	0	0	0	0	0	0	0	0	0	0	0
0	0	0	0	0	0	0	0	0	0	0	0	0	0	0	0	0	0	0	0	0	0	0	0	0	0	0	0	0	0	0	0	0	0	0	0	0	0	0	0	0	0	0	0	0	0	0	0	0	0
0	0	0	0	0	0	0	0	0	0	0	0	0	0	0	0	0	0	0	0	0	0	0	0	0	0	0	0	0	0	0	0	0	0	0	0	0	0	0	0	0	0	0	0	0	0	0	0	0	0
0	0	0	0	0	0	0	0	0	0	0	0	0	0	0	0	0	0	0	0	0	0	0	0	0	0	0	0	0	0	0	0	0	0	0	0	0	0	0	0	0	0	0	0	0	0	0	0	0	0
0	0	0	0	0	0	0	0	0	0	0	0	0	0	0	0	0	0	0	0	0	0	0	0	0	0	0	0	0	0	0	0	0	0	0	0	0	0	0	0	0	0	0	0	0	0	0	0	0	0
0	0	0	0	0	0	0	0	0	0	0	0	0	0	0	0	0	0	0	0	0	0	0	0	0	0	0	0	0	0	0	0	0	0	0	0	0	0	0	0	0	0	0	0	0	0	0	0	0	0
0	0	0	0	0	0	0	0	0	0	0	0	0	0	0	0	0	0	0	0	0	0	0	0	0	0	0	0	0	0	0	0	0	0	0	0	0	0	0	0	0	0	0	0	0	0	0	0	0	0
0	0	0	0	0	0	0	0	0	0	0	0	0	0	0	0	0	0	0	0	0	0	0	0	0	0	0	0	0	0	0	0	0	0	0	0	0	0	0	0	0	0	0	0	0	0	0	0	0	0
0	0	0	0	0	0	0	0	0	0	0	0	0	0	0	0	0	0	0	0	0	0	0	0	0	0	0	0	0	0	0	0	0	0	0	0	0	0	0	0	0	0	0	0	0	0	0	0	0	0
0	0	0	0	0	0	0	0	0	0	0	0	0	0	0	0	0	0	0	0	0	0	0	0	0	0	0	0	0	0	0	0	0	0	0	0	0	0	0	0	0	0	0	0	0	0	0	0	0	0
0	0	0	0	0	0	0	0	0	0	0	0	0	0	0	0	0	0	0	0	0	0	0	0	0	0	0	0	0	0	0	0	0	0	0	0	0	0	0	0	0	0	0	0	0	0	0	0	0	0
0	0	0	0	0	0	0	0	0	0	0	0	0	0	0	0	0	0	0	0	0	0	0	0	0	0	0	0	0	0	0	0	0	0	0	0	0	0	0	0	0	0	0	0	0	0	0	0	0	0
0	0	0	0	0	0	0	0	0	0	0	0	0	0	0	0	0	0	0	0	0	0	0	0	0	0	0	0	0	0	0	0	0	0	0	0	0	0	0	0	0	0	0	0	0	0	0	0	0	0
0	0	0	0	0	0	0	0	0	0	0	0	0	0	0	0	0	0	0	0	0	0	0	0	0	0	0	0	0	0	0	0	0	0	0	0	0	0	0	0	0	0	0	0	0	0	0	0	0	0
0	0	0	0	0	0	0	0	0	0	0	0	0	0	0	0	0	0	0	0	0	0	0	0	0	0	0	0	0	0	0	0	0	0	0	0	0	0	0	0	0	0	0	0	0	0	0	0	0	0
0	0	0	0	0	0	0	0	0	0	0	0	0	0	0	0	0	0	0	0	0	0	0	0	0	0	0	0	0	0	0	0	0	0	0	0	0	0	0	0	0	0	0	0	0	0	0	0	0	0
0	0	0	0	0	0	0	0	0	0	0	0	0	0	0	0	0	0	0	0	0	0	0	0	0	0	0	0	0	0	0	0	0	0	0	0	0	0	0	0	0	0	0	0	0	0	0	0	0	0
0	0	0	0	0	0	0	0	0	0	0	0	0	0	0	0	0	0	0	0	0	0	0	0	0	0	0	0	0	0	0	0	0	0	0	0	0	0	0	0	0	0	0	0	0	0	0	0	0	0
0	0	0	0	0	0	0	0	0	0	0	0	0	0	0	0	0	0	0	0	0	0	0	0	0	0	0	0	0	0	0	0	0	0	0	0	0	0	0	0	0	0	0	0	0	0	0	0	0	0
0	0	0	0	0	0	0	0	0	0	0	0	0	0	0	0	0	0	0	0	0	0	0	0	0	0	0	0	0	0	0	0	0	0	0	0	0	0	0	0	0	0	0	0	0	0	0	0	0	0
0	0	0	0	0	0	0	0	0	0	0	0	0	0	0	0	0	0	0	0	0	0	0	0	0	0	0	0	0	0	0	0	0	0	0	0	0	0	0	0	0	0	0	0	0	0	0	0	0	0
0	0	0	0	0	0	0	0	0	0	0	0	0	0	0	0	0	0	0	0	0	0	0	0	0	0	0	0	0	0	0	0	0	0	0	0	0	0	0	0	0	0	0	0	0	0	0	0	0	0
0	0	0	0	0	0	0	0	0	0	0	0	0	0	0	0	0	0	0	0	0	0	0	0	0	0	0	0	0	0	0	0	0	0	0	0	0	0	0	0	0	0	0	0	0	0	0	0	0	0
0	0	0	0	0	0	0	0	0	0	0	0	0	0	0	0	0	0	0	0	0	0	0	0	0	0	0	0	0	0	0	0	0	0	0	0	0	0	0	0	0	0	0	0	0	0	0	0	0	0
0	0	0	0	0	0	0	0	0	0	0	0	0	0	0	0	0	0	0	0	0	0	0	0	0	0	0	0	0	0	0	0	0	0	0	0	0	0	0	0	0	0	0	0	0	0	0	0	0	0
0	0	0	0	0	0	0	0	0	0	0	0	0	0	0	0	0	0	0	0	0	0	0	0	0	0	0	0	0	0	0	0	0	0	0	0	0	0	0	0	0	0	0	0	0	0	0	0	1	0
0	0	0	0	0	0	0	0	0	0	0	0	0	0	0	0	0	0	0	0	0	0	0	0	0	0	0	0	0	0	0	0	0	0	0	0	0	0	0	0	0	0	0	0	0	0	0	0	0	0
0	0	0	0	0	0	0	0	0	0	0	0	0	0	0	0	0	0	0	0	0	0	0	0	0	0	0	0	0	0	0	0	0	0	0	0	0	0	0	0	0	0	0	0	0	0	0	0	0	0
0	0	0	0	0	0	0	0	0	0	0	0	0	0	0	0	0	0	0	0	0	0	0	0	0	0	0	0	0	0	0	0	0	0	0	0	0	0	0	0	0	0	0	0	0	0	0	0	0	0
0	0	0	0	0	0	0	0	0	0	0	0	0	0	0	0	0	0	0	0	0	0	0	0	0	0	0	0	0	0	0	0	0	0	0	0	0	0	0	0	0	0	0	0	0	0	0	0	0	0
0	0	0	0	0	0	0	0	0	0	0	0	0	0	0	0	0	0	0	0	0	0	0	0	0	0	0	0	0	0	0	0	0	0	0	0	0	0	0	0	0	0	0	0	0	0	0	0	0	0
0	0	0	0	0	0	0	0	0	0	0	0	0	0	0	0	0	0	0	0	0	0	0	0	0	0	0	0	0	0	0	0	0	0	0	0	0	0	0	0	0	0	0	0	0	0	0	0	0	0
0	0	0	0	0	0	0	0	0	0	0	0	0	0	0	0	0	0	0	0	0	0	0	0	0	0	0	0	0	0	0	0	0	0	0	0	0	0	0	0	0	0	0	0	0	0	0	0	0	0
0	0	0	0	0	0	0	0	0	0	0	0	0	0	0	0	0	0	0	0	0	0	0	0	0	0	0	0	0	0	0	0	0	0	0	0	0	0	0	0	0	0	0	0	0	0	0	0	0	0
[truncated: 553 more columns]

## Sheet: Fig.2c_averageIV
	Average IV curve	Vbias (V)	I (nA)
		-1.034	-121.392
		-1.023	-121.896
		-1.012	-121.601
		-1.001	-120.637
		-0.99	-119.137
		-0.979	-117.234
		-0.968	-115.058
		-0.957	-112.742
		-0.946	-110.579
		-0.935	-108.235
		-0.924	-107.982
		-0.913	-106
		-0.902	-103.882
		-0.891	-102.516
		-0.88	-101.466
		-0.869	-99.6199
		-0.858	-97.8643
		-0.847	-96.3801
		-0.836	-93.9638
		-0.825	-93.5023
		-0.814	-91.7919
		-0.803	-91.1041
		-0.792	-89.6199
		-0.781	-88.2262
		-0.77	-87.1041
		-0.759	-85.7557
		-0.748	-85.0679
		-0.737	-83.2217
		-0.726	-81.1041
		-0.715	-78.8959
		-0.704	-76.7783
		-0.693	-74.9321
		-0.682	-74.2443
		-0.671	-73.6018
		-0.66	-71.8914
		-0.649	-70
		-0.638	-68.1086
		-0.627	-66.3982
		-0.616	-65.0498
		-0.605	-64.9502
		-0.594	-63.6018
		-0.583	-61.8914
		-0.572	-60
		-0.561	-58.1086
		-0.55	-56.3982
		-0.539	-55.0498
		-0.528	-54.9502
		-0.517	-53.6018
		-0.506	-51.8914
		-0.495	-50
		-0.484	-48.1086
		-0.473	-46.3982
		-0.462	-45.0498
		-0.451	-44.2443
		-0.44	-43.4842
		-0.429	-42.2715
		-0.418	-40.7873
		-0.407	-39.2127
		-0.396	-37.7285
		-0.385	-36.5158
		-0.374	-35.7557
		-0.363	-34.2443
		-0.352	-33.4842
		-0.341	-32.2715
		-0.33	-30.7873
		-0.319	-29.2127
		-0.308	-27.7285
		-0.297	-26.5158
		-0.286	-25.7557
		-0.275	-24.2443
		-0.264	-22.7783
		-0.253	-22.1538
		-0.242	-21.1674
		-0.231	-20
		-0.22	-18.8326
		-0.209	-17.8462
		-0.198	-17.2217
		-0.187	-15.7557
		-0.176	-14.2443
		-0.165	-13.4842
		-0.154	-12.2715
		-0.143	-10.7873
		-0.132	-9.21267
		-0.121	-7.72851
		-0.11	-6.51584
		-0.099	-5.75566
		-0.088	-4.24434
		-0.077	-2.77828
		-0.066	-2.15385
		-0.055	-1.16742
		-0.044	0
		-0.033	1.16742
		-0.022	2.15385
		-0.011	2.77828
		0	4.24434
		0.011	5.75566
		0.022	7.22172
		0.033	7.84615
		0.044	8.83258
		0.055	10
		0.066	11.1674
		0.077	12.1538
		0.088	12.7783
		0.099	14.2443
		0.11	15.7557
		0.121	16.5158
		0.132	17.7285
		0.143	19.2127
		0.154	20.7873
		0.165	22.2715
		0.176	23.4842
		0.187	24.2443
		0.198	25.7557
		0.209	27.2217
		0.22	27.8462
		0.231	28.8326
		0.242	30
		0.253	31.1674
		0.264	32.1538
		0.275	32.7783
		0.286	34.2443
		0.297	35.7557
		0.308	36.5158
		0.319	37.7285
		0.33	39.2127
		0.341	40.7873
		0.352	42.2715
		0.363	43.4842
		0.374	44.2443
		0.385	45.0498
		0.396	46.3982
		0.407	48.1086
		0.418	50
		0.429	51.8914
		0.44	53.6018
		0.451	54.9502
		0.462	55.0498
		0.473	56.3982
		0.484	58.1086
		0.495	60
		0.506	61.8914
		0.517	63.6018
		0.528	64.2443
		0.539	64.9321
		0.55	66.7783
		0.561	68.8959
		0.572	71.1041
		0.583	73.2217
		0.594	75.0679
		0.605	76.4615
		0.616	76.5158
		0.627	77.7285
		0.638	79.2127
		0.649	80.7873
		0.66	82.2715
		0.671	83.4842
		0.682	83.5385
		0.693	85.638
		0.704	86.8959
		0.715	88.5158
		0.726	90.3167
		0.737	92.1176
		0.748	93.7376
		0.759	94.9955
		0.77	95.7104
		0.781	96.3801
		0.792	97.5023
		0.803	98.8959
		0.814	100.38
		0.825	101.774
		0.836	102.896
		0.847	104.244
		0.858	104.932
		0.869	106.778
		0.88	108.896
		0.891	111.104
		0.902	112.516
		0.913	114.95
		0.924	116.842
		0.935	117.303
		0.946	118.833
		0.957	120.543
		0.968	122.253
		0.979	123.309
		0.99	124.332
		1.001	125.39
		1.012	126.549
		1.023	127.876
		1.034	129.438
		1.045	131.301

## Sheet: Fig.2c_2Dhistogam
0	0	0	0	0	0	0	0	0	0	0	0	0	0	0	0	0	0	0	0	0	0	0	0	0	0	0	0	0	0	0	0	0	0	0	0	0	0	0	0	0	0	0	0	0	0	0	0	0	0
0	0	0	0	0	0	0	0	0	0	0	0	0	0	0	0	0	0	0	0	0	0	0	0	0	0	0	0	0	0	0	0	0	0	0	0	0	0	0	0	0	0	0	0	0	0	0	0	0	0
0	0	0	0	0	0	0	0	0	0	0	0	0	0	0	0	0	0	0	0	0	0	0	0	0	0	0	0	0	0	0	0	0	0	0	0	0	0	0	0	0	0	0	0	0	0	0	0	0	0
0	0	0	0	0	0	0	0	0	0	0	0	0	0	0	0	0	0	0	0	0	0	0	0	0	0	0	0	0	0	0	0	0	0	0	0	0	0	0	0	0	0	0	0	0	0	0	0	0	0
0	0	0	0	0	0	0	0	0	0	0	0	0	0	0	0	0	0	0	0	0	0	0	0	0	0	0	0	0	0	0	0	0	0	0	0	0	0	0	0	0	0	0	0	0	0	0	0	0	0
0	0	0	0	0	0	0	0	0	0	0	0	0	0	0	0	0	0	0	0	0	0	0	0	0	0	0	0	0	0	0	0	0	0	0	0	0	0	0	0	0	0	0	0	0	0	0	0	0	0
0	0	0	0	0	0	0	0	0	0	0	0	0	0	0	0	0	0	0	0	0	0	0	0	0	0	0	0	0	0	0	0	0	0	0	0	0	0	0	0	0	0	0	0	0	0	0	0	0	0
0	0	0	0	0	0	0	0	0	0	0	0	0	0	0	0	0	0	0	0	0	0	0	0	0	0	0	0	0	0	0	0	0	0	0	0	0	0	0	0	0	0	0	0	0	0	0	0	0	0
0	0	0	0	0	0	0	0	0	0	0	0	0	0	0	0	0	0	0	0	0	0	0	0	0	0	0	0	0	0	0	0	0	0	0	0	0	0	0	0	0	0	0	0	0	0	0	0	0	0
0	0	0	0	0	0	0	0	0	0	0	0	0	0	0	0	0	0	0	0	0	0	0	0	0	0	0	0	0	0	0	0	0	0	0	0	0	0	0	0	0	0	0	0	0	0	0	0	0	0
0	0	0	0	0	0	0	0	0	0	0	0	0	0	0	0	0	0	0	0	0	0	0	0	0	0	0	0	0	0	0	0	0	0	0	0	0	0	0	0	0	0	0	0	0	0	0	0	0	0
0	0	0	0	0	0	0	0	0	0	0	0	0	0	0	0	0	0	0	0	0	0	0	0	0	0	0	0	0	0	0	0	0	0	0	0	0	0	0	0	0	0	0	0	0	0	0	0	0	0
0	0	0	0	0	0	0	0	0	0	0	0	0	0	0	0	0	0	0	0	0	0	0	0	0	0	0	0	0	0	0	0	0	0	0	0	0	0	0	0	0	0	0	0	0	0	0	0	0	0
0	0	0	0	0	0	0	0	0	0	0	0	0	0	0	0	0	0	0	0	0	0	0	0	0	0	0	0	0	0	0	0	0	0	0	0	0	0	0	0	0	0	0	0	0	0	0	0	0	0
0	0	0	0	0	0	0	0	0	0	0	0	0	0	0	0	0	0	0	0	0	0	0	0	0	0	0	0	0	0	0	0	0	0	0	0	0	0	0	0	0	0	0	0	0	0	0	0	0	0
0	0	0	0	0	0	0	0	0	0	0	0	0	0	0	0	0	0	0	0	0	0	0	0	0	0	0	0	0	0	0	0	0	0	0	0	0	0	0	0	0	0	0	0	0	0	0	0	0	0
0	0	0	0	0	0	0	0	0	0	0	0	0	0	0	0	0	0	0	0	0	0	0	0	0	0	0	0	0	0	0	0	0	0	0	0	0	0	0	0	0	0	0	0	0	0	0	0	0	0
0	0	0	0	0	0	0	0	0	0	0	0	0	0	0	0	0	0	0	0	0	0	0	0	0	0	0	0	0	0	0	0	0	0	0	0	0	0	0	0	0	0	0	0	0	0	0	0	0	0
0	0	0	0	0	0	0	0	0	0	0	0	0	0	0	0	0	0	0	0	0	0	0	0	0	0	0	0	0	0	0	0	0	0	0	0	0	0	0	0	0	0	0	0	0	0	0	0	0	0
0	0	0	0	0	0	0	0	0	0	0	0	0	0	0	0	0	0	0	0	0	0	0	0	0	0	0	0	0	0	0	0	0	0	0	0	0	0	0	0	0	0	0	0	0	0	0	0	0	0
0	0	0	0	0	0	0	0	0	0	0	0	0	0	0	0	0	0	0	0	0	0	0	0	0	0	0	0	0	0	0	0	0	0	0	0	0	0	0	0	0	0	0	0	0	0	0	0	0	0
0	0	0	0	0	0	0	0	0	0	0	0	0	0	0	0	0	0	0	0	0	0	0	0	0	0	0	0	0	0	0	0	0	0	0	0	0	0	0	0	0	0	0	0	0	0	0	0	0	0
0	0	0	0	0	0	0	0	0	0	0	0	0	0	0	0	0	0	0	0	0	0	0	0	0	0	0	0	0	0	0	0	0	0	0	0	0	0	0	0	0	0	0	0	0	0	0	0	0	0
0	0	0	0	0	0	0	0	0	0	0	0	0	0	0	0	0	0	0	0	0	0	0	0	0	0	0	0	0	0	0	0	0	0	0	0	0	0	0	0	0	0	0	0	0	0	0	0	0	0
0	0	0	0	0	0	0	0	0	0	0	0	0	0	0	0	0	0	0	0	0	0	0	0	0	0	0	0	0	0	0	0	0	0	0	0	0	0	0	0	0	0	0	0	0	0	0	0	0	0
0	0	0	0	0	0	0	0	0	0	0	0	0	0	0	0	0	0	0	0	0	0	0	0	0	0	0	0	0	0	0	0	0	0	0	0	0	0	0	0	0	0	0	0	0	0	0	0	0	0
0	0	0	0	0	0	0	0	0	0	0	0	0	0	0	0	0	0	0	0	0	0	0	0	0	0	0	0	0	0	0	0	0	0	0	0	0	0	0	0	0	0	0	0	0	0	0	0	0	0
0	0	0	0	0	0	0	0	0	0	0	0	0	0	0	0	0	0	0	0	0	0	0	0	0	0	0	0	0	0	0	0	0	0	0	0	0	0	0	0	0	0	0	0	0	0	0	0	0	0
0	0	0	0	0	0	0	0	0	0	0	0	0	0	0	0	0	0	0	0	0	0	0	0	0	0	0	0	0	0	0	0	0	0	0	0	0	0	0	0	0	0	0	0	0	0	0	0	0	0
0	0	0	0	0	0	0	0	0	0	0	0	0	0	0	0	0	0	0	0	0	0	0	0	0	0	0	0	0	0	0	0	0	0	0	0	0	0	0	0	0	0	0	0	0	0	0	0	0	0
0	0	0	0	0	0	0	0	0	0	0	0	0	0	0	0	0	0	0	0	0	0	0	0	0	0	0	0	0	0	0	0	0	0	0	0	0	0	0	0	0	0	0	0	0	0	0	0	0	0
0	0	0	0	0	0	0	0	0	0	0	0	0	0	0	0	0	0	0	0	0	0	0	0	0	0	0	0	0	0	0	0	0	0	0	0	0	0	0	0	0	0	0	0	0	0	0	0	0	0
0	0	0	0	0	0	0	0	0	0	0	0	0	0	0	0	0	0	0	0	0	0	0	0	0	0	0	0	0	0	0	0	0	0	0	0	0	0	0	0	0	0	0	0	0	0	0	0	0	0
0	0	0	0	0	0	0	0	0	0	0	0	0	0	0	0	0	0	0	0	0	0	0	0	0	0	0	0	0	0	0	0	0	0	0	0	0	0	0	0	0	0	0	0	0	0	0	0	0	0
0	0	0	0	0	0	0	0	0	0	0	0	0	0	0	0	0	0	0	0	0	0	0	0	0	0	0	0	0	0	0	0	0	0	0	0	0	0	0	0	0	0	0	0	0	0	0	0	0	0
0	0	0	0	0	0	0	0	0	0	0	0	0	0	0	0	0	0	0	0	0	0	0	0	0	0	0	0	0	0	0	0	0	0	0	0	0	0	0	0	0	0	0	0	0	0	0	0	0	0
0	0	0	0	0	0	0	0	0	0	0	0	0	0	0	0	0	0	0	0	0	0	0	0	0	0	0	0	0	0	0	0	0	0	0	0	0	0	0	0	0	0	0	0	0	0	0	0	0	0
0	0	0	0	0	0	0	0	0	0	0	0	0	0	0	0	0	0	0	0	0	0	0	0	0	0	0	0	0	0	0	0	0	0	0	0	0	0	0	0	0	0	0	0	0	0	0	0	0	0
0	0	0	0	0	0	0	0	0	0	0	0	0	0	0	0	0	0	0	0	0	0	0	0	0	0	0	0	0	0	0	0	0	0	0	0	0	0	0	0	0	0	0	0	0	0	0	0	0	0
0	0	0	0	0	0	0	0	0	0	0	0	0	0	0	0	0	0	0	0	0	0	0	0	0	0	0	0	0	0	0	0	0	0	0	0	0	0	0	0	0	0	0	0	0	0	0	0	0	0
0	0	0	0	0	0	0	0	0	0	0	0	0	0	0	0	0	0	0	0	0	0	0	0	0	0	0	0	0	0	0	0	0	0	0	0	0	0	0	0	0	0	0	0	0	0	0	0	0	0
0	0	0	0	0	0	0	0	0	0	0	0	0	0	0	0	0	0	0	0	0	0	0	0	0	0	0	0	0	0	0	0	0	0	0	0	0	0	0	0	0	0	0	0	0	0	0	0	0	0
0	0	0	0	0	0	0	0	0	0	0	0	0	0	0	0	0	0	0	0	0	0	0	0	0	0	0	0	0	0	0	0	0	0	0	0	0	0	0	0	0	0	0	0	0	0	0	0	0	0
0	0	0	0	0	0	0	0	0	0	0	0	0	0	0	0	0	0	0	0	0	0	0	0	0	0	0	0	0	0	0	0	0	0	0	0	0	0	0	0	0	0	0	0	0	0	0	0	0	0
0	0	0	0	0	0	0	0	0	0	0	0	0	0	0	0	0	0	0	0	0	0	0	0	0	0	0	0	0	0	0	0	0	0	0	0	0	0	0	0	0	0	0	0	0	0	0	0	0	0
0	0	0	0	0	0	0	0	0	0	0	0	0	0	0	0	0	0	0	0	0	0	0	0	0	0	0	0	0	0	0	0	0	0	0	0	0	0	0	0	0	0	0	0	0	0	0	0	0	0
0	0	0	0	0	0	0	0	0	0	0	0	0	0	0	0	0	0	0	0	0	0	0	0	0	0	0	0	0	0	0	0	0	0	0	0	0	0	0	0	0	0	0	0	0	0	0	0	0	0
0	0	0	0	0	0	0	0	0	0	0	0	0	0	0	0	0	0	0	0	0	0	0	0	0	0	0	0	0	0	0	0	0	0	0	0	0	0	0	0	0	0	0	0	0	0	0	0	0	0
0	0	0	0	0	0	0	0	0	0	0	0	0	0	0	0	0	0	0	0	0	0	0	0	0	0	0	0	0	0	0	0	0	0	0	0	0	0	0	0	0	0	0	0	0	0	0	0	0	0
0	0	0	0	0	0	0	0	0	0	0	0	0	0	0	0	0	0	0	0	0	0	0	0	0	0	0	0	0	0	0	0	0	0	0	0	0	0	0	0	0	0	0	0	0	0	0	0	0	0
0	0	0	0	0	0	0	0	0	0	0	0	0	0	0	0	0	0	0	0	0	0	0	0	0	0	0	0	0	0	0	0	0	0	0	0	0	0	0	0	0	0	0	0	0	0	0	0	0	0
0	0	0	0	0	0	0	0	0	0	0	0	0	0	0	0	0	0	0	0	0	0	0	0	0	0	0	0	0	0	0	0	0	0	0	0	0	0	0	0	0	0	0	0	0	0	0	0	0	0
0	0	0	0	0	0	0	0	0	0	0	0	0	0	0	0	0	0	0	0	0	0	0	0	0	0	0	0	0	0	0	0	0	0	0	0	0	0	0	0	0	0	0	0	0	0	0	0	0	0
0	0	0	0	0	0	0	0	0	0	0	0	0	0	0	0	0	0	0	0	0	0	0	0	0	0	0	0	0	0	0	0	0	0	0	0	0	0	0	0	0	0	0	0	0	0	0	0	0	0
0	0	0	0	0	0	0	0	0	0	0	0	0	0	0	0	0	0	0	0	0	0	0	0	0	0	0	0	0	0	0	0	0	0	0	0	0	0	0	0	0	0	0	0	0	0	0	0	0	0
0	0	0	0	0	0	0	0	0	0	0	0	0	0	0	0	0	0	0	0	0	0	0	0	0	0	0	0	0	0	0	0	0	0	0	0	0	0	0	0	0	0	0	0	0	0	0	0	0	0
0	0	0	0	0	0	0	0	0	0	0	0	0	0	0	0	0	0	0	0	0	0	0	0	0	0	0	0	0	0	0	0	0	0	0	0	0	0	0	0	0	0	0	0	0	0	0	0	0	0
0	0	0	0	0	0	0	0	0	0	0	0	0	0	0	0	0	0	0	0	0	0	0	0	0	0	0	0	0	0	0	0	0	0	0	0	0	0	0	0	0	0	0	0	0	0	0	0	0	0
0	0	0	0	0	0	0	0	0	0	0	0	0	0	0	0	0	0	0	0	0	0	0	0	0	0	0	0	0	0	0	0	0	0	0	0	0	0	0	0	0	0	0	0	0	0	0	0	0	0
0	0	0	0	0	0	0	0	0	0	0	0	0	0	0	0	0	0	0	0	0	0	0	0	0	0	0	0	0	0	0	0	0	0	0	0	0	0	0	0	0	0	0	0	0	0	0	0	0	0
0	0	0	0	0	0	0	0	0	0	0	0	0	0	0	0	0	0	0	0	0	0	0	0	0	0	0	0	0	0	0	0	0	0	0	0	0	0	0	0	0	0	0	0	0	0	0	0	0	0
0	0	0	0	0	0	0	0	0	0	0	0	0	0	0	0	0	0	0	0	0	0	0	0	0	0	0	0	0	0	0	0	0	0	0	0	0	0	0	0	0	0	0	0	0	0	0	0	0	0
0	0	0	0	0	0	0	0	0	0	0	0	0	0	0	0	0	0	0	0	0	0	0	0	0	0	0	0	0	0	0	0	0	0	0	0	0	0	0	0	0	0	0	0	0	0	0	0	0	0
0	0	0	0	0	0	0	0	0	0	0	0	0	0	0	0	0	0	0	0	0	0	0	0	0	0	0	0	0	0	0	0	0	0	0	0	0	0	0	0	0	0	0	0	0	0	0	0	0	0
0	0	0	0	0	0	0	0	0	0	0	0	0	0	0	0	0	0	0	0	0	0	0	0	0	0	0	0	0	0	0	0	0	0	0	0	0	0	0	0	0	0	0	0	0	0	0	0	0	0
0	0	0	0	0	0	0	0	0	0	0	0	0	0	0	0	0	0	0	0	0	0	0	0	0	0	0	0	0	0	0	0	0	0	0	0	0	0	0	0	0	0	0	0	0	0	0	0	0	0
0	0	0	0	0	0	0	0	0	0	0	0	0	0	0	0	0	0	0	0	0	0	0	0	0	0	0	0	0	0	0	0	0	0	0	0	0	0	0	0	0	0	0	0	0	0	0	0	0	0
0	0	0	0	0	0	0	0	0	0	0	0	0	0	0	0	0	0	0	0	0	0	0	0	0	0	0	0	0	0	0	0	0	0	0	0	0	0	0	0	0	0	0	0	0	0	0	0	0	0
0	0	0	0	0	0	0	0	0	0	0	0	0	0	0	0	0	0	0	0	0	0	0	0	0	0	0	0	0	0	0	0	0	0	0	0	0	0	0	0	0	0	0	0	0	0	0	0	0	0
0	0	0	0	0	0	0	0	0	0	0	0	0	0	0	0	0	0	0	0	0	0	0	0	0	0	0	0	0	0	0	0	0	0	0	0	0	0	0	0	0	0	0	0	0	0	0	0	0	0
0	0	0	0	0	0	0	0	0	0	0	0	0	0	0	0	0	0	0	0	0	0	0	0	0	0	0	0	0	0	0	0	0	0	0	0	0	0	0	0	0	0	0	0	0	0	0	0	0	0
0	0	0	0	0	0	0	0	0	0	0	0	0	0	0	0	0	0	0	0	0	0	0	0	0	0	0	0	0	0	0	0	0	0	0	0	0	0	0	0	0	0	0	0	0	0	0	0	0	0
0	0	0	0	0	0	0	0	0	0	0	0	0	0	0	0	0	0	0	0	0	0	0	0	0	0	0	0	0	0	0	0	0	0	0	0	0	0	0	0	0	0	0	0	0	0	0	0	0	0
0	0	0	0	0	0	0	0	0	0	0	0	0	0	0	0	0	0	0	0	0	0	0	0	0	0	0	0	0	0	0	0	0	0	0	0	0	0	0	0	0	0	0	0	0	0	0	0	0	0
0	0	0	0	0	0	0	0	0	0	0	0	0	0	0	0	0	0	0	0	0	0	0	0	0	0	0	0	0	0	0	0	0	0	0	0	0	0	0	0	0	0	0	0	0	0	0	0	0	0
0	0	0	0	0	0	0	0	0	0	0	0	0	0	0	0	0	0	0	0	0	0	0	0	0	0	0	0	0	0	0	0	0	0	0	0	0	0	0	0	0	0	0	0	0	0	0	0	0	0
0	0	0	0	0	0	0	0	0	0	0	0	0	0	0	0	0	0	0	0	0	0	0	0	0	0	0	0	0	0	0	0	0	0	0	0	0	0	0	0	0	0	0	0	0	0	0	0	0	0
0	0	0	0	0	0	0	0	0	0	0	0	0	0	0	0	0	0	0	0	0	0	0	0	0	0	0	0	0	0	0	0	0	0	0	0	0	0	0	0	0	0	0	0	0	0	0	0	0	0
0	0	0	0	0	0	0	0	0	0	0	0	0	0	0	0	0	0	0	0	0	0	0	0	0	0	0	0	0	0	0	0	0	0	0	0	0	0	0	0	0	0	0	0	0	0	0	0	0	0
0	0	0	0	0	0	0	0	0	0	0	0	0	0	0	0	0	0	0	0	0	0	0	0	0	0	0	0	0	0	0	0	0	0	0	0	0	0	0	0	0	0	0	0	0	0	0	0	0	0
0	0	0	0	0	0	0	0	0	0	0	0	0	0	0	0	0	0	0	0	0	0	0	0	0	0	0	0	0	0	0	0	0	0	0	0	0	0	0	0	0	0	0	0	0	0	0	0	0	0
0	0	0	0	0	0	0	0	0	0	0	0	0	0	0	0	0	0	0	0	0	0	0	0	0	0	0	0	0	0	0	0	0	0	0	0	0	0	0	0	0	0	0	0	0	0	0	0	0	0
0	0	0	0	0	0	0	0	0	0	0	0	0	0	0	0	0	0	0	0	0	0	0	0	0	0	0	0	0	0	0	0	0	0	0	0	0	0	0	0	0	0	0	0	0	0	0	0	0	0
0	0	0	0	0	0	0	0	0	0	0	0	0	0	0	0	0	0	0	0	0	0	0	0	0	0	0	0	0	0	0	0	0	0	0	0	0	0	0	0	0	0	0	0	0	0	0	0	0	0
0	0	0	0	0	0	0	0	0	0	0	0	0	0	0	0	0	0	0	0	0	0	0	0	0	0	0	0	0	0	0	0	0	0	0	0	0	0	0	0	0	0	0	0	0	0	0	0	0	0
0	0	0	0	0	0	0	0	0	0	0	0	0	0	0	0	0	0	0	0	0	0	0	0	0	0	0	0	0	0	0	0	0	0	0	0	0	0	0	0	0	0	0	0	0	0	0	0	0	0
0	0	0	0	0	0	0	0	0	0	0	0	0	0	0	0	0	0	0	0	0	0	0	0	0	0	0	0	0	0	0	0	0	0	0	0	0	0	0	0	0	0	0	0	0	0	0	0	0	0
0	0	0	0	0	0	0	0	0	0	0	0	0	0	0	0	0	0	0	0	0	0	0	0	0	0	0	0	0	0	0	0	0	0	0	0	0	0	0	0	0	0	0	0	0	0	0	0	0	0
0	0	0	0	0	0	0	0	0	0	0	0	0	0	0	0	0	0	0	0	0	0	0	0	0	0	0	0	0	0	0	0	0	0	0	0	0	0	0	0	0	0	0	0	0	0	0	0	0	0
0	0	0	0	0	0	0	0	0	0	0	0	0	0	0	0	0	0	0	0	0	0	0	0	0	0	0	0	0	0	0	0	0	0	0	0	0	0	0	0	0	0	0	0	0	0	0	0	0	0
0	0	0	0	0	0	0	0	0	0	0	0	0	0	0	0	0	0	0	0	0	0	0	0	0	0	0	0	0	0	0	0	0	0	0	0	0	0	0	0	0	0	0	0	0	0	0	0	0	0
0	0	0	0	0	0	0	0	0	0	0	0	0	0	0	0	0	0	0	0	0	0	0	0	0	0	0	0	0	0	0	0	0	0	0	0	0	0	0	0	0	0	0	0	0	0	0	0	0	0
0	0	0	0	0	0	0	0	0	0	0	0	0	0	0	0	0	0	0	0	0	0	0	0	0	0	0	0	0	0	0	0	0	0	0	0	0	0	0	0	0	0	0	0	0	0	0	0	0	0
0	0	0	0	0	0	0	0	0	0	0	0	0	0	0	0	0	0	0	0	0	0	0	0	0	0	0	0	0	0	0	0	0	0	0	0	0	0	0	0	0	0	0	0	0	0	0	0	0	0
0	0	0	0	0	0	0	0	0	0	0	0	0	0	0	0	0	0	0	0	0	0	0	0	0	0	0	0	0	0	0	0	0	0	0	0	0	0	0	0	0	0	0	0	0	0	0	0	0	0
0	0	0	0	0	0	0	0	0	0	0	0	0	0	0	0	0	0	0	0	0	0	0	0	0	0	0	0	0	0	0	0	0	0	0	0	0	0	0	0	0	0	0	0	0	0	0	0	0	0
0	0	0	0	0	0	0	0	0	1	1	2	0	1	0	0	0	0	0	0	0	1	0	0	0	0	0	0	0	0	1	0	1	0	1	1	1	2	2	2	3	2	2	2	2	2	2	2	2	3
1	1	1	1	1	2	2	1	2	2	1	0	1	0	1	1	1	1	1	1	1	0	2	2	2	2	3	2	3	2	3	4	5	6	6	6	6	5	7	7	8	9	12	14	14	16	20	21	25	27
0	1	1	1	2	1	2	2	1	0	2	1	2	2	3	3	5	4	6	7	7	7	8	7	9	8	10	9	9	9	13	16	13	18	17	18	21	30	30	35	38	40	42	52	68	78	87	103	120	133
4	4	4	3	3	4	7	6	9	11	10	9	11	9	14	15	12	18	16	15	17	18	20	26	26	31	29	42	45	54	51	60	66	76	90	93	115	126	130	148	160	182	210	231	246	282	306	350	385	459
12	13	13	13	12	17	16	20	21	17	26	25	27	29	27	35	40	42	45	47	50	55	63	71	87	89	112	112	132	132	149	151	171	197	197	228	254	257	299	336	370	398	454	489	526	576	626	685	721	730
17	16	21	25	32	29	34	34	36	41	45	51	52	51	70	80	90	92	111	111	136	146	166	169	171	194	205	225	231	262	270	301	323	337	373	421	433	474	518	541	578	624	609	642	654	641	625	559	516	463
47	50	48	52	54	81	80	90	91	106	100	117	134	140	146	147	156	165	175	213	226	237	237	257	283	299	324	345	366	380	438	453	503	523	546	533	552	557	539	510	492	452	426	376	332	287	249	233	199	177
74	78	97	115	120	113	133	133	156	153	182	190	191	213	228	241	271	277	297	297	304	338	355	383	408	414	429	465	473	498	473	489	461	445	425	406	364	327	289	276	237	207	179	159	142	120	96	66	60	42
126	147	154	159	172	191	192	221	212	239	237	267	276	301	302	342	337	361	361	384	407	422	430	423	418	426	406	372	372	346	321	286	264	234	215	184	168	161	148	133	107	80	79	61	50	41	35	31	23	23
211	204	213	232	237	244	264	261	286	309	326	318	328	334	347	349	363	360	363	372	327	334	319	299	292	249	247	228	211	180	167	151	121	119	103	88	87	72	59	46	46	45	28	16	12	13	13	10	9	8
241	246	265	270	301	286	296	332	338	326	309	322	322	334	327	309	289	270	277	243	256	205	200	174	158	159	144	128	106	99	89	77	72	58	47	51	37	29	28	15	12	14	17	15	14	7	4	7	7	2
277	284	281	292	288	321	310	299	299	296	314	277	270	234	237	200	178	190	162	163	150	134	131	118	96	100	75	64	60	53	44	48	39	31	22	17	12	11	9	10	7	7	5	9	5	3	5	4	4	7
272	276	291	280	259	242	239	217	208	200	179	161	174	166	126	136	136	127	104	91	82	83	60	66	57	48	47	41	30	26	23	15	13	10	12	10	8	9	4	5	7	4	5	2	6	6	5	4	4	3
242	244	199	203	190	180	152	150	123	109	104	113	96	96	98	86	71	66	69	62	40	35	32	33	27	20	17	16	5	11	13	8	7	7	6	6	7	6	6	4	2	4	5	4	0	1	2	2	2	0
176	153	153	138	134	114	125	102	104	106	98	82	78	69	62	55	52	41	35	24	36	23	23	18	14	11	5	6	10	7	1	4	7	4	4	3	4	5	5	5	7	5	1	4	5	3	1	0	0	0
100	118	122	102	85	90	73	75	74	64	52	56	47	36	33	29	28	26	20	12	8	11	9	13	8	5	7	5	5	7	7	3	2	4	7	5	1	2	1	2	1	3	2	0	0	0	1	0	0	0
97	76	74	63	62	45	51	46	40	30	28	34	18	19	15	18	17	9	8	11	9	5	5	3	6	9	6	4	9	3	5	5	2	4	2	3	4	2	1	0	1	0	0	0	1	1	0	0	0	0
58	51	35	41	41	43	38	32	25	20	17	12	10	12	13	9	8	7	12	4	3	4	3	5	5	6	3	4	2	2	3	1	3	0	1	1	1	1	1	1	0	0	1	0	0	0	0	0	0	0
32	35	38	25	29	19	23	13	13	12	15	7	13	8	7	2	3	4	4	5	6	6	7	3	5	1	2	2	2	2	1	2	0	1	2	1	0	0	0	0	0	1	0	0	0	1	0	0	0	0
33	27	19	21	18	21	5	9	8	8	4	7	6	3	2	4	5	4	3	3	4	2	2	1	1	0	1	1	0	1	2	1	2	1	0	1	1	0	0	0	1	1	0	2	0	0	0	0	0	0
11	16	14	11	10	5	10	11	4	5	5	8	4	3	5	3	3	4	2	4	4	3	0	3	1	4	3	1	3	0	0	1	0	1	1	0	0	0	1	1	1	0	0	0	1	0	0	1	1	0
11	8	10	8	4	5	6	3	9	3	6	6	4	6	3	3	1	3	0	3	1	3	1	0	2	1	0	3	0	2	1	1	1	0	0	2	1	1	1	1	0	0	1	0	0	0	1	0	0	0
13	9	3	3	4	5	7	4	6	7	7	1	4	4	4	5	7	2	2	1	1	1	1	2	0	0	2	0	3	2	3	0	1	1	1	0	1	0	0	0	0	0	0	0	0	0	0	0	0	0
4	2	3	4	5	5	0	8	4	4	4	3	2	1	3	1	0	1	1	2	0	1	1	0	0	0	0	1	0	0	0	1	1	1	0	0	0	0	0	0	0	0	0	0	0	0	0	0	0	0
1	2	4	1	2	4	3	3	2	2	1	3	3	2	0	1	2	1	1	0	0	1	1	0	0	1	0	1	1	0	0	0	0	0	0	0	0	1	0	0	0	0	0	0	0	0	0	0	0	1
2	1	1	4	3	3	3	2	3	3	2	2	1	2	2	2	0	0	1	1	1	0	0	1	1	0	1	1	0	0	0	0	0	0	0	0	0	0	0	0	0	0	0	0	0	0	0	0	0	0
5	4	3	6	6	4	2	2	2	1	1	1	0	1	0	0	0	0	0	1	1	2	1	1	0	1	0	0	0	0	0	0	0	0	0	0	0	0	0	0	0	0	0	0	0	0	0	0	0	0
3	7	3	1	1	1	0	2	0	2	1	1	1	0	0	0	0	0	0	1	1	0	1	0	1	0	0	0	0	0	0	0	0	0	0	0	0	0	0	0	0	0	0	0	0	0	0	0	0	0
4	2	5	1	0	0	2	0	2	1	1	0	2	0	1	0	1	1	0	0	0	1	0	0	0	0	0	0	0	0	0	0	0	0	0	0	0	0	0	0	1	0	0	0	0	0	1	0	1	1
2	1	1	0	1	0	0	0	0	0	0	1	0	0	0	1	0	1	0	0	0	0	0	0	0	0	0	0	0	0	0	0	0	0	0	0	0	0	0	1	0	0	0	0	0	0	0	1	0	0
1	0	0	2	1	0	0	0	0	0	0	0	0	1	1	0	1	1	2	0	0	0	0	0	0	0	0	0	0	0	0	0	0	0	0	0	0	0	0	0	0	0	0	0	0	0	0	0	0	0
0	1	0	0	0	0	1	0	0	0	0	1	1	1	0	1	1	0	0	0	0	0	0	0	0	0	0	0	0	0	0	0	0	0	0	0	0	0	0	0	0	0	0	1	1	0	0	0	0	0
0	0	0	1	0	0	0	0	0	0	0	0	0	0	1	0	0	0	0	0	0	0	0	0	0	0	0	0	0	0	0	0	0	0	0	0	0	0	0	0	0	0	1	0	0	0	0	0	0	0
0	1	0	0	0	2	0	0	0	0	0	0	0	0	0	0	0	0	0	0	0	0	0	0	0	0	0	0	0	0	0	0	0	0	0	0	0	0	0	0	0	1	0	0	0	1	0	0	0	0
0	0	1	0	0	0	1	0	0	0	0	0	0	0	0	0	0	0	0	0	0	0	0	0	0	0	0	0	0	0	0	0	0	0	0	0	0	0	0	0	0	0	0	0	0	0	0	0	0	0
0	0	1	0	0	0	0	0	0	0	0	0	0	0	0	0	0	0	0	0	0	0	0	0	0	0	0	0	0	0	0	0	0	0	0	0	0	0	0	0	0	0	0	0	0	0	0	0	0	0
0	0	0	0	0	0	0	0	0	0	0	0	0	0	0	0	0	0	0	0	0	0	0	0	0	0	0	0	0	0	0	0	0	0	0	0	1	1	1	0	0	0	0	0	0	0	0	0	0	0
1	0	0	0	0	0	0	0	0	0	0	0	0	0	0	0	0	0	0	0	0	0	0	0	0	0	0	0	0	0	0	0	0	0	0	0	0	0	0	0	0	0	0	0	0	0	0	0	0	0
0	0	0	0	0	0	0	0	0	0	0	0	0	0	0	0	0	0	0	0	0	0	0	0	0	0	0	0	0	0	0	0	0	0	0	0	0	0	0	0	0	0	0	0	0	0	0	0	0	0
0	0	0	0	0	0	0	0	0	0	0	0	0	0	0	0	0	0	0	0	0	0	0	0	0	0	0	0	0	0	0	0	0	0	0	0	0	0	0	0	0	0	0	0	0	0	0	0	0	0
0	0	0	0	0	0	0	0	0	0	0	0	0	0	0	0	0	0	0	0	0	0	0	0	0	0	0	0	0	0	0	0	0	0	0	0	0	0	0	0	0	0	0	0	0	0	0	0	0	0
0	0	0	0	0	0	0	0	0	0	0	0	0	0	0	0	0	0	0	0	0	0	0	0	0	0	0	0	0	0	0	0	0	0	1	1	0	0	0	0	0	0	0	0	0	0	0	0	0	0
0	0	0	0	0	0	0	0	0	0	0	0	0	0	0	0	0	0	0	0	0	0	0	0	0	0	0	0	0	0	0	1	0	1	0	0	0	0	0	0	0	0	0	0	0	0	0	0	0	0
0	0	0	0	0	0	0	0	0	0	0	0	0	0	0	0	0	0	0	0	0	0	0	0	0	0	0	0	0	0	1	0	1	0	0	0	0	0	0	0	0	0	0	0	0	0	0	0	0	0
0	0	0	0	0	0	0	0	0	0	0	0	0	0	0	0	0	0	0	0	0	0	0	0	0	0	0	0	0	0	0	0	0	0	0	0	0	0	0	0	0	0	0	0	0	0	0	0	0	0
0	0	0	0	0	0	0	0	0	0	0	0	0	0	0	0	0	0	0	0	0	0	0	0	0	0	0	0	0	0	0	0	0	0	0	0	0	0	0	0	0	0	0	0	0	0	0	0	0	0
0	0	0	0	0	0	0	0	0	0	0	0	0	0	0	0	0	0	0	0	0	0	0	0	0	0	0	0	0	0	0	0	0	0	0	0	0	0	0	0	0	0	0	0	0	0	0	0	0	0
0	0	0	0	0	0	0	0	0	0	0	0	0	0	0	0	0	0	0	0	0	0	0	0	0	0	0	0	0	0	0	0	0	0	0	0	0	0	0	0	0	0	0	0	0	0	0	0	0	0
0	0	0	0	0	0	0	0	0	0	0	0	0	0	0	0	0	0	0	0	0	0	0	0	0	0	0	0	0	0	0	0	0	0	0	0	0	0	0	0	0	0	0	0	0	0	0	0	0	0
0	0	0	0	0	0	0	0	0	0	0	0	0	0	0	0	0	0	0	0	0	0	0	0	0	0	0	0	0	0	0	0	0	0	0	0	0	0	0	0	0	0	0	0	0	0	0	0	0	0
0	0	0	0	0	0	0	0	0	0	0	0	0	0	0	0	0	0	0	0	0	0	0	0	0	0	0	0	0	0	0	0	0	0	0	0	0	0	0	0	0	0	0	0	0	0	0	0	0	0
0	0	0	0	0	0	0	0	0	0	0	0	0	0	0	0	0	0	0	0	0	0	0	0	0	0	0	0	1	1	0	0	0	0	0	0	0	0	0	0	0	0	0	0	0	0	0	0	0	0
0	0	0	0	0	0	0	0	0	0	0	0	0	0	0	0	0	0	0	0	0	0	0	1	0	1	1	1	0	0	0	0	0	0	0	0	0	0	0	0	0	0	0	0	0	0	0	0	0	0
0	1	0	0	0	0	1	0	0	0	0	0	0	0	0	0	0	0	0	0	0	0	0	0	0	0	0	0	0	0	0	0	0	0	0	0	0	0	0	0	0	0	0	0	0	0	0	0	0	0
0	0	0	0	0	1	0	0	0	0	0	0	0	0	0	0	0	0	0	0	0	0	0	0	0	0	0	0	0	0	0	0	0	0	0	0	0	0	0	0	0	0	0	0	0	0	0	0	0	0
0	0	1	0	0	0	0	0	0	0	0	0	0	0	0	0	0	0	0	0	0	0	0	0	1	0	0	0	0	0	0	0	0	0	0	0	0	0	0	0	0	0	0	0	0	0	0	0	0	0
0	0	0	0	1	0	0	0	0	0	0	0	0	0	0	0	0	0	0	0	0	0	0	0	0	0	0	0	0	0	0	0	0	0	0	0	0	0	0	0	0	0	0	0	0	0	0	0	0	0
0	0	0	0	0	0	0	0	0	0	0	0	0	0	0	0	0	0	0	0	0	0	0	0	0	0	0	0	0	0	0	0	0	0	0	0	0	0	0	0	0	0	0	0	0	0	0	0	0	0
0	0	0	1	0	0	0	0	0	0	0	0	0	0	0	0	0	0	0	0	0	0	1	0	0	0	0	0	0	0	0	0	0	0	0	0	0	0	0	0	0	0	0	0	0	0	0	0	0	0
1	0	0	0	0	0	0	0	0	0	0	0	0	0	0	0	0	0	0	0	0	1	0	0	0	0	0	0	0	0	0	0	0	0	0	0	0	0	0	0	0	0	0	0	0	0	0	0	0	0
0	0	0	0	0	0	0	0	0	0	0	0	0	0	0	0	1	0	0	1	0	0	0	0	0	0	0	0	0	0	0	0	0	0	0	0	0	0	0	0	0	0	0	0	0	0	0	0	0	0
0	0	0	0	0	0	0	0	0	0	0	0	0	0	0	0	0	0	0	0	0	0	0	0	0	0	0	0	0	0	0	0	0	0	0	0	0	0	0	0	0	0	0	0	0	0	0	0	0	0
0	0	0	0	0	0	0	0	0	0	0	0	0	0	0	0	0	0	0	0	0	0	0	0	0	0	0	0	0	0	0	0	0	0	0	0	0	0	0	0	0	0	0	0	0	0	0	0	0	0
0	0	0	0	0	0	0	0	0	0	0	0	0	0	0	0	0	0	0	0	1	0	0	0	0	0	0	0	0	0	0	0	0	0	0	0	0	0	0	0	0	0	0	0	0	0	0	0	0	0
0	0	0	0	0	0	0	0	0	0	0	0	0	1	0	0	0	0	0	0	0	0	0	0	0	0	0	0	0	0	0	0	0	0	0	0	0	0	0	0	0	0	0	0	0	0	0	0	0	0
0	0	0	0	0	0	0	0	0	0	0	0	0	0	0	1	0	1	0	0	0	0	0	0	0	0	0	0	0	0	0	0	0	0	0	0	0	0	0	0	0	0	0	0	0	0	0	0	0	0
0	0	0	0	0	0	0	0	0	0	0	0	0	0	0	0	0	0	1	0	0	0	0	0	0	0	0	0	0	0	0	0	0	0	0	0	0	0	0	0	0	0	0	0	0	0	0	0	0	0
0	0	0	0	0	0	0	0	0	0	0	1	1	0	1	0	0	0	0	0	0	0	0	0	0	0	0	0	0	0	0	0	0	0	0	0	0	0	0	0	0	0	0	0	0	0	0	0	0	0
0	0	0	0	0	0	0	0	0	0	0	0	0	0	0	0	0	0	0	0	0	0	0	0	0	0	0	0	0	0	0	0	0	0	0	0	0	0	0	0	0	0	0	0	0	0	0	0	0	0
0	0	0	0	0	0	0	1	0	0	0	0	0	0	0	0	0	0	0	0	0	0	0	0	0	0	0	0	0	0	0	0	0	0	0	0	0	0	0	0	0	0	0	0	0	0	0	0	0	0
0	0	0	0	0	0	0	0	0	0	1	0	0	0	0	0	0	0	0	0	0	0	0	0	0	0	0	0	0	0	0	0	0	0	0	0	0	0	0	0	0	0	0	0	0	0	0	0	0	0
0	0	0	0	0	0	0	0	0	0	0	0	0	0	0	0	0	0	0	0	0	0	0	0	0	0	0	0	0	0	0	0	0	0	0	0	0	0	0	0	0	0	0	0	0	0	0	0	0	0
0	0	0	0	0	0	0	0	1	0	0	0	0	0	0	0	0	0	0	0	0	0	0	0	0	0	0	0	0	0	0	0	0	0	0	0	0	0	0	0	0	0	0	0	0	0	0	0	0	0
0	0	0	0	0	0	0	0	0	0	0	0	0	0	0	0	0	0	0	0	0	0	0	0	0	0	0	0	0	0	0	0	0	0	0	0	0	0	0	0	0	0	0	0	0	0	0	0	0	0
0	0	0	0	0	0	0	0	0	1	0	0	0	0	0	0	0	0	0	0	0	0	0	0	0	0	0	0	0	0	0	0	0	0	0	0	0	0	0	0	0	0	0	0	0	0	0	0	0	0
0	0	0	0	0	0	0	0	0	0	0	0	0	0	0	0	0	0	0	0	0	0	0	0	0	0	0	0	0	0	0	0	0	0	0	0	0	0	0	0	0	0	0	0	0	0	0	0	0	0
0	0	0	0	0	1	0	0	0	0	0	0	0	0	0	0	0	0	0	0	0	0	0	0	0	0	0	0	0	0	0	0	0	0	0	0	0	0	0	0	0	0	0	0	0	0	0	0	0	0
0	0	0	0	0	0	1	0	0	0	0	0	0	0	0	0	0	0	0	0	0	0	0	0	0	0	0	0	0	0	0	0	0	0	0	0	0	0	0	0	0	0	0	0	0	0	0	0	0	0
0	0	0	0	0	0	0	0	0	0	0	0	0	0	0	0	0	0	0	0	0	0	0	0	0	0	0	0	0	0	0	0	0	0	0	0	0	0	0	0	0	0	0	0	0	0	0	0	0	0
0	0	0	0	0	0	0	0	0	0	0	0	0	0	0	0	0	0	0	0	0	0	0	0	0	0	0	0	0	0	0	0	0	0	0	0	0	0	0	0	0	0	0	0	0	0	0	0	0	0
0	0	0	0	1	0	0	0	0	0	0	0	0	0	0	0	0	0	0	0	0	0	0	0	0	0	0	0	0	0	0	0	0	0	0	0	0	0	0	0	0	0	0	0	0	0	0	0	0	0
0	0	0	0	0	0	0	0	0	0	0	0	0	0	0	0	0	0	0	0	0	0	0	0	0	0	0	0	0	0	0	0	0	0	0	0	0	0	0	0	0	0	0	0	0	0	0	0	0	0
0	0	0	0	0	0	0	0	0	0	0	0	0	0	0	0	0	0	0	0	0	0	0	0	0	0	0	0	0	0	0	0	0	0	0	0	0	0	0	0	0	0	0	0	0	0	0	0	0	0
0	0	0	0	0	0	0	0	0	0	0	0	0	0	0	0	0	0	0	0	0	0	0	0	0	0	0	0	0	0	0	0	0	0	0	0	0	0	0	0	0	0	0	0	0	0	0	0	0	0
0	0	0	0	0	0	0	0	0	0	0	0	0	0	0	0	0	0	0	0	0	0	0	0	0	0	0	0	0	0	0	0	0	0	0	0	0	0	0	0	0	0	0	0	0	0	0	0	0	0
0	0	0	0	0	0	0	0	0	0	0	0	0	0	0	0	0	0	0	0	0	0	0	0	0	0	0	0	0	0	0	0	0	0	0	0	0	0	0	0	0	0	0	0	0	0	0	0	0	0
0	0	0	0	0	0	0	0	0	0	0	0	0	0	0	0	0	0	0	0	0	0	0	0	0	0	0	0	0	0	0	0	0	0	0	0	0	0	0	0	0	0	0	0	0	0	0	0	0	0
0	0	0	0	0	0	0	0	0	0	0	0	0	0	0	0	0	0	0	0	0	0	0	0	0	0	0	0	0	0	0	0	0	0	0	0	0	0	0	0	0	0	0	0	0	0	0	0	0	0
0	0	0	0	0	0	0	0	0	0	0	0	0	0	0	0	0	0	0	0	0	0	0	0	0	0	0	0	0	0	0	0	0	0	0	0	0	0	0	0	0	0	0	0	0	0	0	0	0	0
0	0	0	0	0	0	0	0	0	0	0	0	0	0	0	0	0	0	0	0	0	0	0	0	0	0	0	0	0	0	0	0	0	0	0	0	0	0	0	0	0	0	0	0	0	0	0	0	0	0
0	0	0	0	0	0	0	0	0	0	0	0	0	0	0	0	0	0	0	0	0	0	0	0	0	0	0	0	0	0	0	0	0	0	0	0	0	0	0	0	0	0	0	0	0	0	0	0	0	0
0	0	0	0	0	0	0	0	0	0	0	0	0	0	0	0	0	0	0	0	0	0	0	0	0	0	0	0	0	0	0	0	0	0	0	0	0	0	0	0	0	0	0	0	0	0	0	0	0	0
0	0	0	0	0	0	0	0	0	0	0	0	0	0	0	0	0	0	0	0	0	0	0	0	0	0	0	0	0	0	0	0	0	0	0	0	0	0	0	0	0	0	0	0	0	0	0	0	0	0
0	0	0	0	0	0	0	0	0	0	0	0	0	0	0	0	0	0	0	0	0	0	0	0	0	0	0	0	0	0	0	0	0	0	0	0	0	0	0	0	0	0	0	0	0	0	0	0	0	0
[truncated: 140 more columns]

## Sheet: Fig.2d_averageIV
	Average IV curve	Vbias (V)	I (nA)
		-1.07442	-254.792
		-1.07076	-255.047
		-1.06711	-255.047
		-1.06346	-251.981
		-1.0598	-250.192
		-1.05615	-248.403
		-1.05249	-246.614
		-1.04884	-245.081
		-1.04518	-243.292
		-1.04153	-241.503
		-1.03787	-239.714
		-1.03422	-239.203
		-1.03056	-238.436
		-1.02691	-237.669
		-1.02326	-236.903
		-1.0196	-236.136
		-1.01595	-235.369
		-1.01229	-234.603
		-1.00864	-233.836
		-1.00498	-232.814
		-1.00133	-231.791
		-0.997674	-231.025
		-0.99402	-230.258
		-0.990365	-229.491
		-0.986711	-228.725
		-0.983056	-227.958
		-0.979402	-227.191
		-0.975748	-226.169
		-0.972093	-225.147
		-0.968439	-224.125
		-0.964784	-223.102
		-0.96113	-222.08
		-0.957475	-221.058
		-0.953821	-220.036
		-0.950166	-219.014
		-0.946512	-217.736
		-0.942857	-216.458
		-0.939203	-215.18
		-0.935548	-213.902
		-0.931894	-212.625
		-0.928239	-211.602
		-0.924585	-210.58
		-0.92093	-209.813
		-0.917276	-209.047
		-0.913621	-208.28
		-0.909967	-207.513
		-0.906312	-206.747
		-0.902658	-205.725
		-0.899003	-204.958
		-0.895349	-204.191
		-0.891694	-203.169
		-0.88804	-202.402
		-0.884385	-201.636
		-0.880731	-200.613
		-0.877076	-199.591
		-0.873422	-198.313
		-0.869767	-196.78
		-0.866113	-195.247
		-0.862458	-193.713
		-0.858804	-192.18
		-0.85515	-190.902
		-0.851495	-189.624
		-0.847841	-188.091
		-0.844186	-186.813
		-0.840532	-185.535
		-0.836877	-184.258
		-0.833223	-183.235
		-0.829568	-182.213
		-0.825914	-181.191
		-0.822259	-180.424
		-0.818605	-179.658
		-0.81495	-179.146
		-0.811296	-178.635
		-0.807641	-177.869
		-0.803987	-177.102
		-0.800332	-176.591
		-0.796678	-175.824
		-0.793023	-175.058
		-0.789369	-174.035
		-0.785714	-173.013
		-0.78206	-171.991
		-0.778405	-171.224
		-0.774751	-170.457
		-0.771096	-169.691
		-0.767442	-168.924
		-0.763787	-167.902
		-0.760133	-167.135
		-0.756478	-166.369
		-0.752824	-165.346
		-0.749169	-164.58
		-0.745515	-163.813
		-0.74186	-163.302
		-0.738206	-162.535
		-0.734551	-161.768
		-0.730897	-161.002
		-0.727243	-160.235
		-0.723588	-159.468
		-0.719934	-158.446
		-0.716279	-157.68
		-0.712625	-156.657
		-0.70897	-155.635
		-0.705316	-154.868
		-0.701661	-153.846
		-0.698007	-152.824
		-0.694352	-151.802
		-0.690698	-150.779
		-0.687043	-149.757
		-0.683389	-148.735
		-0.679734	-147.713
		-0.67608	-146.435
		-0.672425	-145.413
		-0.668771	-144.39
		-0.665116	-143.368
		-0.661462	-142.346
		-0.657807	-141.324
		-0.654153	-140.557
		-0.650498	-139.535
		-0.646844	-138.513
		-0.643189	-137.746
		-0.639535	-136.979
		-0.63588	-136.213
		-0.632226	-135.446
		-0.628571	-134.679
		-0.624917	-133.913
		-0.621262	-133.146
		-0.617608	-132.379
		-0.613953	-131.613
		-0.610299	-130.846
		-0.606645	-129.824
		-0.60299	-129.057
		-0.599336	-128.29
		-0.595681	-127.524
		-0.592027	-126.501
		-0.588372	-125.479
		-0.584718	-124.457
		-0.581063	-123.435
		-0.577409	-122.412
		-0.573754	-121.39
		-0.5701	-120.624
		-0.566445	-119.601
		-0.562791	-118.579
		-0.559136	-117.812
		-0.555482	-117.046
		-0.551827	-116.279
		-0.548173	-115.257
		-0.544518	-114.49
		-0.540864	-113.723
		-0.537209	-112.957
		-0.533555	-112.19
		-0.5299	-111.423
		-0.526246	-110.657
		-0.522591	-109.89
		-0.518937	-109.379
		-0.515282	-108.612
		-0.511628	-107.846
		-0.507973	-107.079
		-0.504319	-106.312
		-0.500664	-105.546
		-0.49701	-104.779
		-0.493355	-104.012
		-0.489701	-103.246
		-0.486047	-102.479
		-0.482392	-101.712
		-0.478738	-100.946
		-0.475083	-100.179
		-0.471429	-99.1567
		-0.467774	-98.39
		-0.46412	-97.6233
		-0.460465	-96.8566
		-0.456811	-95.8344
		-0.453156	-95.0677
		-0.449502	-94.301
		-0.445847	-93.5344
		-0.442193	-92.5121
		-0.438538	-91.7455
		-0.434884	-90.9788
		-0.431229	-90.2121
		-0.427575	-89.1899
		-0.42392	-88.4232
		-0.420266	-87.6565
		-0.416611	-86.8899
		-0.412957	-86.1232
		-0.409302	-85.3565
		-0.405648	-84.5898
		-0.401993	-83.8232
		-0.398339	-83.0565
		-0.394684	-82.2898
		-0.39103	-81.5231
		-0.387375	-80.7565
		-0.383721	-79.9898
		-0.380066	-79.2231
		-0.376412	-78.4564
		-0.372757	-77.6898
		-0.369103	-76.9231
		-0.365449	-76.1564
		-0.361794	-75.3897
		-0.35814	-74.6231
		-0.354485	-73.8564
		-0.350831	-73.0897
		-0.347176	-72.323
		-0.343522	-71.5564
		-0.339867	-70.7897
		-0.336213	-70.023
		-0.332558	-69.2563
		-0.328904	-68.4896
		-0.325249	-67.723
		-0.321595	-66.9563
		-0.31794	-65.9341
		-0.314286	-65.1674
		-0.310631	-64.4007
		-0.306977	-63.634
		-0.303322	-62.6118
		-0.299668	-61.8451
		-0.296013	-61.0785
		-0.292359	-60.3118
		-0.288704	-59.2895
		-0.28505	-58.5229
		-0.281395	-57.7562
		-0.277741	-56.9895
		-0.274086	-55.9673
		-0.270432	-55.2006
		-0.266777	-54.4339
		-0.263123	-53.6673
		-0.259468	-52.9006
		-0.255814	-52.1339
		-0.252159	-51.3672
		-0.248505	-50.6006
		-0.24485	-49.8339
		-0.241196	-49.0672
		-0.237542	-48.3005
		-0.233887	-47.5339
		-0.230233	-46.7672
		-0.226578	-46.0005
		-0.222924	-45.2338
		-0.219269	-44.4672
		-0.215615	-43.7005
		-0.21196	-42.9338
		-0.208306	-42.1671
		-0.204651	-41.4005
		-0.200997	-40.6338
		-0.197342	-39.8671
		-0.193688	-39.1004
		-0.190033	-38.3338
		-0.186379	-37.5671
		-0.182724	-36.8004
		-0.17907	-36.0337
		-0.175415	-35.2671
		-0.171761	-34.5004
		-0.168106	-33.7337
		-0.164452	-32.967
		-0.160797	-32.2004
		-0.157143	-31.4337
		-0.153488	-30.667
		-0.149834	-29.9003
		-0.146179	-29.1337
		-0.142525	-28.367
		-0.13887	-27.6003
		-0.135216	-26.8336
		-0.131561	-26.067
		-0.127907	-25.3003
		-0.124252	-24.5336
		-0.120598	-23.7669
		-0.116944	-23.0003
		-0.113289	-22.2336
		-0.109635	-21.4669
		-0.10598	-20.7002
		-0.102326	-19.9336
		-0.0986711	-19.1669
		-0.0950166	-18.4002
		-0.0913621	-17.6335
		-0.0877076	-16.8669
		-0.0840532	-16.1002
		-0.0803987	-15.3335
		-0.0767442	-14.5668
		-0.0730897	-13.8002
		-0.0694352	-13.0335
		-0.0657807	-12.2668
		-0.0621262	-11.5001
		-0.0584718	-10.7335
		-0.0548173	-9.96678
		-0.0511628	-9.2001
		-0.0475083	-8.43343
		-0.0438538	-7.66675
		-0.0401993	-6.90008
		-0.0365449	-6.1334
		-0.0328904	-5.36673
		-0.0292359	-4.60005
		-0.0255814	-3.83338
		-0.0219269	-3.0667
		-0.0182724	-2.30003
		-0.0146179	-1.53335
		-0.0109635	-0.766675
		-0.00730897	2.25847e-17
		-0.00365449	0.766675
		0	1.53335
		0.00365449	2.30003
		0.00730897	3.0667
		0.0109635	3.83338
		0.0146179	4.60005
		0.0182724	5.36673
		0.0219269	6.1334
		0.0255814	7.15564
		0.0292359	7.92231
		0.0328904	8.68899
		0.0365449	9.45566
		0.0401993	10.4779
		0.0438538	11.2446
		0.0475083	12.0112
		0.0511628	12.7779
		0.0548173	13.8002
		0.0584718	14.5668
		0.0621262	15.3335
		0.0657807	16.1002
		0.0694352	17.1224
		0.0730897	17.8891
		0.0767442	18.6558
		0.0803987	19.4224
		0.0840532	20.4447
		0.0877076	21.2113
		0.0913621	21.978
		0.0950166	22.7447
		0.0986711	23.7669
		0.102326	24.5336
		0.10598	25.3003
		0.109635	26.067
		0.113289	27.0892
		0.116944	27.8559
		0.120598	28.6225
		0.124252	29.3892
		0.127907	30.1559
		0.131561	30.9226
		0.135216	31.6892
		0.13887	32.4559
		0.142525	33.4781
		0.146179	34.2448
		0.149834	35.0115
		0.153488	35.7782
		0.157143	36.8004
		0.160797	37.5671
		0.164452	38.3338
		0.168106	39.1004
		0.171761	40.1227
		0.175415	41.1449
		0.17907	41.9116
		0.182724	42.6783
		0.186379	43.7005
		0.190033	44.4672
		0.193688	45.2338
		0.197342	46.0005
		0.200997	47.0227
		0.204651	47.7894
		0.208306	48.5561
		0.21196	49.3228
		0.215615	50.345
		0.219269	51.1117
		0.222924	51.8784
		0.226578	52.9006
		0.230233	53.9228
		0.233887	54.6895
		0.237542	55.4562
		0.241196	56.4784
		0.24485	57.5006
		0.248505	58.2673
		0.252159	59.034
		0.255814	60.0562
		0.259468	61.0785
		0.263123	61.8451
		0.266777	62.6118
		0.270432	63.634
		0.274086	64.4007
		0.277741	65.1674
		0.281395	66.1896
		0.28505	67.2119
		0.288704	67.9785
		0.292359	68.7452
		0.296013	69.7674
		0.299668	70.7897
		0.303322	71.5564
		0.306977	72.5786
		0.310631	73.6008
		0.314286	74.6231
		0.31794	75.3897
		0.321595	76.412
		0.325249	77.4342
		0.328904	78.2009
		0.332558	79.2231
		0.336213	80.2453
		0.339867	81.2676
		0.343522	82.2898
		0.347176	83.312
		0.350831	84.3343
		0.354485	85.3565
		0.35814	86.3787
		0.361794	87.401
		0.365449	88.4232
		0.369103	89.4454
		0.372757	90.4677
		0.376412	91.4899
		0.380066	92.5121
		0.383721	93.5344
		0.387375	94.5566
		0.39103	95.3233
		0.394684	96.3455
		0.398339	97.3677
		0.401993	98.1344
		0.405648	99.1567
		0.409302	100.179
		0.412957	101.201
		0.416611	102.223
		0.420266	103.246
		0.42392	104.268
		0.427575	105.29
		0.431229	106.312
		0.434884	107.335
		0.438538	108.357
		0.442193	109.379
		0.445847	110.401
		0.449502	111.423
		0.453156	112.446
		0.456811	113.468
		0.460465	114.49
		0.46412	115.257
		0.467774	116.279
		0.471429	117.301
		0.475083	118.068
		0.478738	119.09
		0.482392	120.112
		0.486047	121.135
		0.489701	121.901
		0.493355	122.924
		0.49701	123.946
		0.500664	124.968
		0.504319	125.99
		0.507973	127.013
		0.511628	128.035
		0.515282	128.801
		0.518937	129.568
		0.522591	130.59
		0.526246	131.357
		0.5299	132.124
		0.533555	132.89
		0.537209	133.913
		0.540864	134.679
		0.544518	135.446
		0.548173	135.957
		0.551827	136.979
		0.555482	138.257
		0.559136	139.79
		0.562791	141.324
		0.566445	142.857
		0.5701	144.39
		0.573754	145.924
		0.577409	147.457
		0.581063	148.991
		0.584718	150.524
		0.588372	152.057
		0.592027	153.591
		0.595681	155.38
		0.599336	156.657
		0.60299	157.68
		0.606645	158.446
		0.610299	159.468
		0.613953	160.491
		0.617608	161.257
		0.621262	162.28
		0.624917	163.302
		0.628571	164.324
		0.632226	165.346
		0.63588	166.369
		0.639535	167.391
		0.643189	168.157
		0.646844	168.924
		0.650498	169.946
		0.654153	170.969
		0.657807	171.735
		0.661462	172.757
		0.665116	173.78
		0.668771	174.546
		0.672425	175.569
		0.67608	176.591
		0.679734	177.358
		0.683389	178.38
		0.687043	179.402
		0.690698	180.424
		0.694352	181.702
		0.698007	182.724
		0.701661	183.746
		0.705316	185.024
		0.70897	186.047
		0.712625	187.069
		0.716279	188.091
		0.719934	188.858
		0.723588	189.624
		0.727243	190.647
		0.730897	191.413
		0.734551	192.435
		0.738206	193.969
		0.74186	195.502
		0.745515	197.036
		0.749169	198.569
		0.752824	200.102
		0.756478	201.636
		0.760133	203.169
		0.763787	204.702
		0.767442	206.491
		0.771096	208.28
		0.774751	210.069
		0.778405	211.858
		0.78206	213.902
		0.785714	214.669
		0.789369	215.18
		0.793023	215.691
		0.796678	216.202
		0.800332	216.458
		0.803987	216.714
		0.807641	216.969
		0.811296	217.48
		0.81495	217.736
		0.818605	217.991
		0.822259	218.247
		0.825914	218.758
		0.829568	219.014
		0.833223	220.547
		0.836877	222.336
		0.840532	224.125
		0.844186	226.169
		0.847841	228.469
		0.851495	230.769
		0.85515	233.069
		0.858804	235.114
		0.862458	237.158
		0.866113	239.203
		0.869767	240.736
		0.873422	242.014
		0.877076	243.292
		0.880731	244.058
		0.884385	244.825
		0.88804	245.592
		0.891694	246.358
		0.895349	247.125
		0.899003	247.892
		0.902658	248.658
		0.906312	249.681
		0.909967	250.703
		0.913621	251.725
		0.917276	253.003
		0.92093	254.281
		0.924585	255.558
		0.928239	257.347
		0.931894	259.136
		0.935548	260.925
		0.939203	262.458
		0.942857	263.736
		0.946512	265.27
		0.950166	266.803
		0.953821	268.336
		0.957475	269.87
		0.96113	271.659
		0.964784	273.447
		0.968439	275.492
		0.972093	277.536
		0.975748	279.325
		0.979402	281.114
		0.983056	283.159
		0.986711	285.203
		0.990365	287.248
		0.99402	289.037
		0.997674	291.081
		1.00133	292.87
		1.00498	294.914
		1.00864	296.703
		1.01229	298.748
		1.01595	300.537
		1.0196	302.326
		1.02326	303.859
		1.02691	305.392
		1.03056	306.926
		1.03422	308.459
		1.03787	310.248
		1.04153	312.037
		1.04518	313.826
		1.04884	315.615
		1.05249	317.148
		1.05615	318.681
		1.0598	319.959
		1.06346	321.237
		1.06711	322.259
		1.07076	323.281

[truncated: 8 more sheets: Fig.2d_2Dhistogam, Fig.2e, Fig.2f, Fig.2g, Fig.2h, Fig.3b, Fig.3c, Fig.4c]
